# Supplementary material for: Crystal structure of 2-cyano-N-(furan-2-ylmeth­yl)-3-(3-nitro­phen­yl)propanamide
Source: Acta Crystallogr E Crystallogr Commun. 2015 Jul 15;71(Pt 8):o568–9. doi: 10.1107/S2056989015012918 (PMC4571401; doi:10.1107/S2056989015012918)
Supplement: Supplementary file 1 [file e-71-0o568-sup1.cif]

##############################################################################
#                                                                            #
# This CIF contains the data in a paper accepted for publication in          #
# Acta Crystallographica Section E. It conforms to the requirements of       #
# Notes for Authors for Acta Crystallographica Section E, and has been       #
# peer reviewed under the auspices of the IUCr Commission on Journals.       #
#                                                                            #
# Full details of the Crystallographic Information File format               #
# are given in the paper "The Crystallographic Information File (CIF):       #
# a New Standard Archive File for Crystallography" by S. R. Hall, F. H.      #
# Allen and I. D. Brown [Acta Cryst. (1991), A47, 655-685].                  #
#                                                                            #
# The current version of the core CIF dictionary is obtainable from          #
# ftp://ftp.iucr.org/pub/cif_core.dic.                                       #
#                                                                            #
# Software is freely available for graphical display of the structure(s)     #
# in this CIF. For information consult the CIF software page                 #
# http://www.iucr.org/resources/cif/software.                                #
#                                                                            #
# This file may be used for bona fide research purposes within the           #
# scientific community so long as proper attribution is given to the journal # 
# article from which it was obtained.                                        #
#                                                                            #
##############################################################################
data_I
_database_code_depnum_ccdc_archive 'CCDC 1410650'
_audit_creation_method     'SHELXL-2014/7'
_chemical_name_systematic
;
2-Cyano-<i>N</i>-(furan-2-ylmethyl)-3-(3-nitrophenyl)propanamide
;
_chemical_name_common     ?
_chemical_formula_moiety     'C15 H11 N3 O4'
_chemical_formula_sum     'C15 H11 N3 O4'
_chemical_formula_iupac     'C15 H11 N3 O4'
_chemical_formula_weight     297.27
_chemical_melting_point     ?
_shelx_space_group_comment
;
The symmetry employed for this shelxl refinement is uniquely defined
by the following loop, which should always be used as a source of
symmetry information in preference to the above space-group names.
They are only intended as comments.
;
_space_group_crystal_system     triclinic
_space_group_name_H-M_alt     'P -1'
_space_group_name_Hall     '-P 1'
loop_
    _space_group_symop_operation_xyz
    'x, y, z'
    '-x, -y, -z'
_cell_length_a     7.4358(3)
_cell_length_b     9.4165(5)
_cell_length_c     10.3934(5)
_cell_angle_alpha     90.938(2)
_cell_angle_beta     96.910(2)
_cell_angle_gamma     105.872(2)
_cell_volume     693.98(6)
_cell_formula_units_Z     2
_cell_measurement_reflns_used     6452
_cell_measurement_theta_min     2.8
_cell_measurement_theta_max     25.6
_cell_measurement_temperature     293(2)
_exptl_crystal_description     block
_exptl_crystal_colour     colourless
_exptl_crystal_size_max     0.300
_exptl_crystal_size_mid     0.200
_exptl_crystal_size_min     0.200
_exptl_crystal_density_diffrn     1.423
_exptl_crystal_density_meas     ?
_exptl_crystal_density_method     'not measured'
_exptl_crystal_F_000     308
_exptl_absorpt_coefficient_mu     0.106
_exptl_absorpt_correction_type     multi-scan
_exptl_absorpt_process_details
;
(SADABS; Bruker, 2004)
;
_shelx_estimated_absorpt_T_min     0.969
_shelx_estimated_absorpt_T_max     0.979
_exptl_absorpt_correction_T_min     0.942
_exptl_absorpt_correction_T_max     0.983
_diffrn_ambient_temperature     293(2)
_diffrn_radiation_type     MoK\a
_diffrn_radiation_wavelength     0.71073
_diffrn_radiation_source     'fine-focus sealed tube'
_diffrn_radiation_monochromator     graphite
_diffrn_measurement_device_type     'Bruker Kappa APEXII CCD'
_diffrn_measurement_method     '\w and \f scan'
_diffrn_detector_area_resol_mean     ?
_diffrn_reflns_number     12708
_diffrn_reflns_av_R_equivalents     0.0272
_diffrn_reflns_theta_min     1.976
_diffrn_reflns_theta_max     24.997
_diffrn_reflns_theta_full     24.997
_diffrn_measured_fraction_theta_max     0.999
_diffrn_measured_fraction_theta_full     0.999
_diffrn_reflns_limit_h_min     -8
_diffrn_reflns_limit_h_max     8
_diffrn_reflns_limit_k_min     -11
_diffrn_reflns_limit_k_max     10
_diffrn_reflns_limit_l_min     -12
_diffrn_reflns_limit_l_max     12
_refine_special_details     ?
_reflns_number_total     2442
_reflns_number_gt     2055
_reflns_threshold_expression     'I > 2\s(I)'
_refine_ls_structure_factor_coef     Fsqd
_refine_ls_matrix_type     full
_refine_ls_R_factor_all     0.0464
_refine_ls_R_factor_gt     0.0387
_refine_ls_wR_factor_gt     0.1072
_refine_ls_wR_factor_ref     0.1155
_refine_ls_goodness_of_fit_ref     1.023
_refine_ls_restrained_S_all     1.023
_refine_ls_number_reflns     2442
_refine_ls_number_parameters     200
_refine_ls_number_restraints     0
_refine_ls_hydrogen_treatment     constr
_refine_ls_weighting_scheme     calc
_refine_ls_weighting_details
              'w=1/[\s^2^(Fo^2^)+(0.0590P)^2^+0.2005P] where P=(Fo^2^+2Fc^2^)/3'
_atom_sites_solution_hydrogens     geom
_atom_sites_solution_primary     direct
_atom_sites_solution_secondary     difmap
_refine_ls_shift/su_max     0.000
_refine_ls_shift/su_mean     0.000
_refine_diff_density_max     0.222
_refine_diff_density_min     -0.160
_refine_ls_extinction_method
;
SHELXL2014 (Sheldrick, 2015)
;
_refine_ls_extinction_coef     0.030(5)
_refine_ls_extinction_expression
                                  'Fc^*^=kFc[1+0.001xFc^2^\l^3^/sin(2\q)]^-1/4^'
loop_
    _atom_type_symbol
    _atom_type_description
    _atom_type_scat_dispersion_real
    _atom_type_scat_dispersion_imag
    _atom_type_scat_source
    'C' 'C' 0.0033 0.0016
                         'International Tables Vol C Tables 4.2.6.8 and 6.1.1.4'
    'H' 'H' 0.0000 0.0000
                         'International Tables Vol C Tables 4.2.6.8 and 6.1.1.4'
    'N' 'N' 0.0061 0.0033
                         'International Tables Vol C Tables 4.2.6.8 and 6.1.1.4'
    'O' 'O' 0.0106 0.0060
                         'International Tables Vol C Tables 4.2.6.8 and 6.1.1.4'
_computing_data_collection
;
APEX2 (Bruker, 2004)
;
_computing_cell_refinement
;
APEX2 and SAINT (Bruker, 2004)
;
_computing_data_reduction
;
SAINT and XPREP (Bruker, 2004)
;
_computing_structure_solution
;
SHELXS2014 (Sheldrick, 2008)
;
_computing_structure_refinement
;
SHELXL2014 (Sheldrick, 2015)
;
_computing_molecular_graphics
;
PLATON (Spek, 2009)
;
_computing_publication_material
;
SHELXL2014 (Sheldrick, 2015) and PLATON (Spek, 2009)
;
loop_
    _atom_site_type_symbol
    _atom_site_label
    _atom_site_fract_x
    _atom_site_fract_y
    _atom_site_fract_z
    _atom_site_U_iso_or_equiv
    _atom_site_adp_type
    _atom_site_calc_flag
    _atom_site_occupancy
    _atom_site_disorder_assembly
    _atom_site_disorder_group
    C C1 0.5353(2) 0.28891(17) 0.58091(15) 0.0437(4) Uani d 1 . .
    H H1 0.5862 0.3239 0.6654 0.052 Uiso calc 1 . .
    C C2 0.6211(2) 0.20823(17) 0.51113(16) 0.0450(4) Uani d 1 . .
    C C3 0.5534(3) 0.15471(19) 0.38555(17) 0.0548(5) Uani d 1 . .
    H H3 0.6160 0.1015 0.3400 0.066 Uiso calc 1 . .
    C C4 0.3898(3) 0.1826(2) 0.32955(17) 0.0576(5) Uani d 1 . .
    H H4 0.3401 0.1470 0.2450 0.069 Uiso calc 1 . .
    C C5 0.2988(2) 0.26268(18) 0.39767(15) 0.0479(4) Uani d 1 . .
    H H5 0.1879 0.2798 0.3586 0.057 Uiso calc 1 . .
    C C6 0.3703(2) 0.31818(16) 0.52382(14) 0.0389(4) Uani d 1 . .
    C C7 0.2662(2) 0.40380(16) 0.58752(14) 0.0392(4) Uani d 1 . .
    H H7 0.1617 0.4177 0.5360 0.047 Uiso calc 1 . .
    C C8 0.2965(2) 0.46539(16) 0.70769(14) 0.0380(4) Uani d 1 . .
    C C9 0.1628(2) 0.54718(17) 0.74909(14) 0.0404(4) Uani d 1 . .
    C C10 0.0773(2) 0.67695(19) 0.92842(16) 0.0486(4) Uani d 1 . .
    H H10A 0.0750 0.6564 1.0194 0.058 Uiso calc 1 . .
    H H10B -0.0509 0.6412 0.8851 0.058 Uiso calc 1 . .
    C C11 0.1429(2) 0.83840(19) 0.91721(15) 0.0474(4) Uani d 1 . .
    C C12 0.2518(5) 0.9468(3) 0.9961(2) 0.1020(10) Uani d 1 . .
    H H12 0.3096 0.9378 1.0788 0.122 Uiso calc 1 . .
    C C13 0.2647(5) 1.0791(3) 0.9319(3) 0.1089(10) Uani d 1 . .
    H H13 0.3310 1.1739 0.9645 0.131 Uiso calc 1 . .
    C C14 0.1663(3) 1.0432(3) 0.8186(3) 0.0790(7) Uani d 1 . .
    H H14 0.1519 1.1094 0.7553 0.095 Uiso calc 1 . .
    C C15 0.4516(2) 0.45908(19) 0.80123(14) 0.0447(4) Uani d 1 . .
    N N1 0.7935(2) 0.17794(17) 0.57526(18) 0.0592(4) Uani d 1 . .
    N N2 0.5728(2) 0.4565(2) 0.87857(14) 0.0667(5) Uani d 1 . .
    N N3 0.19322(18) 0.59563(15) 0.87343(12) 0.0439(3) Uani d 1 . .
    H H3A 0.2851 0.5781 0.9231 0.053 Uiso calc 1 . .
    O O1 0.8792(2) 0.1167(2) 0.51177(17) 0.0881(5) Uani d 1 . .
    O O2 0.8406(2) 0.2139(2) 0.69036(16) 0.0840(5) Uani d 1 . .
    O O3 0.03619(18) 0.56592(15) 0.67145(11) 0.0609(4) Uani d 1 . .
    O O4 0.0876(2) 0.89464(16) 0.80594(13) 0.0724(4) Uani d 1 . .
loop_
    _atom_site_aniso_label
    _atom_site_aniso_U_11
    _atom_site_aniso_U_22
    _atom_site_aniso_U_33
    _atom_site_aniso_U_12
    _atom_site_aniso_U_13
    _atom_site_aniso_U_23
    C1 0.0448(9) 0.0476(9) 0.0417(8) 0.0195(7) 0.0013(7) 0.0035(7)
    C2 0.0437(9) 0.0420(9) 0.0556(10) 0.0200(7) 0.0106(7) 0.0120(7)
    C3 0.0667(11) 0.0488(10) 0.0584(11) 0.0261(9) 0.0212(9) 0.0027(8)
    C4 0.0688(12) 0.0622(11) 0.0452(9) 0.0268(9) 0.0017(8) -0.0086(8)
    C5 0.0490(9) 0.0522(10) 0.0439(9) 0.0201(8) -0.0023(7) -0.0022(7)
    C6 0.0395(8) 0.0396(8) 0.0392(8) 0.0148(6) 0.0023(6) 0.0039(6)
    C7 0.0376(8) 0.0436(8) 0.0381(8) 0.0172(7) -0.0022(6) 0.0032(6)
    C8 0.0375(8) 0.0413(8) 0.0369(8) 0.0159(6) -0.0002(6) 0.0053(6)
    C9 0.0415(8) 0.0445(9) 0.0379(8) 0.0191(7) -0.0009(6) 0.0030(6)
    C10 0.0509(9) 0.0579(10) 0.0426(9) 0.0227(8) 0.0099(7) 0.0007(7)
    C11 0.0511(9) 0.0554(10) 0.0414(8) 0.0257(8) 0.0035(7) -0.0015(7)
    C12 0.159(3) 0.0602(14) 0.0657(14) 0.0154(15) -0.0330(15) -0.0052(11)
    C13 0.153(3) 0.0523(14) 0.107(2) 0.0143(15) -0.008(2) -0.0025(13)
    C14 0.0888(16) 0.0643(14) 0.0948(17) 0.0370(12) 0.0152(13) 0.0253(12)
    C15 0.0470(9) 0.0588(10) 0.0342(8) 0.0262(8) 0.0012(7) -0.0008(7)
    N1 0.0539(9) 0.0598(9) 0.0764(11) 0.0323(8) 0.0161(8) 0.0197(8)
    N2 0.0628(10) 0.1065(14) 0.0412(8) 0.0480(9) -0.0084(7) -0.0060(8)
    N3 0.0474(7) 0.0536(8) 0.0364(7) 0.0261(6) -0.0006(5) 0.0010(6)
    O1 0.0840(11) 0.1097(13) 0.1024(12) 0.0702(10) 0.0338(9) 0.0228(9)
    O2 0.0720(10) 0.1099(13) 0.0829(11) 0.0555(9) -0.0105(8) 0.0032(9)
    O3 0.0626(8) 0.0875(9) 0.0446(6) 0.0495(7) -0.0111(6) -0.0084(6)
    O4 0.0791(9) 0.0714(9) 0.0649(8) 0.0266(7) -0.0123(7) 0.0114(7)
_geom_special_details
;
All e.s.d.'s (except the e.s.d. in the dihedral angle between two l.s. planes)
are estimated using the full covariance matrix. The cell e.s.d.'s are taken
into account individually in the estimation of e.s.d.'s in distances, angles
and torsion angles; correlations between e.s.d.'s in cell parameters are only
used when they are defined by crystal symmetry. An approximate (isotropic)
treatment of cell e.s.d.'s is used for estimating e.s.d.'s involving l.s.
planes.
;
loop_
    _geom_bond_atom_site_label_1
    _geom_bond_atom_site_label_2
    _geom_bond_site_symmetry_2
    _geom_bond_distance
    _geom_bond_publ_flag
    C1 C2 . 1.367(2) ?
    C1 C6 . 1.396(2) ?
    C1 H1 . 0.9300 ?
    C2 C3 . 1.376(2) ?
    C2 N1 . 1.472(2) ?
    C3 C4 . 1.377(3) ?
    C3 H3 . 0.9300 ?
    C4 C5 . 1.380(2) ?
    C4 H4 . 0.9300 ?
    C5 C6 . 1.390(2) ?
    C5 H5 . 0.9300 ?
    C6 C7 . 1.461(2) ?
    C7 C8 . 1.336(2) ?
    C7 H7 . 0.9300 ?
    C8 C15 . 1.432(2) ?
    C8 C9 . 1.509(2) ?
    C9 O3 . 1.2170(18) ?
    C9 N3 . 1.3354(19) ?
    C10 N3 . 1.4564(19) ?
    C10 C11 . 1.475(2) ?
    C10 H10A . 0.9700 ?
    C10 H10B . 0.9700 ?
    C11 C12 . 1.315(3) ?
    C11 O4 . 1.346(2) ?
    C12 C13 . 1.408(4) ?
    C12 H12 . 0.9300 ?
    C13 C14 . 1.296(4) ?
    C13 H13 . 0.9300 ?
    C14 O4 . 1.358(3) ?
    C14 H14 . 0.9300 ?
    C15 N2 . 1.139(2) ?
    N1 O1 . 1.210(2) ?
    N1 O2 . 1.220(2) ?
    N3 H3A . 0.8600 ?
loop_
    _geom_angle_atom_site_label_1
    _geom_angle_atom_site_label_2
    _geom_angle_atom_site_label_3
    _geom_angle_site_symmetry_1
    _geom_angle_site_symmetry_3
    _geom_angle
    _geom_angle_publ_flag
    C2 C1 C6 . . 119.19(15) ?
    C2 C1 H1 . . 120.4 ?
    C6 C1 H1 . . 120.4 ?
    C1 C2 C3 . . 123.02(15) ?
    C1 C2 N1 . . 117.60(15) ?
    C3 C2 N1 . . 119.38(15) ?
    C2 C3 C4 . . 117.80(15) ?
    C2 C3 H3 . . 121.1 ?
    C4 C3 H3 . . 121.1 ?
    C3 C4 C5 . . 120.64(16) ?
    C3 C4 H4 . . 119.7 ?
    C5 C4 H4 . . 119.7 ?
    C4 C5 C6 . . 121.02(15) ?
    C4 C5 H5 . . 119.5 ?
    C6 C5 H5 . . 119.5 ?
    C5 C6 C1 . . 118.31(14) ?
    C5 C6 C7 . . 117.18(13) ?
    C1 C6 C7 . . 124.50(13) ?
    C8 C7 C6 . . 130.56(13) ?
    C8 C7 H7 . . 114.7 ?
    C6 C7 H7 . . 114.7 ?
    C7 C8 C15 . . 123.40(13) ?
    C7 C8 C9 . . 119.37(13) ?
    C15 C8 C9 . . 117.24(12) ?
    O3 C9 N3 . . 123.55(14) ?
    O3 C9 C8 . . 120.49(13) ?
    N3 C9 C8 . . 115.97(12) ?
    N3 C10 C11 . . 114.03(14) ?
    N3 C10 H10A . . 108.7 ?
    C11 C10 H10A . . 108.7 ?
    N3 C10 H10B . . 108.7 ?
    C11 C10 H10B . . 108.7 ?
    H10A C10 H10B . . 107.6 ?
    C12 C11 O4 . . 109.03(18) ?
    C12 C11 C10 . . 132.98(17) ?
    O4 C11 C10 . . 117.98(15) ?
    C11 C12 C13 . . 107.3(2) ?
    C11 C12 H12 . . 126.4 ?
    C13 C12 H12 . . 126.4 ?
    C14 C13 C12 . . 106.8(2) ?
    C14 C13 H13 . . 126.6 ?
    C12 C13 H13 . . 126.6 ?
    C13 C14 O4 . . 109.9(2) ?
    C13 C14 H14 . . 125.0 ?
    O4 C14 H14 . . 125.0 ?
    N2 C15 C8 . . 177.71(16) ?
    O1 N1 O2 . . 123.45(16) ?
    O1 N1 C2 . . 118.39(17) ?
    O2 N1 C2 . . 118.15(14) ?
    C9 N3 C10 . . 122.71(13) ?
    C9 N3 H3A . . 118.6 ?
    C10 N3 H3A . . 118.6 ?
    C11 O4 C14 . . 106.99(16) ?
loop_
    _geom_torsion_atom_site_label_1
    _geom_torsion_atom_site_label_2
    _geom_torsion_atom_site_label_3
    _geom_torsion_atom_site_label_4
    _geom_torsion_site_symmetry_1
    _geom_torsion_site_symmetry_2
    _geom_torsion_site_symmetry_3
    _geom_torsion_site_symmetry_4
    _geom_torsion
    _geom_torsion_publ_flag
    C6 C1 C2 C3 . . . . 0.6(3) ?
    C6 C1 C2 N1 . . . . -179.20(14) ?
    C1 C2 C3 C4 . . . . -1.1(3) ?
    N1 C2 C3 C4 . . . . 178.69(15) ?
    C2 C3 C4 C5 . . . . 0.5(3) ?
    C3 C4 C5 C6 . . . . 0.5(3) ?
    C4 C5 C6 C1 . . . . -1.0(3) ?
    C4 C5 C6 C7 . . . . 178.99(15) ?
    C2 C1 C6 C5 . . . . 0.5(2) ?
    C2 C1 C6 C7 . . . . -179.50(14) ?
    C5 C6 C7 C8 . . . . 177.38(16) ?
    C1 C6 C7 C8 . . . . -2.6(3) ?
    C6 C7 C8 C15 . . . . 1.2(3) ?
    C6 C7 C8 C9 . . . . -179.14(15) ?
    C7 C8 C9 O3 . . . . -5.1(2) ?
    C15 C8 C9 O3 . . . . 174.61(15) ?
    C7 C8 C9 N3 . . . . 174.88(14) ?
    C15 C8 C9 N3 . . . . -5.4(2) ?
    N3 C10 C11 C12 . . . . -94.5(3) ?
    N3 C10 C11 O4 . . . . 84.68(19) ?
    O4 C11 C12 C13 . . . . 0.6(3) ?
    C10 C11 C12 C13 . . . . 179.9(2) ?
    C11 C12 C13 C14 . . . . -0.9(4) ?
    C12 C13 C14 O4 . . . . 0.9(4) ?
    C1 C2 N1 O1 . . . . -174.37(16) ?
    C3 C2 N1 O1 . . . . 5.9(2) ?
    C1 C2 N1 O2 . . . . 6.8(2) ?
    C3 C2 N1 O2 . . . . -172.96(17) ?
    O3 C9 N3 C10 . . . . -0.3(3) ?
    C8 C9 N3 C10 . . . . 179.74(14) ?
    C11 C10 N3 C9 . . . . -88.52(19) ?
    C12 C11 O4 C14 . . . . -0.1(3) ?
    C10 C11 O4 C14 . . . . -179.50(16) ?
    C13 C14 O4 C11 . . . . -0.5(3) ?
loop_
    _geom_hbond_atom_site_label_D
    _geom_hbond_atom_site_label_H
    _geom_hbond_atom_site_label_A
    _geom_hbond_site_symmetry_A
    _geom_hbond_distance_DH
    _geom_hbond_distance_HA
    _geom_hbond_distance_DA
    _geom_hbond_angle_DHA
    N3 H3A N2 2_667 0.86 2.27 3.056(2) 152
    C5 H5 O3 2_566 0.93 2.49 3.337(2) 151
    C7 H7 O3 2_566 0.93 2.49 3.362(2) 156
_shelx_hkl_file
;
  -1   0   0   23.88    0.84
  -1   0   0   27.85    0.86
  -1   0   0   26.23    0.88
   1   0   0   24.86    0.85
   1   0   0   25.15    0.84
   1   0   0   24.71    0.86
   1   0   0   24.31    0.85
  -1   0   0   25.16    0.86
  -1   0   0   23.37    0.85
   2   0   0  227.01    6.63
   2   0   0  221.32    6.78
   2   0   0  223.51    6.76
   2   0   0  209.06    6.64
  -2   0   0  220.81    6.71
  -2   0   0  216.91    6.78
  -2   0   0  224.05    6.87
  -2   0   0  219.28    6.71
   2   0   0  223.41    6.78
   3   0   0  280.25    8.60
   3   0   0  290.67    8.58
   3   0   0  287.65    8.75
   3   0   0  288.61    8.84
  -3   0   0  285.46    8.69
  -3   0   0  286.16    8.84
   3   0   0  296.61    8.73
  -3   0   0  287.45    8.72
  -3   0   0  281.09    8.55
  -4   0   0  101.84    3.25
  -4   0   0  101.56    3.10
   4   0   0  103.21    3.17
   4   0   0  103.42    3.22
   4   0   0  100.79    3.17
  -4   0   0   99.98    3.40
   4   0   0   96.43    3.23
   4   0   0  101.72    3.42
  -5   0   0    2.78    0.28
  -5   0   0    3.30    0.41
   5   0   0    2.75    0.31
   5   0   0    2.64    0.40
  -5   0   0    2.57    0.33
   5   0   0    2.74    0.35
   6   0   0   -0.49    0.20
   6   0   0   -0.04    0.21
  -6   0   0    0.55    0.29
  -6   0   0    0.64    0.25
   7   0   0    7.90    0.72
  -7   0   0   10.19    0.83
   7   0   0   10.33    0.77
   8   0   0    3.78    0.57
   8   0   0    4.63    0.61
   9   0   0    3.97    0.64
   9  -1   0    2.31    0.49
   9  -1   0    1.12    0.43
   8  -1   0   20.65    1.13
  -8   1   0   22.98    1.35
   8  -1   0   22.31    1.13
  -7   1   0   27.77    1.41
   7  -1   0   23.30    1.15
   7  -1   0   24.73    1.13
  -6   1   0   -0.77    0.28
  -6   1   0    0.08    0.26
   6  -1   0    0.50    0.22
   6  -1   0   -0.34    0.17
  -6   1   0   -0.02    0.20
  -6   1   0   -0.19    0.14
   5  -1   0   15.76    0.67
  -5   1   0   16.40    0.90
  -5   1   0   15.42    0.92
   5  -1   0   14.72    0.69
  -5   1   0   16.19    0.69
  -4   1   0    4.01    0.28
   4  -1   0    4.05    0.26
  -4   1   0    3.87    0.39
  -4   1   0    3.42    0.41
   4  -1   0    3.73    0.27
  -3   1   0  984.87   30.99
  -3   1   0 1022.10   27.66
  -3   1   0 1069.58   31.06
  -3   1   0 1010.60   30.65
  -2   1   0 2810.07   76.85
  -2   1   0 2854.18   76.34
  -2   1   0 2853.78   85.40
  -1   1   0  115.77    3.23
   1  -1   0  113.68    3.24
  -1   1   0  114.98    3.24
  -1   1   0  114.71    3.82
   1  -1   0  117.46    3.26
  -1   1   0  114.68    3.80
   0   1   0   43.43    1.47
   0  -1   0   49.71    1.48
   0   1   0   43.99    1.51
   0  -1   0   48.68    1.50
   1   1   0 1140.84   33.90
  -1  -1   0 1179.88   33.89
  -1  -1   0 1134.20   33.92
  -1  -1   0 1200.53   33.28
  -1  -1   0 1147.32   33.25
   1   1   0 1170.89   33.43
   1   1   0  938.78   33.08
  -1  -1   0 1130.07   33.91
   1   1   0 1120.12   33.93
   2   1   0  564.24   16.96
   2   1   0  563.55   16.91
   2   1   0  579.50   16.63
  -2  -1   0  563.39   16.86
   2   1   0  556.02   16.66
   2   1   0  507.59   16.82
  -2  -1   0  555.87   16.60
  -2  -1   0  558.19   16.95
  -2  -1   0  586.13   16.90
   2   1   0  587.80   16.45
   3   1   0  115.54    3.78
   3   1   0  113.62    3.70
   3   1   0  114.09    3.72
   3   1   0  120.04    3.68
   3   1   0  116.83    3.71
  -3  -1   0  116.26    3.76
  -3  -1   0  115.39    3.72
   4   1   0  390.26   11.80
   4   1   0  362.49   11.55
  -4  -1   0  389.95   11.78
   4   1   0  385.42   11.52
   4   1   0  372.44   11.64
   4   1   0  389.11   11.63
  -4  -1   0  389.08   11.68
   5   1   0    1.62    0.36
   5   1   0    0.99    0.27
   5   1   0    1.54    0.27
  -5  -1   0    1.55    0.32
  -5  -1   0    1.36    0.32
   5   1   0    1.16    0.24
   5   1   0    1.26    0.32
   6   1   0    0.11    0.17
   6   1   0    0.15    0.29
  -6  -1   0    0.18    0.28
   6   1   0   -0.08    0.17
   6   1   0    0.02    0.25
   6   1   0   -0.10    0.30
   7   1   0    0.83    0.39
   7   1   0    0.22    0.35
   7   1   0   -0.28    0.33
  -7  -1   0   -0.10    0.31
   8   1   0    0.37    0.43
   9   1   0    0.99    0.51
  10  -2   0   -0.18    0.32
  10  -2   0    0.19    0.35
   9  -2   0    2.41    0.41
   9  -2   0    1.45    0.37
  -8   2   0    4.23    0.65
  -8   2   0    3.64    0.37
   8  -2   0    4.39    0.45
   8  -2   0    4.15    0.44
   7  -2   0   78.13    2.52
   7  -2   0   74.73    2.54
  -7   2   0   75.40    2.99
   6  -2   0   29.72    1.08
  -6   2   0   30.59    1.40
  -6   2   0   30.88    1.47
   6  -2   0   29.72    1.10
  -5   2   0    5.49    0.51
  -5   2   0    6.71    0.58
  -5   2   0    5.93    0.31
  -4   2   0   93.01    3.25
  -4   2   0   96.62    2.93
  -3   2   0    9.68    0.56
  -3   2   0    9.99    0.52
   2  -2   0   74.41    2.31
  -2   2   0   75.05    2.18
   2  -2   0   71.95    2.20
   2  -2   0   72.47    2.29
  -2   2   0   74.66    2.32
   2  -2   0   72.88    2.16
  -2   2   0   72.47    2.14
  -2   2   0   72.64    2.30
  -1   2   0   73.04    2.33
  -1   2   0   74.72    2.11
   1  -2   0   71.57    2.30
  -1   2   0   70.93    2.35
  -1   2   0   73.61    2.11
   1  -2   0   72.49    2.33
   1  -2   0   74.76    2.32
   1  -2   0   73.76    2.12
  -1   2   0   75.15    2.30
   1  -2   0   73.01    2.11
  -1   2   0   74.91    2.28
   0   2   0   15.46    0.69
   0  -2   0   14.21    0.64
   0  -2   0   15.42    0.67
   0  -2   0   16.04    0.65
   0  -2   0   16.81    0.70
   0   2   0   15.25    0.64
   0   2   0   14.80    0.67
   0   2   0   15.46    0.65
   1   2   0  781.66   23.39
  -1  -2   0  755.22   23.39
  -1  -2   0  767.25   23.30
   1   2   0  783.23   23.01
   1   2   0  806.34   23.30
  -1  -2   0  793.78   23.33
   1   2   0  762.63   23.35
  -1  -2   0  763.80   22.96
  -1  -2   0  800.04   23.00
  -2  -2   0    0.76    0.23
  -2  -2   0    0.28    0.17
   2   2   0    0.13    0.19
   2   2   0    0.39    0.18
   2   2   0   -0.03    0.17
  -2  -2   0    0.24    0.17
   2   2   0    0.55    0.18
  -2  -2   0    1.72    0.27
   2   2   0    0.45    0.19
  -3  -2   0    0.65    0.22
   3   2   0    0.75    0.23
   3   2   0    0.16    0.14
  -3  -2   0    0.77    0.23
   3   2   0    1.23    0.29
  -3  -2   0    0.36    0.21
   3   2   0    1.02    0.23
   3   2   0    0.88    0.24
   4   2   0   78.35    2.79
   4   2   0   79.06    2.75
  -4  -2   0   73.74    2.74
  -4  -2   0   80.38    2.80
   4   2   0   82.04    2.78
   4   2   0   74.67    2.79
   4   2   0   78.92    2.80
   5   2   0    3.60    0.47
   5   2   0    4.34    0.52
   5   2   0    4.01    0.45
  -5  -2   0    3.89    0.47
   5   2   0    3.22    0.49
   5   2   0    3.54    0.44
  -5  -2   0    3.46    0.47
   6   2   0   12.45    0.80
  -6  -2   0   14.67    0.95
   6   2   0   13.08    0.95
   6   2   0   11.90    0.94
   6   2   0   14.67    0.84
   6   2   0   15.01    1.01
   7   2   0    0.14    0.25
   7   2   0    0.17    0.23
   7   2   0    0.36    0.38
  -7  -2   0    0.53    0.37
   8   2   0    3.35    0.66
   9   2   0    0.16    0.54
  10  -3   0    2.61    0.37
   9  -3   0    2.33    0.32
   9  -3   0    2.17    0.31
   8  -3   0    0.20    0.20
  -8   3   0    0.21    0.38
   8  -3   0    0.03    0.19
  -7   3   0   39.36    1.88
  -6   3   0   23.01    1.29
  -6   3   0   24.06    1.16
  -5   3   0   24.01    1.21
  -5   3   0   23.10    1.04
  -4   3   0    4.99    0.40
  -4   3   0    5.49    0.28
   3  -3   0    1.71    0.23
  -3   3   0    1.27    0.22
  -3   3   0    2.02    0.19
   3  -3   0    1.51    0.15
   3  -3   0    1.35    0.24
  -3   3   0    1.11    0.19
   3  -3   0    1.39    0.15
  -3   3   0    1.14    0.14
   2  -3   0  212.83    6.50
   2  -3   0  211.61    6.49
   2  -3   0  212.39    5.96
  -2   3   0  208.82    6.53
   2  -3   0  212.57    6.42
   2  -3   0  215.05    5.92
  -2   3   0  213.59    5.92
  -2   3   0  212.51    6.49
  -2   3   0  212.05    5.89
   2  -3   0  216.80    6.43
  -1   3   0   10.89    0.57
   1  -3   0   11.22    0.50
   1  -3   0   10.98    0.56
  -1   3   0   10.48    0.56
   1  -3   0   11.11    0.59
   1  -3   0   11.18    0.48
  -1   3   0   10.47    0.59
   1  -3   0   10.93    0.57
   0  -3   0 1029.24   29.10
   0   3   0 1021.08   29.45
   0   3   0  962.99   29.06
   0  -3   0  958.64   29.45
   0  -3   0  957.49   29.04
   0   3   0 1018.92   29.03
   0  -3   0 1005.01   29.49
   0   3   0  941.44   29.48
  -1  -3   0   72.66    2.47
   1   3   0   68.32    2.55
   1   3   0   75.35    2.48
  -1  -3   0   73.96    2.58
   1   3   0   74.75    2.47
   1   3   0   69.31    2.50
   1   3   0   72.96    2.53
  -1  -3   0   68.70    2.50
  -1  -3   0   74.68    2.54
   2   3   0   65.39    2.49
  -2  -3   0   68.38    2.40
   2   3   0   70.72    2.46
  -2  -3   0   70.37    2.54
  -2  -3   0   66.77    2.45
   2   3   0   68.25    2.46
  -2  -3   0   69.36    2.38
   2   3   0   67.65    2.39
  -3  -3   0  152.67    4.91
   3   3   0  149.01    5.02
   3   3   0  155.41    5.00
  -3  -3   0  152.26    4.97
   3   3   0  157.20    4.99
   3   3   0  147.26    5.08
   3   3   0  156.82    5.04
  -3  -3   0  155.01    5.06
   4   3   0   33.77    1.56
   4   3   0   35.57    1.53
   4   3   0   37.42    1.58
  -4  -3   0   33.59    1.55
   4   3   0   31.08    1.49
   4   3   0   33.12    1.58
  -4  -3   0   34.10    1.48
   5   3   0   14.50    0.93
   5   3   0   15.06    0.95
   5   3   0   15.19    0.98
   5   3   0   12.02    0.99
  -5  -3   0   13.15    0.96
   5   3   0   12.74    0.96
  -5  -3   0   13.56    0.89
   6   3   0    3.77    0.55
   6   3   0    4.13    0.65
  -6  -3   0    4.08    0.57
   6   3   0    3.29    0.57
   7   3   0    3.46    0.51
   7   3   0    5.01    0.76
   8   3   0    0.96    0.55
   8   3   0    0.22    0.29
  -8   4   0    2.08    0.58
  -7   4   0   60.19    2.23
  -7   4   0   59.50    2.56
  -6   4   0  186.22    6.41
  -6   4   0  196.23    5.68
   5  -4   0   59.72    1.91
   5  -4   0   60.38    1.91
  -5   4   0   60.08    2.03
   4  -4   0  122.78    3.78
   4  -4   0  120.88    3.78
   4  -4   0  121.22    3.68
  -4   4   0  122.17    3.86
   4  -4   0  123.24    3.79
  -4   4   0  125.06    3.61
  -3   4   0   27.17    1.02
   3  -4   0   26.25    1.02
   3  -4   0   26.00    1.00
   3  -4   0   26.67    0.95
   3  -4   0   27.05    0.99
  -3   4   0   25.42    0.94
  -3   4   0   26.03    1.06
   3  -4   0   25.52    0.94
   3  -4   0   26.02    1.04
  -2   4   0  107.40    3.39
   2  -4   0  107.11    3.47
  -2   4   0  110.74    3.17
   2  -4   0  104.64    3.43
  -2   4   0  109.17    3.55
  -2   4   0  109.03    3.49
  -2   4   0  105.66    3.12
   2  -4   0  106.56    3.13
   2  -4   0  110.41    3.48
   2  -4   0  105.12    3.17
   2  -4   0  107.65    3.49
  -1   4   0    0.01    0.17
   1  -4   0    0.28    0.20
   1  -4   0    0.17    0.18
   1  -4   0    0.43    0.16
  -1   4   0   -0.17    0.17
  -1   4   0    0.31    0.17
   1  -4   0    0.17    0.14
   1  -4   0    0.11    0.16
   1  -4   0    0.26    0.19
   0   4   0   84.03    3.05
   0  -4   0   82.79    2.94
   0   4   0   84.04    2.96
   0  -4   0   83.44    2.99
   0   4   0   88.31    3.02
   0  -4   0   94.10    3.06
   0  -4   0   91.68    3.09
   0   4   0   92.40    2.97
   1   4   0  645.88   20.15
  -1  -4   0  691.20   20.18
   1   4   0  643.16   19.83
  -1  -4   0  639.77   20.07
   1   4   0  661.43   20.10
   1   4   0  688.16   20.11
  -1  -4   0  654.82   19.79
   1   4   0  686.38   19.81
   2   4   0   54.90    2.12
   2   4   0   55.25    2.09
   2   4   0   52.10    2.11
   2   4   0   55.81    2.03
  -2  -4   0   48.58    2.00
  -2  -4   0   49.50    2.05
   2   4   0   49.29    2.12
  -3  -4   0    5.64    0.59
   3   4   0    5.72    0.53
   3   4   0    5.13    0.60
   3   4   0    5.78    0.60
  -3  -4   0    5.42    0.57
   3   4   0    5.69    0.63
  -4  -4   0   56.10    2.23
  -4  -4   0   57.29    2.36
   4   4   0   57.33    2.41
   4   4   0   54.49    2.26
   4   4   0   56.01    2.33
   4   4   0   54.83    2.37
   4   4   0   59.53    2.35
   5   4   0   30.88    1.67
  -5  -4   0   32.71    1.56
   5   4   0   30.48    1.62
   5   4   0   29.31    1.54
   6   4   0    4.42    0.72
   6   4   0    3.39    0.59
  -6  -4   0    2.20    0.56
   7   4   0    1.11    0.46
   7   4   0    0.27    0.50
   8   4   0    1.52    0.68
   8   4   0    1.62    0.49
  -8   5   0    3.95    0.70
  -7   5   0    0.20    0.38
   6  -5   0   24.90    0.96
  -6   5   0   24.59    1.42
   6  -5   0   25.98    0.99
  -6   5   0   26.64    1.17
  -5   5   0  229.77    6.54
  -5   5   0  231.38    7.09
   5  -5   0  226.66    6.97
   5  -5   0  230.70    6.97
   5  -5   0  227.84    6.65
   4  -5   0   17.66    0.82
   4  -5   0   17.84    0.85
  -4   5   0   19.85    0.82
   4  -5   0   18.87    0.85
   4  -5   0   17.77    0.92
  -4   5   0   18.32    0.88
   3  -5   0   58.69    2.07
   3  -5   0   62.05    2.06
  -3   5   0   59.14    2.14
   3  -5   0   57.66    2.02
  -3   5   0   57.94    1.86
   3  -5   0   60.44    2.11
   3  -5   0   56.29    1.94
   3  -5   0   55.67    1.89
  -2   5   0   32.50    1.29
   2  -5   0   31.47    1.34
   2  -5   0   34.03    1.40
   2  -5   0   31.75    1.17
   2  -5   0   33.19    1.21
   2  -5   0   32.52    1.33
  -2   5   0   32.02    1.40
   1  -5   0   63.50    2.40
   1  -5   0   68.77    2.43
  -1   5   0   65.15    2.49
   1  -5   0   71.26    2.52
   1  -5   0   65.95    2.14
   1  -5   0   67.74    2.14
  -1   5   0   65.58    2.39
   0  -5   0    0.21    0.25
   0  -5   0    0.06    0.23
   0   5   0   -0.13    0.22
   0   5   0   -0.04    0.24
   0  -5   0    0.14    0.24
   0   5   0    0.09    0.23
   0  -5   0    0.26    0.31
   1   5   0   18.86    1.01
   1   5   0   18.21    1.07
   1   5   0   18.34    1.11
   1   5   0   16.40    1.08
  -1  -5   0   19.11    1.16
   1   5   0   18.46    1.06
  -1  -5   0   17.37    1.04
  -1  -5   0   17.55    1.06
   2   5   0   88.31    3.14
   2   5   0   80.78    3.10
   2   5   0   78.07    3.14
  -2  -5   0   83.18    3.03
   2   5   0   85.67    3.07
  -2  -5   0   77.54    3.06
   2   5   0   81.60    2.98
   3   5   0    0.47    0.33
   3   5   0    0.94    0.45
   3   5   0    0.53    0.37
   3   5   0    0.92    0.35
   3   5   0    0.45    0.35
  -3  -5   0    0.46    0.36
  -3  -5   0    0.47    0.39
   4   5   0    0.71    0.40
  -4  -5   0    0.72    0.45
   4   5   0    0.75    0.47
   4   5   0    1.27    0.40
   5   5   0    7.77    0.91
   5   5   0    7.43    0.85
   6   5   0   13.08    1.20
   6   5   0   10.38    1.03
   7   5   0    0.04    0.45
   7   5   0    0.77    0.61
  -8   6   0    2.78    0.64
  -7   6   0   11.00    0.98
   7  -6   0   10.72    0.62
   7  -6   0   11.09    0.60
   6  -6   0   16.58    0.82
  -6   6   0   17.04    0.89
   6  -6   0   17.71    0.87
   6  -6   0   17.41    0.99
   5  -6   0   58.96    2.20
  -5   6   0   56.53    1.92
   5  -6   0   54.13    2.04
   5  -6   0   57.43    2.04
   5  -6   0   58.50    2.10
  -5   6   0   55.60    2.12
   4  -6   0   54.62    1.89
   4  -6   0   55.04    2.00
  -4   6   0   55.36    2.11
   4  -6   0   51.83    1.88
   4  -6   0   55.72    2.07
  -4   6   0   55.23    1.83
   4  -6   0   54.90    1.89
   4  -6   0   55.58    2.03
   3  -6   0  111.01    3.39
  -3   6   0  114.08    3.88
   3  -6   0  109.62    3.45
   3  -6   0  113.05    3.76
   3  -6   0  112.96    3.76
   3  -6   0  106.68    3.71
   3  -6   0  116.78    3.82
  -2   6   0  268.86    8.37
   2  -6   0  268.28    7.70
  -2   6   0  267.35    8.64
   2  -6   0  269.42    8.46
   2  -6   0  267.92    7.65
   2  -6   0  272.20    8.53
   2  -6   0  285.98    8.55
   1  -6   0   64.83    2.46
   1  -6   0   61.32    2.43
  -1   6   0   62.95    2.43
   1  -6   0   70.76    2.60
  -1   6   0   64.95    2.57
   1  -6   0   63.36    2.14
   1  -6   0   62.89    2.16
   0  -6   0    8.46    0.73
   0  -6   0    9.97    0.83
   0   6   0    8.12    0.74
   0  -6   0    9.88    0.76
   0   6   0    7.23    0.74
   0  -6   0    9.90    0.84
   1   6   0    9.81    0.89
   1   6   0   10.02    0.80
  -1  -6   0   11.10    0.85
   1   6   0    9.52    0.84
  -1  -6   0    9.98    0.82
   2   6   0    2.18    0.52
   2   6   0    0.82    0.46
   2   6   0    0.61    0.36
  -2  -6   0    1.31    0.44
   2   6   0    1.53    0.50
  -2  -6   0    1.41    0.45
   2   6   0    1.46    0.46
   3   6   0   22.72    1.49
   3   6   0   23.07    1.48
   3   6   0   25.19    1.39
  -3  -6   0   25.40    1.50
   4   6   0    4.71    0.73
   4   6   0    6.51    0.85
  -4  -6   0    5.03    0.75
   5   6   0    0.60    0.46
   5   6   0    0.66    0.48
   6   6   0    0.19    0.43
   6   6   0    0.56    0.61
   7   6   0    0.52    0.54
   7   6   0   -0.04    0.64
  -8   7   0   15.34    1.32
   8  -7   0   14.30    0.83
   8  -7   0   14.56    0.80
   7  -7   0    1.59    0.34
   7  -7   0    2.25    0.39
  -7   7   0    1.33    0.52
   6  -7   0    0.11    0.29
   6  -7   0   -0.79    0.28
   6  -7   0   -0.27    0.23
  -5   7   0   45.76    1.67
   5  -7   0   46.74    1.77
   5  -7   0   43.50    1.83
   5  -7   0   45.89    1.90
   5  -7   0   47.99    1.92
   4  -7   0   25.74    1.14
   4  -7   0   26.52    1.34
   4  -7   0   25.22    1.27
   4  -7   0   25.43    1.24
  -4   7   0   26.75    1.36
   4  -7   0   27.17    1.20
   4  -7   0   25.46    1.16
   3  -7   0    6.00    0.54
   3  -7   0    5.86    0.55
   3  -7   0    6.43    0.62
   3  -7   0    6.34    0.60
   3  -7   0    5.83    0.49
   3  -7   0    6.68    0.67
  -3   7   0    6.47    0.65
   2  -7   0   15.17    0.95
   2  -7   0   14.53    0.95
   2  -7   0   16.12    1.02
   2  -7   0   14.97    0.84
  -2   7   0   15.37    1.04
   2  -7   0   13.66    0.79
   2  -7   0   15.76    1.07
   1  -7   0    3.38    0.53
   1  -7   0    3.15    0.55
  -1   7   0    3.04    0.54
   1  -7   0    2.61    0.38
  -1   7   0    2.79    0.55
   1  -7   0    3.03    0.41
   1  -7   0    2.43    0.52
   1  -7   0    2.77    0.47
   0  -7   0   19.56    1.21
   0   7   0   19.27    1.25
   0   7   0   20.37    1.24
   0  -7   0   19.17    1.27
   0  -7   0   21.31    1.38
   0   7   0   20.38    1.31
   0  -7   0   17.82    1.17
   1   7   0    0.19    0.36
  -1  -7   0    0.09    0.32
   1   7   0    0.63    0.44
  -1  -7   0    0.59    0.41
   2   7   0   17.10    1.29
  -2  -7   0   22.32    1.39
   2   7   0   19.82    1.42
   3   7   0   19.78    1.43
   3   7   0   18.91    1.42
  -3  -7   0   22.40    1.44
   4   7   0    1.27    0.55
   4   7   0    1.47    0.61
   5   7   0    0.59    0.61
   5   7   0    0.26    0.46
   6   7   0   -0.25    0.46
   6   7   0   -0.47    0.61
   9  -8   0    5.01    0.52
   9  -8   0    4.54    0.51
   8  -8   0   25.05    1.23
   8  -8   0   23.39    1.26
   7  -8   0   10.00    0.85
   7  -8   0   10.00    0.76
   6  -8   0    0.28    0.35
   6  -8   0    0.39    0.44
   6  -8   0    0.52    0.33
   6  -8   0    0.02    0.31
   5  -8   0  134.78    4.37
   5  -8   0  134.59    4.31
   5  -8   0  136.35    4.31
   5  -8   0  131.24    4.60
   5  -8   0  141.69    4.72
   5  -8   0  133.96    4.21
   4  -8   0   21.18    1.10
   4  -8   0   21.31    1.06
   4  -8   0   21.61    1.16
   4  -8   0   22.75    1.18
   4  -8   0   20.79    1.21
   4  -8   0   23.59    1.34
   3  -8   0    7.57    0.64
   3  -8   0    7.21    0.71
  -3   8   0    6.40    0.74
   3  -8   0    7.36    0.72
   3  -8   0    6.54    0.56
   3  -8   0    8.44    0.83
   3  -8   0    6.51    0.65
   2  -8   0   10.10    0.84
   2  -8   0    9.36    0.69
  -2   8   0    9.41    0.91
   2  -8   0    9.22    0.83
   2  -8   0    9.39    0.73
   2  -8   0   10.46    0.95
   2  -8   0    9.83    0.89
   1  -8   0    3.52    0.63
   1  -8   0    3.36    0.68
   1  -8   0    2.05    0.51
  -1   8   0    2.73    0.66
   1  -8   0    3.40    0.47
   1  -8   0    2.98    0.49
   0   8   0   81.39    3.47
   0  -8   0   88.86    3.39
   0  -8   0   82.79    3.34
   1   8   0    3.21    0.72
  -1  -8   0    2.82    0.61
  -1  -8   0    2.54    0.63
  -2  -8   0    1.02    0.51
   2   8   0   -0.11    0.42
  -3  -8   0    0.09    0.46
   3   8   0    0.21    0.45
   4   8   0   -0.05    0.44
   5   8   0    0.98    0.58
   8  -9   0   -0.24    0.41
   8  -9   0   -0.40    0.37
   7  -9   0   18.88    1.26
   7  -9   0   17.42    1.14
   6  -9   0    0.18    0.38
   6  -9   0   -0.40    0.39
   6  -9   0    0.39    0.45
   5  -9   0   -0.01    0.39
   5  -9   0   -0.07    0.35
   5  -9   0   -0.33    0.28
   5  -9   0    0.16    0.28
   5  -9   0   -0.10    0.25
   4  -9   0   23.24    1.16
   4  -9   0   23.48    1.26
   4  -9   0   23.31    1.40
   4  -9   0   22.26    1.25
   3  -9   0    7.68    0.69
   3  -9   0    6.66    0.79
   3  -9   0    6.10    0.71
   3  -9   0    5.89    0.59
  -2   9   0   39.86    2.11
   2  -9   0   40.69    1.99
   2  -9   0   38.11    1.65
   2  -9   0   38.45    1.68
   2  -9   0   39.20    1.94
   1  -9   0   14.10    1.16
   1  -9   0   14.14    0.98
   1  -9   0   14.81    0.95
   1  -9   0   11.56    1.03
  -1   9   0   13.65    1.20
   0  -9   0    0.15    0.39
   0   9   0    0.29    0.48
   0  -9   0   -0.10    0.42
  -1  -9   0    0.64    0.45
   1   9   0    0.86    0.50
   2   9   0    3.28    0.82
  -2  -9   0    3.17    0.74
   3   9   0    1.57    0.66
   4   9   0    4.07    0.93
   8 -10   0    1.74    0.56
   7 -10   0   18.04    1.26
   6 -10   0    0.33    0.42
   6 -10   0    0.78    0.53
   5 -10   0    0.15    0.40
   5 -10   0    0.27    0.32
   5 -10   0    0.28    0.41
   4 -10   0   26.11    1.48
   4 -10   0   27.37    1.44
   4 -10   0   28.06    1.68
   4 -10   0   28.64    1.38
   3 -10   0    0.11    0.36
   3 -10   0    0.02    0.36
   3 -10   0    0.55    0.47
   3 -10   0   -0.64    0.26
   2 -10   0    0.71    0.48
   2 -10   0    0.71    0.44
   2 -10   0    0.25    0.35
   2 -10   0   -0.25    0.30
   1 -10   0    2.62    0.56
   1 -10   0    3.80    0.73
   1 -10   0    2.07    0.48
   1 -10   0    2.66    0.63
   0 -10   0   -0.35    0.33
   0  10   0    0.61    0.53
   0 -10   0    0.08    0.43
   1  10   0   -0.11    0.45
  -1 -10   0    1.19    0.59
   2  10   0    0.25    0.51
  -2 -10   0    0.24    0.51
   3  10   0    0.43    0.63
   7 -11   0   14.06    1.22
   6 -11   0   -0.02    0.50
   6 -11   0   -0.17    0.22
   5 -11   0    0.92    0.56
   5 -11   0    1.34    0.54
   5 -11   0    0.47    0.39
   4 -11   0    1.56    0.54
   4 -11   0    0.25    0.37
   4 -11   0    0.36    0.52
   3 -11   0    0.79    0.56
   3 -11   0    0.71    0.41
   3 -11   0    0.30    0.46
   3 -11   0    0.60    0.42
   2 -11   0    1.61    0.52
   2 -11   0    2.31    0.73
   2 -11   0    0.54    0.49
   2 -11   0    1.47    0.48
   1 -11   0    0.61    0.47
   1 -11   0    0.07    0.48
   1 -11   0   -0.44    0.35
   0 -11   0   -0.04    0.44
   0 -11   0    0.10    0.38
   0 -11   0   -0.07    0.49
  -1 -11   0    0.82    0.66
   1  11   0    0.79    0.66
   2  11   0    0.63    0.70
  -2 -11   0   -0.52    0.52
   6 -12   0    4.47    0.86
   6 -12   0    3.61    0.47
   5 -12   0    0.03    0.53
   5 -12   0    0.32    0.40
   4 -12   0   -0.23    0.36
   4 -12   0   -0.35    0.51
   4 -12   0    0.35    0.47
   3 -12   0    0.94    0.67
   3 -12   0    1.83    0.58
   3 -12   0    0.95    0.55
   2 -12   0    1.22    0.59
   2 -12   0    0.73    0.55
   1 -12   0    0.49    0.59
   1 -12   0    0.39    0.53
   0 -12   0    0.21    0.61
   0 -12   0   -0.02    0.55
  -1 -12   0   -0.05    0.60
   0 -12   1    2.25    0.79
   0 -12   1    2.54    0.69
   1 -12   1    1.72    0.61
   1 -12   1    1.32    0.68
   2 -12   1    0.07    0.47
   2 -12   1    0.70    0.58
   3 -12   1    1.44    0.62
   3 -12   1    1.49    0.72
   3 -12   1    2.62    0.62
   4 -12   1    1.73    0.72
   4 -12   1    2.50    0.64
   5 -12   1    0.41    0.41
   5 -12   1    0.95    0.63
   6 -12   1    6.82    0.99
  -2 -11   1   -0.44    0.56
   2  11  -1    0.65    0.67
  -1 -11   1   -0.01    0.56
   0 -11   1    2.31    0.57
   0 -11   1    3.74    0.83
   0 -11   1    4.13    0.69
   1 -11   1   -0.19    0.36
   1 -11   1    0.18    0.43
   1 -11   1    0.00    0.46
   2 -11   1    0.88    0.46
   2 -11   1    0.17    0.38
   2 -11   1   -0.13    0.43
   2 -11   1    0.73    0.51
   3 -11   1   12.10    0.95
   3 -11   1   12.27    1.19
   3 -11   1   11.73    1.08
   4 -11   1    1.92    0.64
   4 -11   1    0.41    0.43
   4 -11   1    0.77    0.47
   5 -11   1    5.27    0.84
   5 -11   1    4.34    0.59
   6 -11   1   24.77    1.62
   7 -11   1    0.92    0.52
   3  10  -1    0.70    0.67
   2  10  -1    0.60    0.61
  -2 -10   1   -0.78    0.48
  -1 -10   1    5.98    0.93
   1  10  -1    6.96    1.08
   0 -10   1    2.14    0.66
   0  10  -1    1.93    0.68
   1 -10   1   -0.96    0.25
   1 -10   1    0.00    0.35
   1 -10   1    0.32    0.44
   1 -10   1    0.02    0.36
   2 -10   1    1.16    0.41
   2 -10   1    1.09    0.38
   2 -10   1    0.96    0.44
   2 -10   1    1.13    0.55
   3 -10   1   -0.09    0.40
   3 -10   1   -0.10    0.28
   3 -10   1   -0.31    0.32
   3 -10   1   -0.20    0.35
   4 -10   1   64.07    2.70
   4 -10   1   67.28    2.89
   4 -10   1   70.87    2.56
   5 -10   1    4.67    0.65
   5 -10   1    5.45    0.56
   5 -10   1    5.64    0.76
   6 -10   1    0.51    0.42
   7 -10   1   27.75    1.58
   8 -10   1   12.74    1.03
   5   9  -1    0.54    0.61
   4   9  -1    2.81    0.79
   3   9  -1    5.42    0.99
   2   9  -1    0.04    0.48
  -2  -9   1    0.07    0.44
   1   9  -1    1.46    0.62
  -1  -9   1    0.85    0.52
   0   9  -1    1.10    0.55
   0  -9   1    0.55    0.45
   0  -9   1    1.08    0.55
   1  -9   1    1.23    0.38
   1  -9   1    1.19    0.42
   1  -9   1    0.86    0.45
  -1   9  -1    1.85    0.60
   1  -9   1    1.18    0.53
   2  -9   1    2.67    0.47
   2  -9   1    1.46    0.44
   2  -9   1    2.43    0.42
  -2   9  -1    2.54    0.65
   2  -9   1    2.32    0.57
   3  -9   1    2.19    0.40
   3  -9   1    3.18    0.65
   3  -9   1    2.77    0.46
   3  -9   1    3.47    0.58
   4  -9   1   55.83    2.04
   4  -9   1   55.67    2.28
   4  -9   1   58.35    2.17
   4  -9   1   57.94    2.47
   5  -9   1    0.43    0.28
   5  -9   1   -0.79    0.31
   5  -9   1    0.37    0.35
   5  -9   1   -0.13    0.23
   6  -9   1    1.93    0.54
   6  -9   1    1.58    0.53
   6  -9   1    1.15    0.43
   7  -9   1   -0.36    0.34
   7  -9   1    0.19    0.44
   8  -9   1    8.22    0.76
   8  -9   1    9.78    0.86
   5   8  -1    0.05    0.47
   4   8  -1    0.15    0.46
   3   8  -1    1.72    0.69
  -3  -8   1    0.34    0.49
  -2  -8   1    2.09    0.59
   2   8  -1    2.46    0.68
  -1  -8   1   -0.10    0.34
   1   8  -1   -0.37    0.35
  -1  -8   1    0.11    0.40
   0  -8   1    7.09    0.80
   0   8  -1    7.79    0.90
   0  -8   1    6.77    0.81
   1  -8   1  118.20    3.76
   1  -8   1  121.92    3.79
   1  -8   1  116.90    4.31
  -1   8  -1  121.07    4.50
   1  -8   1  119.44    4.33
   2  -8   1    2.51    0.53
   2  -8   1    2.92    0.59
   2  -8   1    3.93    0.43
   2  -8   1    3.93    0.61
   2  -8   1    3.20    0.53
   2  -8   1    3.58    0.46
  -2   8  -1    4.84    0.70
   3  -8   1   41.54    1.63
  -3   8  -1   42.81    2.00
   3  -8   1   39.99    1.54
   3  -8   1   43.29    1.89
   3  -8   1   41.06    1.81
   3  -8   1   40.56    1.89
   3  -8   1   41.62    1.98
   4  -8   1    9.37    0.86
   4  -8   1    8.91    0.75
   4  -8   1    8.32    0.70
   4  -8   1   10.31    0.65
   4  -8   1   10.39    0.86
   4  -8   1   11.02    0.80
   5  -8   1  104.03    3.31
   5  -8   1  100.36    3.66
   5  -8   1  101.56    3.44
   5  -8   1  105.87    3.32
   5  -8   1  103.75    3.75
   5  -8   1  104.42    3.28
   6  -8   1   10.05    0.78
   6  -8   1   11.06    0.91
   7  -8   1    2.43    0.45
   7  -8   1    1.77    0.46
   8  -8   1   38.89    1.59
   8  -8   1   37.65    1.67
   9  -8   1    5.32    0.55
   9  -8   1    6.92    0.54
   6   7  -1   -0.64    0.57
   6   7  -1    0.14    0.49
   5   7  -1    0.70    0.54
   5   7  -1    1.13    0.63
   4   7  -1    0.98    0.59
   4   7  -1    0.23    0.42
   3   7  -1    2.95    0.73
  -3  -7   1    2.16    0.61
   3   7  -1    1.58    0.60
   2   7  -1    1.94    0.62
   2   7  -1    1.82    0.61
  -2  -7   1    1.63    0.54
   1   7  -1    0.20    0.37
  -1  -7   1    0.24    0.39
  -1  -7   1    0.87    0.43
   1   7  -1    0.85    0.48
   0  -7   1   89.53    3.33
   0  -7   1   86.45    3.34
   0  -7   1   91.11    3.44
   0   7  -1   81.01    3.25
   0  -7   1   94.35    3.51
   0   7  -1   84.11    3.41
  -1   7  -1   27.92    1.44
   1  -7   1   27.50    1.51
   1  -7   1   27.42    1.43
  -1   7  -1   25.76    1.50
   1  -7   1   30.13    1.53
   1  -7   1   27.59    1.41
   2  -7   1   31.13    1.54
   2  -7   1   28.50    1.38
  -2   7  -1   30.28    1.55
   2  -7   1   27.79    1.19
   2  -7   1   31.43    1.46
   2  -7   1   27.81    1.43
   2  -7   1   27.49    1.14
   3  -7   1   15.53    0.78
   3  -7   1   17.36    0.88
   3  -7   1   14.77    0.96
  -3   7  -1   17.34    1.08
   3  -7   1   17.13    1.07
   3  -7   1   16.73    0.94
   3  -7   1   17.24    0.98
   4  -7   1  165.19    5.35
   4  -7   1  164.37    4.90
   4  -7   1  167.75    5.04
  -4   7  -1  166.97    5.60
   4  -7   1  180.09    5.59
   4  -7   1  165.51    5.46
   4  -7   1  166.94    5.36
   5  -7   1   68.31    2.52
   5  -7   1   63.75    2.38
   5  -7   1   65.23    2.44
   5  -7   1   65.79    2.22
   6  -7   1   25.69    1.24
   6  -7   1   24.45    1.16
   7  -7   1   23.02    1.11
   7  -7   1   20.73    1.01
   8  -7   1   47.68    1.70
  -8   7  -1   44.11    2.30
   8  -7   1   47.70    1.76
   7   6  -1    1.43    0.60
   7   6  -1    1.61    0.78
   6   6  -1    1.08    0.65
   6   6  -1    1.89    0.59
   5   6  -1   -0.03    0.46
   5   6  -1   -0.08    0.35
  -4  -6   1    0.13    0.38
   4   6  -1   -0.08    0.37
   4   6  -1   -0.39    0.42
  -3  -6   1    1.03    0.49
   3   6  -1    1.12    0.50
   3   6  -1    0.37    0.50
  -2  -6   1   49.98    2.19
   2   6  -1   51.37    2.20
   2   6  -1   48.08    2.29
  -2  -6   1   49.10    2.21
   2   6  -1   51.62    2.29
   2   6  -1   53.85    2.34
   1   6  -1    6.54    0.67
   1   6  -1    8.05    0.79
  -1  -6   1    6.08    0.66
   1   6  -1    6.63    0.74
  -1  -6   1    7.91    0.74
   0  -6   1   57.29    2.33
   0   6  -1   53.99    2.23
   0   6  -1   51.46    2.29
   0  -6   1   57.40    2.34
   0  -6   1   53.90    2.21
   0  -6   1   52.62    2.18
   0   6  -1   54.20    2.23
  -1   6  -1   69.14    2.59
   1  -6   1   72.51    2.72
   1  -6   1   72.36    2.65
  -1   6  -1   70.58    2.74
   1  -6   1   66.89    2.61
  -2   6  -1   -0.07    0.24
   2  -6   1   -0.13    0.21
   2  -6   1    0.26    0.16
   2  -6   1   -0.16    0.20
   2  -6   1   -0.11    0.18
   2  -6   1   -0.07    0.12
   2  -6   1   -0.06    0.20
   3  -6   1   58.07    2.21
   3  -6   1   58.37    1.92
  -3   6  -1   58.98    2.30
   3  -6   1   62.15    2.30
   3  -6   1   64.30    2.23
   3  -6   1   60.88    2.01
   3  -6   1   59.05    2.17
   4  -6   1   13.93    0.71
   4  -6   1   14.53    0.65
  -4   6  -1   14.82    0.87
   4  -6   1   14.79    0.86
   4  -6   1   14.55    0.67
   4  -6   1   13.96    0.80
   4  -6   1   15.10    0.81
   5  -6   1  233.91    7.11
   5  -6   1  225.59    7.05
   5  -6   1  233.77    6.56
   5  -6   1  223.34    6.72
  -5   6  -1  228.02    6.44
  -5   6  -1  226.27    7.18
   6  -6   1   32.03    1.29
   6  -6   1   34.86    1.37
  -7   6  -1    9.60    0.92
   7  -6   1    8.27    0.51
   7  -6   1    8.69    0.57
  -8   6  -1    2.30    0.57
   7   5  -1   -0.06    0.43
   7   5  -1    0.45    0.59
  -6  -5   1    6.12    0.81
   6   5  -1    6.00    0.91
   6   5  -1    4.13    0.71
   5   5  -1    2.78    0.68
  -5  -5   1    4.37    0.66
   5   5  -1    3.26    0.64
  -4  -5   1    0.07    0.39
   4   5  -1    0.64    0.37
   4   5  -1    0.61    0.41
   4   5  -1    0.15    0.41
  -4  -5   1    0.40    0.38
   3   5  -1    3.68    0.55
  -3  -5   1    3.85    0.58
  -3  -5   1    4.81    0.59
   3   5  -1    4.18    0.59
   3   5  -1    4.86    0.66
   3   5  -1    4.20    0.56
   3   5  -1    4.52    0.59
   3   5  -1    3.21    0.56
  -2  -5   1    1.05    0.41
   2   5  -1    1.94    0.41
   2   5  -1    1.67    0.46
  -2  -5   1    1.76    0.42
   2   5  -1    1.68    0.48
   2   5  -1    1.26    0.41
   2   5  -1    1.14    0.41
   1   5  -1  114.76    3.93
   1   5  -1  109.43    4.03
  -1  -5   1  108.04    3.93
  -1  -5   1  121.05    4.09
  -1  -5   1  116.08    3.91
   1   5  -1  108.81    3.93
   1   5  -1  117.12    4.00
   0  -5   1  197.70    6.68
   0   5  -1  217.03    6.75
   0   5  -1  213.51    6.74
   0  -5   1  205.23    6.62
   0  -5   1  218.61    6.81
   0  -5   1  216.13    6.73
   0   5  -1  203.66    6.65
   0   5  -1  200.06    6.77
  -1   5  -1    0.19    0.20
   1  -5   1   -0.06    0.18
   1  -5   1    0.21    0.18
   1  -5   1   -0.03    0.14
  -1   5  -1    0.18    0.20
   1  -5   1   -0.19    0.15
   2  -5   1    3.05    0.40
   2  -5   1    3.63    0.29
   2  -5   1    3.33    0.39
   2  -5   1    3.05    0.37
  -2   5  -1    3.13    0.40
   2  -5   1    3.27    0.31
   2  -5   1    3.07    0.35
  -3   5  -1    1.01    0.24
   3  -5   1    1.10    0.27
   3  -5   1    0.73    0.23
   3  -5   1    0.77    0.19
   3  -5   1    0.94    0.22
   3  -5   1    0.76    0.19
   3  -5   1    0.77    0.17
  -3   5  -1    1.03    0.26
   4  -5   1    0.35    0.19
  -4   5  -1    0.78    0.24
   4  -5   1    0.77    0.21
  -4   5  -1    0.44    0.18
   4  -5   1    0.77    0.26
   4  -5   1    0.13    0.17
   5  -5   1    0.01    0.18
  -5   5  -1   -0.06    0.20
  -5   5  -1    0.17    0.21
   5  -5   1    0.02    0.18
   6  -5   1  113.29    3.53
   6  -5   1  109.88    3.49
  -6   5  -1  113.55    3.42
  -7   5  -1    0.04    0.33
  -8   5  -1    2.50    0.59
   8   4  -1    1.46    0.67
   8   4  -1    0.50    0.43
   7   4  -1    0.31    0.52
   7   4  -1    0.12    0.38
   6   4  -1    0.11    0.35
   6   4  -1   -0.20    0.43
  -6  -4   1    0.16    0.40
   5   4  -1    2.92    0.62
   5   4  -1    2.39    0.55
  -5  -4   1    4.37    0.60
   5   4  -1    4.12    0.61
  -4  -4   1   23.52    1.26
   4   4  -1   24.29    1.37
  -4  -4   1   22.79    1.33
   4   4  -1   27.71    1.38
   4   4  -1   23.40    1.31
   4   4  -1   24.09    1.33
   4   4  -1   24.15    1.39
   3   4  -1   48.85    2.02
   3   4  -1   52.60    2.11
  -3  -4   1   49.30    2.07
   3   4  -1   48.25    2.10
   3   4  -1   51.92    1.94
   3   4  -1   47.73    2.08
  -3  -4   1   48.60    1.98
  -3  -4   1   47.08    1.97
   2   4  -1    4.24    0.49
  -2  -4   1    2.20    0.48
  -2  -4   1    1.90    0.48
   2   4  -1    2.10    0.48
   2   4  -1    2.44    0.51
   2   4  -1    2.13    0.54
   2   4  -1    2.56    0.53
   1   4  -1   38.43    1.56
  -1  -4   1   38.20    1.55
   1   4  -1   38.07    1.53
  -1  -4   1   37.46    1.61
   1   4  -1   36.89    1.62
   1   4  -1   36.41    1.59
  -1  -4   1   37.95    1.65
  -1  -4   1   34.46    1.54
   1   4  -1   37.74    1.60
   0   4  -1   50.29    2.05
   0  -4   1   53.86    1.99
   0   4  -1   55.87    2.03
   0  -4   1   56.85    2.08
   0  -4   1   52.43    2.02
   0   4  -1   55.75    2.04
   0   4  -1   55.69    2.05
   0  -4   1   57.89    2.11
   1  -4   1  386.69   11.68
  -1   4  -1  399.29   11.68
   1  -4   1  374.20   11.49
  -1   4  -1  380.82   11.49
   1  -4   1  396.83   11.56
  -1   4  -1  365.85   11.68
   1  -4   1  371.35   11.63
   2  -4   1   26.07    1.10
   2  -4   1   27.95    1.10
   2  -4   1   28.70    1.14
   2  -4   1   27.74    0.94
  -2   4  -1   28.83    1.17
   2  -4   1   28.54    1.16
   2  -4   1   28.28    0.99
  -3   4  -1  151.67    4.29
   3  -4   1  156.08    4.68
   3  -4   1  152.50    4.64
  -3   4  -1  150.98    4.74
   3  -4   1  152.48    4.27
  -3   4  -1  149.64    4.22
   3  -4   1  148.45    4.35
   3  -4   1  148.93    4.63
   3  -4   1  143.12    4.62
  -4   4  -1   17.66    0.76
   4  -4   1   17.94    0.73
  -4   4  -1   17.37    0.71
   4  -4   1   17.93    0.71
   5  -4   1   65.25    2.07
   5  -4   1   62.50    2.04
  -5   4  -1   66.65    2.10
  -6   4  -1  228.86    6.52
  -6   4  -1  222.31    7.38
  -7   4  -1    8.03    0.78
  -8   4  -1    2.93    0.59
   8   3  -1    0.31    0.33
   8   3  -1    0.22    0.51
  -7  -3   1    1.91    0.54
   7   3  -1    1.46    0.59
   7   3  -1    1.72    0.43
  -6  -3   1    8.42    0.79
   6   3  -1    8.20    0.75
   6   3  -1    6.68    0.79
   5   3  -1   47.80    2.01
  -5  -3   1   41.33    1.92
   5   3  -1   41.03    1.90
   5   3  -1   45.72    1.94
   5   3  -1   47.08    2.01
  -5  -3   1   44.67    1.93
   5   3  -1   43.70    2.01
   4   3  -1   25.66    1.35
  -4  -3   1   27.47    1.33
  -4  -3   1   25.68    1.27
   4   3  -1   26.16    1.31
   4   3  -1   25.64    1.32
   4   3  -1   27.94    1.33
   3   3  -1   61.34    2.27
   3   3  -1   55.83    2.26
  -3  -3   1   58.88    2.16
  -3  -3   1   59.87    2.22
   3   3  -1   55.53    2.26
   3   3  -1   61.42    2.09
   3   3  -1   58.11    2.23
   3   3  -1   63.14    2.25
  -3  -3   1   55.94    2.23
   2   3  -1   -0.23    0.21
  -2  -3   1   -0.12    0.18
   2   3  -1    0.14    0.22
   2   3  -1   -0.18    0.19
   2   3  -1    0.04    0.19
   2   3  -1   -0.06    0.19
  -2  -3   1   -0.04    0.18
  -2  -3   1    0.36    0.23
  -2  -3   1    0.01    0.19
   2   3  -1    0.15    0.17
   1   3  -1 1203.05   34.02
   1   3  -1 1110.62   34.54
  -1  -3   1 1130.64   34.63
   1   3  -1 1148.75   34.07
  -1  -3   1 1182.70   34.07
  -1  -3   1 1133.08   34.50
   1   3  -1 1190.19   34.50
  -1  -3   1 1196.78   34.55
   1   3  -1 1136.36   34.63
  -1  -3   1 1127.30   34.00
   0  -3   1  513.17   15.26
   0   3  -1  504.62   15.28
   0  -3   1  494.29   15.46
   0  -3   1  523.52   15.31
   0   3  -1  504.22   15.53
   0  -3   1  528.81   15.52
   0   3  -1  535.14   15.50
   0   3  -1  489.65   15.50
   0   3  -1  523.76   15.24
  -1   3  -1  968.78   28.43
  -1   3  -1  946.00   28.85
   1  -3   1  984.69   28.46
   1  -3   1  979.38   26.14
   1  -3   1  951.92   28.83
   1  -3   1  957.59   28.43
  -1   3  -1  977.83   28.81
   2  -3   1  107.89    3.13
   2  -3   1  109.73    3.09
   2  -3   1  109.68    3.39
  -2   3  -1  108.78    3.46
  -2   3  -1  111.70    3.10
  -2   3  -1  108.38    3.44
  -2   3  -1  109.79    3.06
   2  -3   1  105.34    3.40
   2  -3   1  109.78    3.43
   2  -3   1  110.51    3.42
   3  -3   1   73.61    2.32
  -3   3  -1   75.82    2.38
  -3   3  -1   75.96    2.19
  -3   3  -1   72.84    2.24
   3  -3   1   73.64    2.34
   3  -3   1   74.67    2.22
  -3   3  -1   73.13    2.36
  -4   3  -1   -0.07    0.10
  -4   3  -1    0.10    0.15
  -5   3  -1   -0.08    0.18
  -5   3  -1    0.27    0.22
  -6   3  -1   54.18    1.97
  -6   3  -1   52.41    2.16
  -7   3  -1   63.20    2.61
  -7   3  -1   67.21    2.43
   8  -3   1    2.35    0.28
  -8   3  -1    2.17    0.53
   8  -3   1    2.94    0.31
   9  -3   1    3.12    0.35
   9  -3   1    1.98    0.30
   9   2  -1    1.60    0.63
   8   2  -1    0.09    0.47
   7   2  -1    0.21    0.39
   7   2  -1    0.68    0.29
   7   2  -1   -0.01    0.28
  -7  -2   1    0.77    0.42
   6   2  -1    6.44    0.74
   6   2  -1    8.33    0.64
   6   2  -1    7.05    0.62
  -6  -2   1    7.79    0.75
   6   2  -1    7.01    0.70
   6   2  -1    7.58    0.75
   5   2  -1   -0.14    0.21
   5   2  -1    0.41    0.32
  -5  -2   1    0.36    0.30
   5   2  -1    0.73    0.36
   5   2  -1    0.51    0.29
  -5  -2   1   -0.02    0.26
   5   2  -1    0.05    0.23
   4   2  -1    2.07    0.35
   4   2  -1    1.66    0.33
   4   2  -1    1.59    0.36
   4   2  -1    2.01    0.39
  -4  -2   1    2.17    0.38
  -4  -2   1    2.00    0.35
   4   2  -1    1.29    0.30
   3   2  -1   20.38    1.02
   3   2  -1   22.24    1.04
  -3  -2   1   19.59    0.98
  -3  -2   1   22.35    0.95
   3   2  -1   20.87    1.01
  -3  -2   1   20.54    0.99
   3   2  -1   21.38    0.99
   2   2  -1   14.42    0.75
   2   2  -1   15.92    0.80
   2   2  -1   16.09    0.78
  -2  -2   1   14.91    0.76
  -2  -2   1   16.71    0.79
  -2  -2   1   17.09    0.84
  -2  -2   1   15.67    0.75
   2   2  -1   16.07    0.72
   2   2  -1   14.99    0.79
   2   2  -1   14.90    0.76
  -1  -2   1 9444.94  275.59
   1   2  -1 9408.10  271.85
   1   2  -1 9997.07  275.68
   1   2  -1 9341.14  271.60
   1   2  -1 8769.25  276.87
  -1  -2   1 9825.91  271.98
  -1  -2   1 9074.83  271.76
  -1  -2   1 9515.40  275.80
  -1  -2   1 8424.52  276.66
   1   2  -1 8871.46  275.86
   0   2  -1 1766.88   54.13
   0   2  -1 1869.07   53.82
   0   2  -1 1811.86   53.59
   0   2  -1 1827.66   52.93
   0   2  -1 1846.09   52.98
   0  -2   1 1860.36   53.49
   0  -2   1 1541.93   52.86
   0  -2   1 1844.73   53.76
   0  -2   1 1825.11   52.88
  -1   2  -1  240.67    7.34
   1  -2   1  238.32    7.35
  -1   2  -1  243.47    7.37
   1  -2   1  247.69    7.27
   1  -2   1  235.80    7.24
  -1   2  -1  245.72    7.22
   1  -2   1  238.56    6.66
  -1   2  -1  240.44    7.24
   1  -2   1  245.98    6.77
  -2   2  -1  255.12    7.74
   2  -2   1  247.81    8.36
  -2   2  -1  259.53    7.76
   2  -2   1  259.87    7.07
  -2   2  -1  255.23    7.03
   2  -2   1  259.51    7.69
  -2   2  -1  251.93    7.03
   2  -2   1  254.30    7.70
  -3   2  -1   -0.13    0.09
  -3   2  -1   -0.02    0.16
  -3   2  -1   -0.25    0.08
  -3   2  -1   -0.22    0.12
  -4   2  -1  170.98    5.55
  -4   2  -1  170.89    5.01
  -4   2  -1  178.79    5.32
  -5   2  -1   12.82    0.51
  -5   2  -1   13.40    0.78
   5  -2   1   12.12    0.50
   5  -2   1   11.91    0.50
  -5   2  -1   11.79    0.73
   6  -2   1   38.05    1.32
   6  -2   1   37.10    1.33
  -6   2  -1   37.90    1.60
  -6   2  -1   38.20    1.66
   7  -2   1   22.98    0.98
  -7   2  -1   24.39    1.29
   7  -2   1   22.52    0.98
   8  -2   1    5.19    0.47
   8  -2   1    5.04    0.48
   9  -2   1   -0.09    0.32
   9  -2   1    0.06    0.29
   9   1  -1    4.24    0.74
   8   1  -1   13.00    1.05
  -8  -1   1   12.12    1.07
   7   1  -1    2.44    0.51
  -7  -1   1    2.45    0.54
   7   1  -1    3.67    0.56
   6   1  -1    0.54    0.30
   6   1  -1   -0.09    0.30
   6   1  -1    0.08    0.20
  -6  -1   1   -0.01    0.27
   6   1  -1   -0.19    0.16
   6   1  -1    0.20    0.30
   5   1  -1   28.27    1.21
   5   1  -1   29.49    1.34
   5   1  -1   30.00    1.28
  -5  -1   1   29.00    1.30
   5   1  -1   28.63    1.21
   5   1  -1   30.40    1.44
  -5  -1   1   29.24    1.39
   4   1  -1  148.42    4.84
   4   1  -1  156.75    4.84
   4   1  -1  155.83    4.81
   4   1  -1  142.39    4.82
  -4  -1   1  149.98    4.69
  -4  -1   1  150.25    4.98
   4   1  -1  155.43    5.02
  -4  -1   1  153.54    4.88
   3   1  -1   47.02    1.76
  -3  -1   1   45.15    1.74
  -3  -1   1   46.42    1.68
   3   1  -1   48.07    1.69
   3   1  -1   47.23    1.66
   3   1  -1   46.00    1.68
  -3  -1   1   47.38    1.61
   3   1  -1   44.39    1.68
  -2  -1   1   43.35    1.60
   2   1  -1   45.26    1.46
  -2  -1   1   43.89    1.50
  -2  -1   1   44.46    1.57
   2   1  -1   43.70    1.61
  -2  -1   1   43.62    1.50
   2   1  -1   43.47    1.57
  -2  -1   1   47.45    1.60
   2   1  -1   42.69    1.57
   2   1  -1   46.06    1.54
   1   1  -1 1013.26   29.62
  -1  -1   1  997.12   29.79
   1   1  -1  963.76   29.64
  -1  -1   1 1028.05   29.62
  -1  -1   1 1006.79   28.85
  -1  -1   1 1021.91   29.22
  -1  -1   1  973.12   29.18
  -1  -1   1  964.74   29.61
   1   1  -1  989.84   29.77
   1   1  -1  975.40   29.24
   0  -1   1  176.94    5.48
   0  -1   1  180.52    5.40
   0   1  -1  176.66    5.41
   0  -1   1  177.09    5.50
   0   1  -1  176.11    5.38
   0   1  -1  177.08    5.47
   0   1  -1  174.38    5.49
   0   1  -1  173.94    5.48
   0  -1   1  183.08    5.49
   1  -1   1   24.72    0.82
  -1   1  -1   24.10    0.79
  -1   1  -1   23.78    0.73
   1  -1   1   22.73    0.79
  -1   1  -1   23.86    0.82
  -1   1  -1   23.88    0.82
  -1   1  -1   24.03    0.79
   1  -1   1   25.07    0.82
   1  -1   1   24.27    0.82
  -1   1  -1   23.65    0.78
  -2   1  -1   24.58    0.84
  -2   1  -1   24.13    0.82
   2  -1   1   25.00    0.83
   2  -1   1   24.35    0.82
   3  -1   1 1055.82   33.28
  -3   1  -1 1101.32   33.16
   3  -1   1 1131.33   33.15
  -3   1  -1 1135.74   33.14
  -3   1  -1 1107.37   33.17
   4  -1   1   49.57    1.66
  -4   1  -1   52.77    1.68
  -4   1  -1   48.57    1.83
   4  -1   1   51.24    1.66
  -5   1  -1   22.70    1.08
   5  -1   1   23.65    0.92
  -5   1  -1   22.48    1.10
   5  -1   1   23.13    0.93
  -5   1  -1   24.04    0.93
   6  -1   1    3.18    0.35
  -6   1  -1    2.76    0.41
  -6   1  -1    2.60    0.53
  -6   1  -1    3.18    0.34
   6  -1   1    2.62    0.32
  -7   1  -1    3.14    0.49
   7  -1   1    2.82    0.40
   7  -1   1    2.81    0.41
   8  -1   1    4.32    0.53
   8  -1   1    4.76    0.55
   9  -1   1    1.33    0.44
   9  -1   1    1.32    0.44
   9   0  -1    0.62    0.45
   8   0  -1   11.40    0.95
   8   0  -1   12.06    0.93
  -8   0   1   15.03    1.11
  -7   0   1    5.95    0.69
   7   0  -1    6.75    0.66
   7   0  -1    5.58    0.62
   6   0  -1    0.43    0.29
  -6   0   1    0.47    0.32
   6   0  -1    0.34    0.32
   6   0  -1    0.48    0.27
  -6   0   1    0.66    0.28
  -6   0   1    0.18    0.22
   5   0  -1   33.55    1.16
  -5   0   1   35.41    1.54
   5   0  -1   35.62    1.36
   5   0  -1   32.52    1.37
  -5   0   1   33.97    1.36
  -5   0   1   34.00    1.54
   5   0  -1   36.78    1.58
  -5   0   1   33.25    1.26
  -4   0   1    7.81    0.60
  -4   0   1    9.49    0.67
   4   0  -1    8.12    0.43
  -4   0   1    9.04    0.52
   4   0  -1    8.08    0.52
   4   0  -1    9.02    0.45
   4   0  -1    8.87    0.51
   4   0  -1    9.15    0.65
  -4   0   1    7.90    0.44
  -3   0   1  115.19    3.57
   3   0  -1  114.25    3.71
  -3   0   1  109.55    3.69
   3   0  -1  108.16    3.52
   3   0  -1  113.59    3.53
  -3   0   1  114.67    3.45
   3   0  -1  112.70    3.53
   3   0  -1  114.67    3.49
  -3   0   1  110.01    3.55
  -3   0   1  111.47    3.41
  -2   0   1  605.80   16.61
   2   0  -1  615.82   18.31
  -2   0   1  609.96   18.27
   2   0  -1  630.98   18.02
  -2   0   1  598.90   18.39
  -2   0   1  595.48   18.02
   2   0  -1  590.77   18.32
  -2   0   1  613.58   17.91
  -2   0   1  615.14   18.25
   2   0  -1  605.06   18.38
   2   0  -1  623.93   18.08
   1   0  -1    7.90    0.42
  -1   0   1    8.45    0.40
  -1   0   1    8.30    0.40
   1   0  -1    8.52    0.41
  -1   0   1    8.22    0.42
  -1   0   1    8.32    0.42
   1   0  -1    8.09    0.43
   1   0  -1    8.31    0.45
  -1   0   1    8.63    0.44
  -1   0   1    7.84    0.42
   1   0  -1    8.02    0.42
   0   0   1  336.45    9.83
   0   0  -1  317.47    9.00
   0   0  -1  311.25    9.03
   0   0  -1  297.40    9.62
   0   0   1  330.00    9.65
   0   0   1  339.66    9.54
   1   0   1 1841.49   55.31
   1   0   1 1797.48   56.00
   1   0   1 1873.38   54.93
  -1   0  -1 1835.93   55.76
  -1   0  -1 1820.15   62.61
  -1   0  -1 1867.21   55.96
  -1   0  -1 1844.77   55.06
   1   0   1 1840.26   56.06
  -1   0  -1 1859.67   55.10
  -1   0  -1 1826.00   55.18
   1   0   1 1903.84   56.15
   1   0   1 1909.29   57.65
   2   0   1  373.30   11.06
  -2   0  -1  362.77   11.13
   2   0   1  358.07   10.91
   2   0   1  355.93   11.09
  -2   0  -1  366.15   11.04
   2   0   1  374.27   11.13
  -2   0  -1  374.72   10.93
  -2   0  -1  359.27   11.02
  -2   0  -1  366.72   10.94
   2   0   1  371.69   10.91
   3   0   1   12.66    0.58
   3   0   1   12.90    0.60
  -3   0  -1   13.30    0.61
   3   0   1   13.42    0.62
   3   0   1   12.92    0.55
   3   0   1   12.81    0.55
   3   0   1   13.27    0.54
  -3   0  -1   13.47    0.62
  -3   0  -1   12.64    0.58
  -4   0  -1   75.06    2.58
   4   0   1   80.06    2.62
   4   0   1   73.02    2.51
   4   0   1   76.94    2.41
   4   0   1   74.97    2.42
   4   0   1   75.61    2.49
  -4   0  -1   75.66    2.52
   5   0   1    5.12    0.45
  -5   0  -1    5.17    0.48
   5   0   1    6.07    0.45
  -5   0  -1    5.04    0.45
   6   0   1    8.96    0.63
  -6   0  -1    8.62    0.65
   6   0   1    9.10    0.66
   7   0   1    8.29    0.72
   7   0   1    9.60    0.74
  -7   0  -1    8.99    0.74
   8   0   1    2.45    0.50
   8   0   1    2.72    0.52
   9   0   1    0.57    0.45
   9  -1  -1   -0.28    0.34
   9  -1  -1    0.20    0.35
   8  -1  -1    5.77    0.61
  -8   1   1    6.60    0.81
   8  -1  -1    6.63    0.62
  -7   1   1   50.99    2.21
   7  -1  -1   50.37    1.86
  -7   1   1   48.31    1.77
   7  -1  -1   45.92    1.88
  -6   1   1   16.71    1.07
   6  -1  -1   18.73    0.86
  -6   1   1   18.72    0.86
  -6   1   1   17.22    0.75
   6  -1  -1   17.61    0.88
  -5   1   1   -0.23    0.24
  -5   1   1   -0.05    0.17
   5  -1  -1    0.02    0.19
   5  -1  -1   -0.19    0.15
  -5   1   1   -0.12    0.20
   4  -1  -1    0.63    0.16
  -4   1   1    0.47    0.25
  -4   1   1    0.44    0.24
   4  -1  -1    0.49    0.18
  -4   1   1    0.52    0.17
  -3   1   1    1.27    0.27
  -3   1   1    1.87    0.29
   3  -1  -1    2.05    0.30
   3  -1  -1    1.86    0.17
  -3   1   1    1.93    0.29
  -3   1   1    2.18    0.20
  -3   1   1    1.96    0.20
   3  -1  -1    2.47    0.21
   2  -1  -1  555.74   17.20
   2  -1  -1  536.70   17.25
  -2   1   1  554.79   16.80
   2  -1  -1  568.83   15.24
   2  -1  -1  563.78   16.69
  -2   1   1  566.22   16.85
  -2   1   1  537.53   16.86
  -2   1   1  551.23   15.20
  -2   1   1  560.80   15.23
   2  -1  -1  585.74   16.78
   1  -1  -1   56.41    1.88
   1  -1  -1   59.07    1.74
  -1   1   1   54.76    1.72
   1  -1  -1   57.58    1.85
   1  -1  -1   60.44    1.85
  -1   1   1   58.42    1.89
  -1   1   1   57.39    1.87
   1  -1  -1   58.78    1.85
  -1   1   1   57.88    1.83
  -1   1   1   58.84    1.73
  -1   1   1   57.70    1.83
   0   1   1   15.34    0.59
   0   1   1   15.46    0.60
   0  -1  -1   14.60    0.53
   0  -1  -1   15.17    0.60
   0  -1  -1   15.67    0.60
   0   1   1   15.19    0.62
   0  -1  -1   15.50    0.62
   0   1   1   14.61    0.60
   0  -1  -1   15.31    0.61
  -1  -1  -1   81.06    2.48
   1   1   1   70.09    2.39
  -1  -1  -1   76.25    2.40
  -1  -1  -1   78.64    2.41
   1   1   1   75.28    2.46
  -1  -1  -1   76.86    2.44
   1   1   1   76.65    2.38
   1   1   1   68.47    2.42
   1   1   1   76.46    2.42
   2   1   1  389.49   11.78
   2   1   1  364.79   11.72
  -2  -1  -1  396.77   11.58
   2   1   1  383.60   11.79
   2   1   1  398.22   11.60
  -2  -1  -1  404.85   11.80
  -2  -1  -1  399.68   11.79
   2   1   1  384.16   11.62
  -2  -1  -1  380.16   11.74
   3   1   1   29.40    1.17
  -3  -1  -1   28.54    1.16
   3   1   1   30.38    1.14
  -3  -1  -1   29.40    1.12
   3   1   1   30.02    1.15
   3   1   1   29.39    1.13
   3   1   1   27.19    1.16
   4   1   1  247.00    7.59
  -4  -1  -1  240.05    7.56
   4   1   1  240.87    7.53
   4   1   1  247.33    7.49
   4   1   1  248.07    7.48
  -4  -1  -1  240.31    7.55
   4   1   1  236.25    7.50
  -5  -1  -1   29.06    1.27
   5   1   1   29.05    1.30
   5   1   1   29.62    1.29
   5   1   1   28.51    1.15
  -5  -1  -1   27.25    1.24
   5   1   1   27.50    1.16
   5   1   1   28.88    1.26
   6   1   1    1.01    0.23
   6   1   1    1.25    0.37
   6   1   1    1.61    0.24
  -6  -1  -1    1.25    0.35
   6   1   1    0.85    0.32
   6   1   1    1.19    0.37
   7   1   1    5.41    0.63
   7   1   1    5.61    0.65
  -7  -1  -1    5.27    0.60
   8   1   1    3.95    0.64
   9   1   1    2.22    0.61
  10  -2  -1    0.39    0.37
  10  -2  -1    0.22    0.37
  -9   2   1    4.41    0.50
   9  -2  -1    4.79    0.52
   9  -2  -1    4.46    0.53
   8  -2  -1   21.53    1.05
  -8   2   1   19.90    0.96
   8  -2  -1   23.06    1.05
  -8   2   1   24.14    1.46
   7  -2  -1   92.21    3.08
   7  -2  -1   94.30    3.04
  -7   2   1   92.49    3.57
  -6   2   1   89.92    3.39
  -6   2   1   94.10    3.16
   6  -2  -1   90.07    2.96
   6  -2  -1   92.20    2.92
  -5   2   1  173.73    5.22
   5  -2  -1  168.22    5.30
  -5   2   1  180.18    5.35
   5  -2  -1  177.99    5.27
  -5   2   1  168.90    5.75
  -4   2   1    0.42    0.24
   4  -2  -1    0.15    0.12
   4  -2  -1    0.99    0.15
  -4   2   1    0.20    0.22
  -4   2   1    0.14    0.14
  -3   2   1   96.30    3.01
  -3   2   1   91.06    3.24
  -3   2   1   96.39    2.95
   3  -2  -1   99.53    2.96
  -3   2   1   93.58    2.91
   3  -2  -1   98.81    2.98
  -3   2   1  100.18    3.04
   3  -2  -1   95.71    2.98
  -2   2   1  934.55   27.46
   2  -2  -1  906.04   24.84
  -2   2   1  917.14   24.81
  -2   2   1  913.27   27.50
  -2   2   1  930.20   24.84
  -2   2   1  899.43   27.38
   2  -2  -1  907.81   27.65
   2  -2  -1  952.33   27.76
   2  -2  -1  909.71   24.89
   2  -2  -1  939.53   27.11
   2  -2  -1  887.98   27.17
   1  -2  -1   33.94    1.14
  -1   2   1   33.80    1.20
   1  -2  -1   32.08    1.23
   1  -2  -1   32.67    1.22
  -1   2   1   32.18    1.26
  -1   2   1   35.51    1.25
   1  -2  -1   34.18    1.23
  -1   2   1   31.85    1.20
   1  -2  -1   33.18    1.14
  -1   2   1   32.27    1.12
   0  -2  -1 1332.31   38.31
   0   2   1 1270.88   38.30
   0   2   1 1318.81   38.81
   0  -2  -1 1356.68   38.88
   0   2   1 1321.68   38.28
   0  -2  -1 1287.86   38.31
   0  -2  -1 1266.52   39.14
   0   2   1 1289.28   38.89
  -1  -2  -1    9.46    0.59
   1   2   1    8.94    0.56
  -1  -2  -1    9.60    0.56
  -1  -2  -1    8.70    0.52
   1   2   1    9.45    0.46
   1   2   1    9.18    0.53
   1   2   1    8.71    0.54
  -1  -2  -1    9.01    0.53
  -2  -2  -1   71.89    2.34
   2   2   1   72.69    2.45
   2   2   1   70.72    2.41
  -2  -2  -1   72.50    2.51
  -2  -2  -1   69.33    2.44
  -2  -2  -1   70.49    2.40
   2   2   1   70.26    2.44
   2   2   1   71.29    2.35
   2   2   1   70.34    2.49
  -3  -2  -1   36.12    1.45
   3   2   1   37.46    1.49
   3   2   1   36.69    1.37
   3   2   1   37.47    1.44
   3   2   1   35.43    1.47
  -3  -2  -1   35.75    1.39
  -3  -2  -1   37.57    1.36
   3   2   1   29.78    1.37
   4   2   1    1.07    0.31
  -4  -2  -1    1.78    0.30
  -4  -2  -1    1.59    0.34
   4   2   1    1.25    0.28
   4   2   1    1.17    0.29
   4   2   1    0.94    0.33
   4   2   1    1.36    0.32
  -5  -2  -1   43.33    1.75
   5   2   1   46.61    1.87
   5   2   1   41.96    1.78
   5   2   1   46.35    1.82
   5   2   1   42.64    1.87
  -5  -2  -1   45.05    1.85
   5   2   1   43.78    1.75
   6   2   1    0.03    0.28
   6   2   1    0.06    0.26
   6   2   1   -0.18    0.30
  -6  -2  -1   -0.01    0.29
   6   2   1    0.04    0.24
   6   2   1    0.26    0.34
   7   2   1    5.79    0.50
   7   2   1    5.94    0.50
   7   2   1    4.47    0.67
   7   2   1    5.31    0.48
   8   2   1    0.90    0.50
   9   2   1    0.00    0.48
  10  -3  -1   10.65    0.72
  10  -3  -1   10.99    0.76
   9  -3  -1    2.75    0.39
  -9   3   1    3.10    0.38
  -9   3   1    3.02    0.67
   9  -3  -1    3.09    0.39
  -8   3   1    0.49    0.43
   8  -3  -1    0.68    0.25
   8  -3  -1    0.42    0.26
   7  -3  -1   14.94    0.74
  -7   3   1   15.58    1.12
   7  -3  -1   17.14    0.72
  -6   3   1  169.12    5.90
   6  -3  -1  179.01    5.30
   6  -3  -1  169.57    5.33
  -6   3   1  179.66    5.33
  -5   3   1    0.52    0.17
  -5   3   1    0.76    0.32
   5  -3  -1    0.20    0.12
   5  -3  -1    0.34    0.14
  -5   3   1    0.22    0.24
  -4   3   1  291.44    8.27
   4  -3  -1  295.24    8.35
   4  -3  -1  296.58    8.81
  -4   3   1  284.89    9.26
  -4   3   1  296.94    8.91
   4  -3  -1  297.68    8.79
  -3   3   1  156.99    4.57
   3  -3  -1  156.16    4.96
   3  -3  -1  157.42    4.84
  -3   3   1  162.51    4.91
   3  -3  -1  164.41    4.95
   3  -3  -1  151.82    4.65
   3  -3  -1  162.46    4.85
   3  -3  -1  157.32    4.61
  -3   3   1  160.44    4.94
  -2   3   1  112.11    3.47
  -2   3   1  106.82    3.17
  -2   3   1  111.94    3.38
   2  -3  -1  106.72    3.42
   2  -3  -1  108.02    3.23
   2  -3  -1  109.81    3.47
   2  -3  -1  111.44    3.44
  -2   3   1  107.94    3.51
   2  -3  -1  105.85    3.20
   2  -3  -1  111.78    3.49
  -2   3   1  109.66    3.21
  -1   3   1  404.85   11.93
   1  -3  -1  409.23   12.14
   1  -3  -1  395.71   11.94
  -1   3   1  404.02   12.09
   1  -3  -1  406.72   10.96
   1  -3  -1  388.08   11.95
  -1   3   1  401.45   10.94
   1  -3  -1  394.13   12.11
   1  -3  -1  399.02   10.97
  -1   3   1  395.48   12.15
   0   3   1   36.30    1.41
   0   3   1   35.02    1.45
   0   3   1   37.62    1.42
   0  -3  -1   35.93    1.42
   0   3   1   38.61    1.41
   0  -3  -1   38.32    1.49
   0  -3  -1   35.46    1.39
   0  -3  -1   39.28    1.45
   1   3   1    0.75    0.25
   1   3   1    1.20    0.26
  -1  -3  -1    1.39    0.28
   1   3   1    1.14    0.27
   1   3   1    1.26    0.24
  -1  -3  -1    1.23    0.26
  -1  -3  -1    1.12    0.28
   1   3   1    1.38    0.26
  -1  -3  -1    0.89    0.24
   2   3   1  110.26    3.58
  -2  -3  -1  109.38    3.70
  -2  -3  -1  111.81    3.65
   2   3   1  105.12    3.74
   2   3   1  115.65    3.72
   2   3   1  105.95    3.66
   3   3   1    0.34    0.30
   3   3   1    0.74    0.26
   3   3   1    0.16    0.24
  -3  -3  -1    0.68    0.28
   3   3   1    0.31    0.28
  -3  -3  -1    0.38    0.28
  -3  -3  -1    0.47    0.24
   3   3   1    0.49    0.22
  -4  -3  -1    6.02    0.54
   4   3   1    6.51    0.62
  -4  -3  -1    5.33    0.56
   4   3   1    6.26    0.61
   4   3   1    4.91    0.48
   4   3   1    4.75    0.59
   4   3   1    5.47    0.55
   5   3   1    4.74    0.61
  -5  -3  -1    5.30    0.63
   5   3   1    5.21    0.65
   5   3   1    4.38    0.58
   5   3   1    5.23    0.56
  -5  -3  -1    4.89    0.52
   5   3   1    4.37    0.52
   6   3   1    0.37    0.40
   6   3   1    0.94    0.38
  -6  -3  -1    0.75    0.39
   7   3   1    4.14    0.72
   7   3   1    3.42    0.52
   8   3   1    0.45    0.55
   8   3   1    1.14    0.32
 -10   4   1    0.55    0.34
  -9   4   1    0.65    0.49
   8  -4  -1   22.94    0.91
   8  -4  -1   22.25    0.89
  -8   4   1   22.91    1.48
   7  -4  -1    0.97    0.20
  -7   4   1   -0.32    0.34
   7  -4  -1    0.49    0.21
   7  -4  -1    0.75    0.20
  -6   4   1   46.97    2.10
   6  -4  -1   44.11    1.55
   6  -4  -1   45.40    1.54
  -6   4   1   47.62    1.82
   5  -4  -1   49.46    1.90
  -5   4   1   51.35    1.84
   5  -4  -1   51.24    1.71
  -5   4   1   52.56    1.76
  -5   4   1   48.70    2.13
   5  -4  -1   51.60    1.72
   4  -4  -1   96.15    3.06
  -4   4   1  101.25    2.99
   4  -4  -1   95.72    3.06
  -4   4   1   96.74    3.15
   4  -4  -1   95.04    3.03
   4  -4  -1   94.30    3.11
  -3   4   1   26.76    1.11
   3  -4  -1   25.51    1.09
   3  -4  -1   26.26    1.05
   3  -4  -1   27.96    1.04
   3  -4  -1   26.47    1.05
   3  -4  -1   27.22    1.03
  -3   4   1   29.14    1.05
   3  -4  -1   27.20    1.07
   2  -4  -1  213.51    6.07
   2  -4  -1  226.04    6.61
  -2   4   1  211.78    6.70
  -2   4   1  213.64    6.50
   2  -4  -1  212.87    6.64
   2  -4  -1  211.55    6.04
  -2   4   1  211.13    6.01
   2  -4  -1  210.68    6.66
   2  -4  -1  210.96    6.56
   1  -4  -1   69.71    2.47
  -1   4   1   71.21    2.55
   1  -4  -1   69.00    2.21
   1  -4  -1   75.42    2.55
  -1   4   1   71.89    2.44
  -1   4   1   73.91    2.49
   1  -4  -1   66.37    2.43
   1  -4  -1   70.75    2.22
   0  -4  -1    0.13    0.20
   0  -4  -1    0.14    0.19
   0   4   1    0.35    0.22
   0   4   1    0.07    0.19
   0   4   1    0.18    0.16
   0  -4  -1    0.08    0.21
   0   4   1    0.35    0.23
  -1  -4  -1    6.35    0.62
   1   4   1    6.73    0.52
   1   4   1    5.86    0.57
  -1  -4  -1    6.38    0.57
   1   4   1    5.69    0.53
   1   4   1    5.83    0.60
   1   4   1    4.75    0.51
  -1  -4  -1    4.89    0.51
   2   4   1    2.44    0.43
   2   4   1    2.18    0.43
   2   4   1    3.16    0.36
  -2  -4  -1    3.02    0.44
   2   4   1    2.83    0.44
   2   4   1    1.79    0.42
  -2  -4  -1    2.26    0.40
  -3  -4  -1    0.97    0.36
   3   4   1    1.45    0.38
  -3  -4  -1    0.70    0.29
   3   4   1    1.82    0.45
   3   4   1    0.82    0.34
   3   4   1    0.81    0.29
   3   4   1    0.11    0.17
   4   4   1    2.79    0.56
   4   4   1    1.76    0.42
   4   4   1    2.08    0.49
   4   4   1    1.94    0.38
   4   4   1    2.03    0.47
  -4  -4  -1    2.20    0.46
   5   4   1    7.21    0.68
   5   4   1    4.39    0.71
   5   4   1    6.55    0.73
   6   4   1   15.87    1.23
   6   4   1   13.33    1.06
   7   4   1   -0.26    0.47
   7   4   1   -0.18    0.36
   8   4   1   -0.13    0.36
   8   4   1    0.94    0.64
  -9   5   1   24.57    1.69
  -8   5   1    0.24    0.45
   7  -5  -1   10.22    0.56
   7  -5  -1    9.89    0.54
  -7   5   1    9.30    0.94
   6  -5  -1   28.94    1.16
   6  -5  -1   31.11    1.44
   6  -5  -1   29.96    1.16
  -6   5   1   29.43    1.33
  -6   5   1   29.34    1.59
   5  -5  -1  138.95    4.45
   5  -5  -1  142.42    4.46
   5  -5  -1  139.98    4.49
  -5   5   1  143.04    4.27
  -5   5   1  143.55    4.55
   5  -5  -1  142.89    4.39
   4  -5  -1    4.93    0.44
  -4   5   1    5.70    0.47
   4  -5  -1    5.37    0.33
   4  -5  -1    6.13    0.48
   4  -5  -1    5.32    0.47
   4  -5  -1    5.88    0.54
   4  -5  -1    5.32    0.33
  -4   5   1    5.27    0.46
  -3   5   1    2.71    0.31
   3  -5  -1    2.32    0.34
   3  -5  -1    2.73    0.32
   3  -5  -1    2.83    0.33
   3  -5  -1    3.03    0.36
  -3   5   1    2.12    0.33
   3  -5  -1    1.97    0.28
   3  -5  -1    2.53    0.33
   2  -5  -1  129.21    4.34
   2  -5  -1  129.90    3.92
  -2   5   1  134.30    4.25
   2  -5  -1  129.01    4.30
  -2   5   1  134.52    4.45
   2  -5  -1  136.19    4.35
   2  -5  -1  135.12    3.97
   1  -5  -1  120.34    4.07
   1  -5  -1  118.37    4.02
   1  -5  -1  120.10    3.64
  -1   5   1  118.71    4.16
  -1   5   1  121.20    4.01
   1  -5  -1  129.95    4.18
   1  -5  -1  120.41    3.66
   0  -5  -1   21.38    1.13
   0   5   1   23.74    1.18
   0  -5  -1   22.00    1.15
   0   5   1   22.49    1.17
   0   5   1   23.62    1.24
   0  -5  -1   25.88    1.28
   0  -5  -1   24.79    1.26
   1   5   1  104.99    3.57
   1   5   1  103.28    3.44
   1   5   1   96.58    3.49
   1   5   1  100.70    3.48
   1   5   1   92.85    3.58
  -1  -5  -1   95.24    3.45
  -1  -5  -1   92.98    3.49
  -1  -5  -1  102.79    3.65
  -2  -5  -1   -0.45    0.22
   2   5   1    0.13    0.29
   2   5   1    0.21    0.25
   2   5   1   -0.23    0.29
   2   5   1    0.15    0.34
  -2  -5  -1   -0.09    0.28
   2   5   1    0.10    0.28
   3   5   1  106.98    4.11
   3   5   1  123.02    4.15
  -3  -5  -1  109.80    4.05
  -3  -5  -1  113.23    4.15
   3   5   1  117.64    4.00
   3   5   1  110.11    4.22
   3   5   1  124.91    4.22
   4   5   1    7.85    0.84
   4   5   1    8.95    0.89
   4   5   1   11.12    0.84
  -4  -5  -1    8.47    0.86
   5   5   1    1.13    0.46
   5   5   1    1.37    0.53
   6   5   1    0.42    0.46
   6   5   1    1.19    0.55
   7   5   1    2.67    0.77
   7   5   1    1.62    0.57
   8  -6  -1   16.02    0.78
  -8   6   1   13.32    1.20
   8  -6  -1   16.51    0.79
   7  -6  -1    6.92    0.52
   7  -6  -1    6.44    0.53
  -7   6   1    5.85    0.78
   6  -6  -1  206.17    6.37
  -6   6   1  209.35    6.02
   6  -6  -1  198.42    6.16
   6  -6  -1  201.26    6.35
   5  -6  -1   72.63    2.67
   5  -6  -1   71.70    2.58
   5  -6  -1   71.89    2.54
  -5   6   1   76.52    2.69
  -5   6   1   75.59    2.48
   5  -6  -1   75.30    2.62
  -4   6   1   14.32    0.87
   4  -6  -1   15.27    0.88
   4  -6  -1   14.85    0.74
   4  -6  -1   15.29    0.75
   4  -6  -1   15.04    0.85
   4  -6  -1   14.45    0.85
   4  -6  -1   14.16    0.80
  -4   6   1   15.85    0.81
   3  -6  -1    5.40    0.53
  -3   6   1    5.99    0.58
   3  -6  -1    5.06    0.46
   3  -6  -1    3.92    0.44
   3  -6  -1    5.86    0.53
   3  -6  -1    5.33    0.51
   3  -6  -1    6.23    0.56
   2  -6  -1   -0.24    0.23
  -2   6   1   -0.03    0.27
   2  -6  -1    0.11    0.21
  -2   6   1   -0.09    0.24
   2  -6  -1    0.10    0.21
   2  -6  -1   -0.22    0.21
   2  -6  -1   -0.29    0.21
   2  -6  -1    0.09    0.22
   1  -6  -1  640.26   18.34
   1  -6  -1  702.36   20.42
   1  -6  -1  667.67   20.07
  -1   6   1  659.69   20.43
  -1   6   1  656.92   20.01
   1  -6  -1  706.33   20.16
   1  -6  -1  670.70   20.32
   1  -6  -1  637.52   18.31
   0  -6  -1    1.41    0.41
   0  -6  -1    1.92    0.45
   0  -6  -1    1.44    0.39
   0   6   1    1.28    0.41
   0   6   1    1.82    0.42
   0  -6  -1    1.19    0.35
   1   6   1   79.45    3.05
  -1  -6  -1   78.34    3.04
  -1  -6  -1   78.77    3.00
   1   6   1   74.48    3.11
   1   6   1   83.98    2.97
   2   6   1    0.25    0.28
   2   6   1    0.60    0.33
   2   6   1    0.12    0.39
   2   6   1    0.21    0.30
  -2  -6  -1    0.10    0.30
  -2  -6  -1   -0.06    0.30
   3   6   1    3.17    0.65
   3   6   1    5.17    0.62
   3   6   1    4.62    0.74
  -3  -6  -1    4.43    0.68
   4   6   1    2.45    0.63
   4   6   1    3.12    0.67
   5   6   1   -0.55    0.41
   5   6   1   -0.02    0.39
   6   6   1    5.15    0.86
   6   6   1    4.99    0.97
   7   6   1    2.66    0.93
   7   6   1    2.91    0.74
   9  -7  -1    3.30    0.42
   9  -7  -1    4.21    0.43
   8  -7  -1   35.06    1.44
   8  -7  -1   32.63    1.43
   7  -7  -1   -0.07    0.28
   7  -7  -1    0.46    0.29
   7  -7  -1    0.71    0.39
  -7   7   1    0.61    0.43
  -6   7   1    1.43    0.39
   6  -7  -1    1.08    0.51
   6  -7  -1    1.21    0.35
   6  -7  -1    0.97    0.35
   6  -7  -1    1.34    0.42
   5  -7  -1   55.92    2.21
   5  -7  -1   60.16    2.23
  -5   7   1   54.82    2.00
   5  -7  -1   52.58    1.82
   5  -7  -1   54.57    2.15
   5  -7  -1   55.21    2.09
   4  -7  -1   30.13    1.32
   4  -7  -1   30.69    1.45
   4  -7  -1   30.59    1.33
   4  -7  -1   29.02    1.31
   4  -7  -1   31.70    1.49
   4  -7  -1   29.05    1.38
  -4   7   1   30.76    1.49
   3  -7  -1  131.85    4.48
   3  -7  -1  140.78    4.60
   3  -7  -1  132.31    4.13
   3  -7  -1  133.19    4.52
   3  -7  -1  127.45    4.06
  -3   7   1  131.20    4.63
   3  -7  -1  128.73    4.48
   2  -7  -1   32.82    1.58
  -2   7   1   31.46    1.65
   2  -7  -1   32.82    1.41
   2  -7  -1   32.52    1.36
   2  -7  -1   33.25    1.56
   2  -7  -1   35.37    1.65
  -2   7   1   33.52    1.53
   2  -7  -1   33.59    1.64
   1  -7  -1    5.46    0.68
   1  -7  -1    5.72    0.66
   1  -7  -1    6.53    0.68
   1  -7  -1    6.40    0.58
  -1   7   1    6.76    0.70
  -1   7   1    6.67    0.74
   1  -7  -1    6.07    0.59
   1  -7  -1    7.62    0.77
   0  -7  -1    0.32    0.34
   0  -7  -1    0.37    0.37
   0   7   1    0.32    0.34
   0  -7  -1    0.37    0.33
   0   7   1   -0.37    0.27
  -1  -7  -1    1.11    0.45
  -1  -7  -1    0.75    0.40
   1   7   1    1.60    0.50
   1   7   1    1.13    0.43
   1   7   1    0.83    0.46
   2   7   1   -0.06    0.35
  -2  -7  -1   -0.03    0.34
   2   7   1    0.08    0.43
  -3  -7  -1   12.19    1.10
   3   7   1   12.16    1.13
   3   7   1   12.00    1.16
   4   7   1    2.64    0.66
   4   7   1    2.15    0.67
   5   7   1    0.90    0.54
   5   7   1    0.43    0.58
   6   7   1    1.08    0.59
   6   7   1    0.77    0.75
   9  -8  -1    3.20    0.50
   9  -8  -1    2.75    0.47
   8  -8  -1    5.03    0.63
   8  -8  -1    4.67    0.59
   7  -8  -1    1.41    0.44
   7  -8  -1    1.28    0.42
   6  -8  -1   -0.09    0.42
   6  -8  -1    0.03    0.31
   6  -8  -1    0.29    0.34
   6  -8  -1    0.37    0.35
   5  -8  -1   83.08    2.83
   5  -8  -1   86.02    3.19
   5  -8  -1   81.09    2.83
   5  -8  -1   83.50    3.01
   5  -8  -1   80.93    2.88
   5  -8  -1   83.27    3.11
   4  -8  -1    0.98    0.42
   4  -8  -1    0.63    0.31
   4  -8  -1    0.66    0.37
   4  -8  -1    0.32    0.31
   4  -8  -1    0.18    0.35
   4  -8  -1    0.17    0.28
   3  -8  -1   21.82    1.31
   3  -8  -1   23.34    1.32
   3  -8  -1   22.28    1.26
   3  -8  -1   25.19    1.24
   3  -8  -1   23.73    1.42
   3  -8  -1   23.50    1.15
  -3   8   1   22.95    1.38
   2  -8  -1   12.26    1.03
   2  -8  -1   12.09    0.80
   2  -8  -1    9.90    0.81
  -2   8   1   11.77    1.01
   2  -8  -1   12.54    0.93
   2  -8  -1   12.94    1.00
   1  -8  -1    1.32    0.49
   1  -8  -1    2.75    0.50
  -1   8   1    1.59    0.54
   1  -8  -1    2.53    0.59
   1  -8  -1    2.68    0.43
   0  -8  -1    8.80    0.90
   0  -8  -1    8.49    0.89
   0  -8  -1    9.59    0.80
   0   8   1    9.31    0.98
  -1  -8  -1    8.37    0.90
   1   8   1    7.29    0.92
   2   8   1    0.39    0.49
  -2  -8  -1    1.22    0.50
   3   8   1    3.93    0.81
  -3  -8  -1    5.20    0.85
   4   8   1    2.18    0.66
   5   8   1    1.65    0.66
   8  -9  -1   26.15    1.46
   8  -9  -1   24.90    1.42
   7  -9  -1   10.88    1.09
   7  -9  -1   11.25    0.95
   7  -9  -1   11.66    1.00
   6  -9  -1   17.97    1.16
   6  -9  -1   17.33    1.25
   6  -9  -1   17.54    1.18
   5  -9  -1    8.39    0.70
   5  -9  -1    9.82    0.81
   5  -9  -1   10.18    0.90
   5  -9  -1    9.21    0.88
   4  -9  -1    1.16    0.49
   4  -9  -1    1.35    0.39
   4  -9  -1    0.37    0.39
   4  -9  -1    0.12    0.32
   3  -9  -1    0.15    0.31
   3  -9  -1   -0.21    0.30
   3  -9  -1   -0.16    0.39
   3  -9  -1    0.00    0.32
   2  -9  -1   14.03    0.95
   2  -9  -1   14.15    1.13
   2  -9  -1   17.56    1.06
  -2   9   1   14.57    1.27
   2  -9  -1   15.79    1.20
  -1   9   1    6.49    0.88
   1  -9  -1    5.81    0.64
   1  -9  -1    7.24    0.89
   1  -9  -1    7.18    0.73
   1  -9  -1    7.70    0.87
   0  -9  -1    0.14    0.41
   0  -9  -1    0.61    0.47
   0  -9  -1    0.33    0.36
   0   9   1    0.02    0.44
  -1  -9  -1   -0.17    0.40
   1   9   1    0.41    0.45
  -2  -9  -1    1.39    0.60
   2   9   1    0.93    0.60
   3   9   1    0.81    0.60
   4   9   1    2.99    0.83
   8 -10  -1   10.11    0.97
   7 -10  -1    7.67    0.99
   7 -10  -1    6.00    0.84
   6 -10  -1    4.59    0.79
   6 -10  -1    4.72    0.73
   5 -10  -1    8.00    0.76
   5 -10  -1    8.46    0.88
   5 -10  -1    7.79    0.89
   5 -10  -1    7.21    0.70
   4 -10  -1    4.59    0.67
   4 -10  -1    4.96    0.70
   4 -10  -1    5.92    0.66
   4 -10  -1    6.25    0.85
   3 -10  -1    4.34    0.69
   3 -10  -1    4.05    0.75
   3 -10  -1    4.65    0.61
   3 -10  -1    4.60    0.65
   2 -10  -1    0.45    0.36
   2 -10  -1   -0.23    0.41
   2 -10  -1    0.14    0.32
   2 -10  -1    0.15    0.39
   1 -10  -1    0.03    0.38
   1 -10  -1    0.81    0.52
   1 -10  -1    0.40    0.42
   1 -10  -1    0.30    0.39
   0 -10  -1   11.22    0.98
   0 -10  -1    8.20    0.83
   0 -10  -1    9.65    1.08
   0  10   1   10.31    1.21
  -1 -10  -1   -0.45    0.38
  -1 -10  -1    0.21    0.51
   1  10   1    0.17    0.49
   2  10   1    0.33    0.52
  -2 -10  -1    0.42    0.57
   3  10   1    0.73    0.59
   7 -11  -1    0.75    0.56
   6 -11  -1    0.05    0.47
   6 -11  -1    0.28    0.29
   6 -11  -1    0.03    0.47
   5 -11  -1    4.75    0.65
   5 -11  -1    4.46    0.75
   5 -11  -1    4.50    0.82
   4 -11  -1    1.87    0.64
   4 -11  -1    1.66    0.56
   4 -11  -1    1.79    0.53
   4 -11  -1    1.46    0.50
   3 -11  -1    7.46    0.82
   3 -11  -1    7.11    0.78
   3 -11  -1    8.02    1.00
   3 -11  -1    4.50    0.77
   2 -11  -1    0.80    0.46
   2 -11  -1   -0.47    0.35
   2 -11  -1    0.28    0.51
   2 -11  -1   -0.77    0.36
   1 -11  -1    0.51    0.45
   1 -11  -1    0.59    0.50
   1 -11  -1    0.85    0.56
   0 -11  -1    2.20    0.74
   0 -11  -1    2.84    0.69
   1  11   1    5.05    1.06
  -1 -11  -1    5.37    1.05
   2  11   1    0.10    0.56
   6 -12  -1    2.55    0.81
   6 -12  -1    1.63    0.44
   5 -12  -1    1.21    0.60
   5 -12  -1    0.87    0.46
   5 -12  -1    1.32    0.69
   4 -12  -1    1.89    0.63
   4 -12  -1    0.65    0.63
   4 -12  -1   -0.01    0.42
   3 -12  -1    8.53    1.11
   3 -12  -1    6.65    0.95
   3 -12  -1    8.61    0.93
   2 -12  -1    1.75    0.69
   2 -12  -1    1.31    0.58
   1 -12  -1    4.73    0.81
   1 -12  -1    4.03    0.89
   0 -12  -1   -0.22    0.55
   0 -12  -1   -0.31    0.57
   0 -12   2   -0.20    0.51
   0 -12   2   -0.76    0.47
   1 -12   2    2.99    0.80
   1 -12   2    1.96    0.56
   2 -12   2    3.15    0.80
   2 -12   2    3.53    0.66
   3 -12   2    9.80    1.08
   3 -12   2    9.72    1.23
   4 -12   2    5.92    1.00
   4 -12   2    3.83    0.70
   5 -12   2   -0.10    0.51
   5 -12   2    0.07    0.39
   2  11  -2   -0.35    0.61
  -2 -11   2   -0.09    0.60
  -1 -11   2    0.60    0.62
   0 -11   2    0.46    0.45
   0 -11   2    0.19    0.50
   1 -11   2   -0.30    0.39
   1 -11   2   -0.16    0.35
   1 -11   2    0.24    0.46
   2 -11   2    0.75    0.49
   2 -11   2   -0.02    0.45
   2 -11   2    0.55    0.42
   3 -11   2    2.17    0.62
   3 -11   2    2.29    0.54
   3 -11   2    3.94    0.82
   4 -11   2    8.69    0.88
   4 -11   2    8.83    1.03
   5 -11   2    0.85    0.36
   5 -11   2    1.13    0.59
   6 -11   2    0.17    0.49
   7 -11   2    1.20    0.51
   3  10  -2    0.41    0.60
   2  10  -2    0.08    0.60
  -2 -10   2    1.05    0.62
   1  10  -2    5.86    1.01
  -1 -10   2    5.76    0.90
   0  10  -2   12.68    1.30
   0 -10   2   13.37    1.18
   1 -10   2    0.36    0.37
   1 -10   2    0.39    0.31
   1 -10   2    0.23    0.49
   1 -10   2    0.30    0.44
   2 -10   2    4.94    0.59
   2 -10   2    4.37    0.76
   2 -10   2    4.86    0.56
   2 -10   2    4.75    0.70
   3 -10   2   12.66    0.89
   3 -10   2   10.03    0.95
   3 -10   2   11.06    1.09
   4 -10   2   26.77    1.30
   4 -10   2   25.05    1.56
   4 -10   2   22.42    1.34
   5 -10   2    4.41    0.50
   5 -10   2    5.61    0.76
   6 -10   2    1.86    0.56
   7 -10   2   21.08    1.33
   5   9  -2   -0.83    0.42
   4   9  -2    3.22    0.87
   3   9  -2    1.92    0.77
  -3  -9   2    1.70    0.71
   2   9  -2    0.19    0.49
  -2  -9   2    0.78    0.54
   1   9  -2    9.14    1.10
  -1  -9   2    7.96    0.98
   0  -9   2   39.51    2.06
   0  -9   2   35.82    1.98
   0   9  -2   37.55    2.13
   1  -9   2   16.77    0.97
   1  -9   2   17.70    1.03
   1  -9   2   17.81    1.25
   1  -9   2   17.16    1.30
  -1   9  -2   15.56    1.28
   2  -9   2    4.36    0.72
   2  -9   2    4.06    0.64
   2  -9   2    3.85    0.47
   2  -9   2    4.49    0.52
   3  -9   2   69.16    2.33
   3  -9   2   68.83    2.86
   3  -9   2   68.60    2.42
   3  -9   2   70.87    2.78
   4  -9   2   15.18    0.92
   4  -9   2   13.08    1.08
   4  -9   2   14.24    0.97
   5  -9   2    0.08    0.36
   5  -9   2   -0.53    0.23
   5  -9   2    0.10    0.42
   5  -9   2    0.25    0.25
   6  -9   2    0.85    0.53
   6  -9   2    0.78    0.42
   7  -9   2   29.69    1.61
   7  -9   2   28.64    1.49
   8  -9   2    8.26    0.84
   8  -9   2    9.28    0.80
   5   8  -2    0.10    0.48
   4   8  -2    1.15    0.66
  -3  -8   2    7.72    1.00
   3   8  -2    5.38    0.97
  -2  -8   2    6.93    0.88
   2   8  -2    6.31    0.94
  -1  -8   2    5.22    0.76
  -1  -8   2    6.10    0.79
   1   8  -2    5.80    0.85
   0   8  -2    0.19    0.42
   0  -8   2   -0.12    0.39
   0  -8   2    0.71    0.40
   1  -8   2    5.81    0.70
   1  -8   2    5.44    0.70
  -1   8  -2    6.16    0.82
   2  -8   2   41.19    1.62
   2  -8   2   44.47    2.01
  -2   8  -2   45.16    2.14
   2  -8   2   42.26    1.92
   2  -8   2   43.33    1.60
   3  -8   2   29.49    1.27
   3  -8   2   29.49    1.53
   3  -8   2   34.78    1.59
   3  -8   2   29.06    1.18
   3  -8   2   30.65    1.66
   3  -8   2   29.52    1.45
   4  -8   2  114.08    3.91
   4  -8   2  112.31    3.46
   4  -8   2  117.88    3.96
   4  -8   2  116.95    3.64
   4  -8   2  112.03    4.06
   4  -8   2  120.02    4.22
   5  -8   2   27.50    1.47
   5  -8   2   23.27    0.93
   5  -8   2   24.52    1.25
   5  -8   2   25.17    1.32
   6  -8   2    0.08    0.36
   6  -8   2    0.29    0.32
   7  -8   2    8.67    0.78
   7  -8   2    7.31    0.68
   8  -8   2    1.93    0.41
   8  -8   2    2.59    0.53
   9  -8   2    0.37    0.26
   9  -8   2    0.44    0.33
   6   7  -2    0.62    0.53
   6   7  -2   -0.21    0.60
   5   7  -2   -0.29    0.55
   5   7  -2   -0.23    0.43
   4   7  -2    3.36    0.77
   4   7  -2    1.56    0.64
   3   7  -2    0.00    0.40
   3   7  -2   -0.33    0.47
  -3  -7   2    0.42    0.45
   2   7  -2    1.41    0.57
  -2  -7   2    0.94    0.49
   2   7  -2    1.86    0.63
  -1  -7   2   46.36    2.15
   1   7  -2   45.77    2.24
   1   7  -2   44.91    2.17
  -1  -7   2   46.14    2.13
   0   7  -2   13.48    1.08
   0  -7   2   15.76    1.18
   0  -7   2   16.78    1.08
   0  -7   2   13.10    0.98
   0   7  -2   13.64    1.05
   0  -7   2   15.30    1.15
  -1   7  -2   24.73    1.37
   1  -7   2   27.12    1.50
  -1   7  -2   25.44    1.45
   1  -7   2   25.80    1.36
   1  -7   2   28.43    1.49
   1  -7   2   23.57    1.31
   2  -7   2    4.33    0.39
   2  -7   2    4.66    0.57
   2  -7   2    3.91    0.54
   2  -7   2    4.12    0.53
   2  -7   2    4.51    0.42
   2  -7   2    5.03    0.63
  -2   7  -2    5.36    0.66
   3  -7   2    2.61    0.42
   3  -7   2    2.55    0.49
   3  -7   2    2.51    0.46
   3  -7   2    2.98    0.31
   3  -7   2    2.36    0.33
  -3   7  -2    3.33    0.52
   3  -7   2    2.52    0.38
  -4   7  -2    7.86    0.72
   4  -7   2    7.34    0.57
   4  -7   2    7.39    0.57
   4  -7   2    8.88    0.71
   4  -7   2    7.77    0.50
   4  -7   2    7.98    0.72
   4  -7   2    7.18    0.55
   5  -7   2  180.77    5.38
   5  -7   2  181.36    5.14
   5  -7   2  171.66    5.75
   5  -7   2  182.53    5.86
   6  -7   2    8.81    0.75
   6  -7   2    8.66    0.65
   7  -7   2    0.61    0.29
   7  -7   2    0.00    0.30
  -8   7  -2    2.75    0.64
   8  -7   2    3.38    0.47
   8  -7   2    2.79    0.37
   7   6  -2    0.46    0.69
   7   6  -2    0.62    0.52
   6   6  -2    3.44    0.84
   6   6  -2    3.77    0.76
   5   6  -2   -0.31    0.46
   5   6  -2    0.65    0.46
   4   6  -2    5.24    0.80
   4   6  -2    4.19    0.73
  -4  -6   2    6.23    0.81
  -3  -6   2    1.39    0.54
   3   6  -2    1.65    0.57
   3   6  -2    1.06    0.58
   2   6  -2   -0.10    0.37
   2   6  -2   -0.41    0.40
  -2  -6   2   -0.03    0.37
  -2  -6   2   -0.11    0.37
   2   6  -2    0.19    0.37
   1   6  -2   39.99    1.95
  -1  -6   2   41.01    1.86
  -1  -6   2   42.04    1.91
   1   6  -2   40.54    1.90
   1   6  -2   41.41    1.88
   0   6  -2   35.05    1.64
   0   6  -2   34.74    1.70
   0  -6   2   33.51    1.60
   0  -6   2   35.41    1.72
   0  -6   2   35.90    1.63
   0  -6   2   35.99    1.71
   0   6  -2   34.01    1.63
   1  -6   2   -0.05    0.17
   1  -6   2   -0.04    0.22
   1  -6   2   -0.22    0.21
  -1   6  -2   -0.43    0.19
   1  -6   2    0.05    0.28
  -1   6  -2    0.09    0.29
  -1   6  -2    0.03    0.27
   2  -6   2   63.65    2.41
   2  -6   2   59.82    1.94
  -2   6  -2   63.45    2.41
   2  -6   2   58.17    2.28
   2  -6   2   60.82    1.91
   2  -6   2   59.45    2.27
  -3   6  -2    0.94    0.33
   3  -6   2    1.43    0.28
   3  -6   2    1.18    0.32
   3  -6   2    1.31    0.24
   3  -6   2    0.77    0.18
   3  -6   2    1.56    0.30
   3  -6   2    0.64    0.31
  -4   6  -2    0.27    0.28
   4  -6   2    0.37    0.18
   4  -6   2    0.63    0.29
   4  -6   2    0.52    0.26
   4  -6   2    0.52    0.18
   4  -6   2    0.62    0.18
   4  -6   2    0.49    0.24
   5  -6   2  130.26    4.19
   5  -6   2  128.34    4.25
   6  -6   2   27.63    1.19
   6  -6   2   25.43    1.12
   7  -6   2    1.69    0.35
  -7   6  -2    1.83    0.50
   7  -6   2    1.08    0.25
   7   5  -2   -0.03    0.51
   7   5  -2    0.64    0.50
  -7  -5   2   -0.98    0.54
   6   5  -2   10.13    1.11
  -6  -5   2   12.04    1.09
   6   5  -2    8.89    0.96
   5   5  -2   17.45    1.31
  -5  -5   2   22.77    1.37
   5   5  -2   17.39    1.35
  -4  -5   2   37.30    1.78
   4   5  -2   36.21    1.89
  -4  -5   2   35.90    1.84
   4   5  -2   31.55    1.76
  -3  -5   2    2.23    0.50
  -3  -5   2    1.87    0.48
   3   5  -2    1.33    0.50
  -3  -5   2    1.38    0.41
   3   5  -2    2.05    0.47
   3   5  -2    1.59    0.46
   3   5  -2    1.80    0.48
   3   5  -2    2.43    0.48
   3   5  -2    1.42    0.42
   2   5  -2   76.26    2.93
   2   5  -2   78.17    2.85
   2   5  -2   76.10    2.77
   2   5  -2   80.19    2.89
  -2  -5   2   70.65    2.85
  -2  -5   2   71.99    2.80
   2   5  -2   71.49    2.93
   2   5  -2   69.47    2.86
   1   5  -2   78.62    3.02
   1   5  -2   85.99    3.03
   1   5  -2   87.40    3.10
   1   5  -2   80.45    3.09
  -1  -5   2   83.93    3.11
  -1  -5   2   77.56    3.00
  -1  -5   2   78.13    2.95
   0   5  -2  184.95    6.37
   0  -5   2  188.88    6.23
   0  -5   2  187.32    6.31
   0   5  -2  196.93    6.29
   0  -5   2  206.02    6.38
   0   5  -2  201.34    6.37
   0  -5   2  203.76    6.43
   1  -5   2   19.39    0.99
   1  -5   2   20.63    1.07
  -1   5  -2   19.16    0.99
  -1   5  -2   20.65    1.07
   1  -5   2   19.26    1.00
   2  -5   2  102.71    2.97
   2  -5   2  100.40    3.44
   2  -5   2  101.48    3.44
   2  -5   2  107.42    3.53
  -2   5  -2  105.19    3.55
   2  -5   2  104.64    3.50
   2  -5   2  100.40    3.01
   3  -5   2    3.60    0.39
   3  -5   2    3.03    0.30
  -3   5  -2    3.70    0.42
   3  -5   2    3.91    0.36
   3  -5   2    3.41    0.26
   3  -5   2    3.10    0.31
   3  -5   2    3.89    0.42
  -4   5  -2   55.98    1.78
   4  -5   2   57.16    2.01
   4  -5   2   53.58    1.94
  -4   5  -2   54.13    1.65
  -4   5  -2   55.43    2.01
   5  -5   2  172.21    5.37
  -5   5  -2  178.17    5.47
   5  -5   2  173.90    5.42
  -5   5  -2  171.31    4.89
   6  -5   2   19.14    0.87
   6  -5   2   19.54    0.83
   7  -5   2   -0.15    0.20
   7  -5   2   -0.25    0.16
  -7   5  -2   -0.32    0.28
   8   4  -2    0.98    0.65
   8   4  -2   -0.24    0.37
   7   4  -2    1.79    0.52
  -7  -4   2    0.85    0.54
   7   4  -2    0.59    0.56
  -6  -4   2    3.50    0.68
   6   4  -2    4.57    0.66
   6   4  -2    4.56    0.77
   5   4  -2    0.46    0.44
   5   4  -2    0.02    0.32
  -5  -4   2    0.36    0.37
   4   4  -2    3.31    0.54
   4   4  -2    3.13    0.54
  -4  -4   2    3.68    0.58
   4   4  -2    3.26    0.52
   4   4  -2    3.64    0.58
   4   4  -2    2.62    0.55
  -4  -4   2    2.49    0.51
   3   4  -2   36.68    1.78
   3   4  -2   39.54    1.82
  -3  -4   2   41.33    1.72
   3   4  -2   41.63    1.78
   3   4  -2   34.24    1.69
  -3  -4   2   38.42    1.72
   3   4  -2   40.68    1.80
   3   4  -2   41.03    1.67
  -3  -4   2   39.53    1.78
   2   4  -2 2049.38   58.11
   2   4  -2 2022.82   58.35
   2   4  -2 1884.63   57.32
  -2  -4   2 1848.62   58.28
   2   4  -2 2012.90   57.26
   2   4  -2 1895.90   58.11
  -2  -4   2 1929.58   58.07
  -2  -4   2 1947.01   57.24
  -1  -4   2  202.26    6.20
  -1  -4   2  189.27    6.07
  -1  -4   2  197.46    6.25
   1   4  -2  178.26    6.11
   1   4  -2  189.59    6.06
   1   4  -2  195.87    6.22
   1   4  -2  205.12    6.27
   1   4  -2  187.76    6.15
  -1  -4   2  178.22    6.15
   0   4  -2   93.35    3.11
   0  -4   2   92.92    3.12
   0   4  -2   91.84    3.08
   0  -4   2   82.01    3.04
   0   4  -2   85.03    3.10
   0  -4   2   93.12    3.14
   0  -4   2   84.07    2.99
   0   4  -2   87.97    3.05
   1  -4   2  226.33    6.86
  -1   4  -2  221.42    6.83
  -1   4  -2  216.10    6.71
   1  -4   2  221.40    6.78
   1  -4   2  208.61    6.78
   1  -4   2  213.87    6.71
  -1   4  -2  210.70    6.84
   2  -4   2   86.49    2.49
   2  -4   2   88.34    2.90
   2  -4   2   86.15    2.44
   2  -4   2   87.66    2.88
   2  -4   2   81.85    2.83
  -2   4  -2   85.66    2.92
   2  -4   2   84.20    2.83
   3  -4   2  365.44    9.99
   3  -4   2  366.31   10.89
   3  -4   2  353.50   10.84
  -3   4  -2  359.59   11.02
  -3   4  -2  358.51    9.90
   3  -4   2  372.32   10.95
   3  -4   2  346.68   10.92
   3  -4   2  373.91    9.95
   4  -4   2    6.76    0.45
  -4   4  -2    7.16    0.48
  -4   4  -2    7.46    0.37
   4  -4   2    6.71    0.43
  -4   4  -2    6.49    0.46
   5  -4   2    6.47    0.43
   5  -4   2    6.62    0.40
  -5   4  -2    6.93    0.45
  -6   4  -2  106.12    3.19
   6  -4   2  101.27    3.27
   6  -4   2  102.66    3.23
  -6   4  -2  104.29    3.70
  -7   4  -2   42.30    1.91
   8   3  -2    0.02    0.32
   8   3  -2    0.38    0.58
   7   3  -2    0.07    0.32
   7   3  -2    0.48    0.48
  -7  -3   2   -0.39    0.42
  -6  -3   2    0.41    0.38
   6   3  -2    1.52    0.52
   6   3  -2    0.95    0.37
   5   3  -2   84.28    3.24
  -5  -3   2   80.03    3.15
   5   3  -2   90.60    3.20
   5   3  -2   76.78    3.11
  -5  -3   2   83.64    3.18
   5   3  -2   80.82    3.21
   5   3  -2   89.54    3.20
   4   3  -2   -0.07    0.26
   4   3  -2    0.78    0.36
  -4  -3   2   -0.01    0.26
   4   3  -2    0.16    0.16
  -4  -3   2    0.90    0.34
   4   3  -2    0.71    0.32
   4   3  -2    1.06    0.38
   3   3  -2    2.52    0.40
  -3  -3   2    1.62    0.40
  -3  -3   2    2.06    0.40
  -3  -3   2    3.09    0.39
   3   3  -2    1.84    0.37
   3   3  -2    1.65    0.40
   3   3  -2    2.62    0.37
   3   3  -2    2.46    0.46
   3   3  -2    2.84    0.43
  -2  -3   2   38.28    1.61
   2   3  -2   39.65    1.65
  -2  -3   2   39.52    1.57
   2   3  -2   39.09    1.66
   2   3  -2   37.93    1.63
   2   3  -2   40.97    1.61
  -2  -3   2   39.56    1.61
  -2  -3   2   42.09    1.71
   2   3  -2   40.98    1.64
  -1  -3   2   66.71    2.40
   1   3  -2   69.22    2.51
   1   3  -2   69.13    2.49
  -1  -3   2   69.67    2.49
  -1  -3   2   68.28    2.44
   1   3  -2   69.23    2.46
  -1  -3   2   64.30    2.45
   1   3  -2   70.84    2.43
   1   3  -2   67.89    2.46
  -1  -3   2   73.24    2.53
   0   3  -2  147.79    4.63
   0  -3   2  145.40    4.60
   0   3  -2  144.62    4.60
   0  -3   2  145.33    4.63
   0  -3   2  143.64    4.52
   0  -3   2  137.90    4.59
   0   3  -2  141.09    4.56
   0   3  -2  148.73    4.52
   0   3  -2  136.33    4.62
  -1   3  -2   37.62    1.45
  -1   3  -2   39.75    1.45
   1  -3   2   36.99    1.39
   1  -3   2   39.21    1.45
   1  -3   2   36.75    1.40
  -1   3  -2   38.18    1.41
   2  -3   2  606.37   18.44
   2  -3   2  610.90   18.23
  -2   3  -2  609.39   18.44
  -2   3  -2  640.99   16.70
   2  -3   2  599.09   18.19
  -2   3  -2  623.27   18.48
   2  -3   2  626.56   18.45
   2  -3   2  606.69   16.75
   3  -3   2  338.48   10.32
  -3   3  -2  352.02   10.48
  -3   3  -2  343.20    9.47
   3  -3   2  351.35   10.36
  -3   3  -2  345.64    9.48
  -4   3  -2   42.12    1.40
  -4   3  -2   44.51    1.51
  -4   3  -2   44.84    1.51
   4  -3   2   44.36    1.50
   4  -3   2   43.27    1.47
  -5   3  -2   13.01    0.68
   5  -3   2   12.62    0.57
   5  -3   2   11.83    0.53
  -5   3  -2   12.67    0.77
   6  -3   2    2.05    0.24
  -6   3  -2    2.16    0.38
   6  -3   2    2.50    0.28
  -6   3  -2    2.47    0.40
   7  -3   2    2.77    0.32
  -7   3  -2    2.40    0.47
   7  -3   2    2.73    0.29
   8  -3   2    1.50    0.27
   8  -3   2    1.19    0.26
   9  -3   2    9.68    0.63
   9  -3   2   11.29    0.66
   9   2  -2    2.76    0.74
   8   2  -2    8.51    0.98
  -8  -2   2   10.54    1.03
  -7  -2   2    0.49    0.42
   7   2  -2    0.08    0.27
   7   2  -2    0.12    0.41
  -6  -2   2    0.83    0.42
   6   2  -2    1.05    0.35
   6   2  -2    1.22    0.43
   6   2  -2    1.17    0.34
   6   2  -2    1.08    0.42
   5   2  -2   11.69    0.90
  -5  -2   2   12.60    0.92
   5   2  -2   13.27    0.86
   5   2  -2   12.95    0.84
   5   2  -2   14.87    0.95
   5   2  -2   15.88    1.02
  -5  -2   2   14.29    0.91
   4   2  -2    5.87    0.54
   4   2  -2    5.77    0.58
  -4  -2   2    5.41    0.53
   4   2  -2    6.34    0.56
  -4  -2   2    5.19    0.56
   4   2  -2    5.91    0.59
   4   2  -2    5.49    0.53
   3   2  -2    0.99    0.31
   3   2  -2    1.06    0.27
  -3  -2   2    1.28    0.29
   3   2  -2    1.14    0.30
  -3  -2   2    1.29    0.27
   3   2  -2    1.34    0.30
   3   2  -2    0.37    0.19
  -3  -2   2    0.54    0.26
   2   2  -2    0.05    0.19
  -2  -2   2    0.04    0.18
   2   2  -2    0.34    0.22
   2   2  -2    0.38    0.23
   2   2  -2   -0.21    0.08
   2   2  -2    0.14    0.18
  -2  -2   2    0.10    0.18
  -2  -2   2    0.11    0.20
  -2  -2   2    0.05    0.16
   2   2  -2   -0.09    0.17
   1   2  -2 2585.39   78.91
  -1  -2   2 2525.68   77.86
  -1  -2   2 2594.08   78.53
   1   2  -2 2584.14   77.49
   1   2  -2 2717.98   77.42
   1   2  -2 2602.90   78.57
  -1  -2   2 2715.45   77.48
  -1  -2   2 2802.19   78.55
   1   2  -2 2687.00   76.70
  -1  -2   2 2576.65   79.29
   1   2  -2 2749.31   78.53
   0   2  -2 1269.77   37.39
   0  -2   2 1207.05   37.52
   0  -2   2 1248.47   36.83
   0  -2   2 1174.61   36.84
   0   2  -2 1279.40   37.35
   0  -2   2 1316.26   37.38
   0   2  -2 1255.10   36.87
   0   2  -2 1267.00   37.53
   0   2  -2 1286.54   36.81
   0  -2   2 1246.81   37.37
  -1   2  -2  244.75    7.37
   1  -2   2  246.30    7.29
   1  -2   2  233.71    7.35
  -1   2  -2  237.74    7.37
  -1   2  -2  238.18    7.24
   1  -2   2  241.56    7.25
  -2   2  -2   19.25    0.62
  -2   2  -2   19.81    0.80
   2  -2   2   19.64    0.74
   2  -2   2   20.43    0.80
  -2   2  -2   20.40    0.66
  -2   2  -2   20.14    0.80
   2  -2   2   20.13    0.77
   2  -2   2   19.98    0.75
   3  -2   2  120.79    3.66
  -3   2  -2  116.31    3.41
  -3   2  -2  117.63    3.69
   3  -2   2  118.07    3.62
  -3   2  -2  116.39    3.36
  -3   2  -2  116.90    3.68
   4  -2   2    2.88    0.25
  -4   2  -2    2.63    0.31
   4  -2   2    2.42    0.21
  -4   2  -2    2.68    0.24
  -4   2  -2    3.10    0.31
  -5   2  -2   10.42    0.65
   5  -2   2   10.41    0.51
  -5   2  -2   10.18    0.53
  -5   2  -2   10.07    0.65
   5  -2   2    9.64    0.53
  -6   2  -2    2.89    0.40
  -6   2  -2    2.74    0.46
   6  -2   2    2.61    0.29
   6  -2   2    2.87    0.32
   7  -2   2    2.25    0.33
   7  -2   2    1.77    0.30
  -7   2  -2    1.81    0.40
   8  -2   2   10.46    0.70
   8  -2   2    9.45    0.68
   9  -2   2    0.57    0.31
   9  -2   2   -0.07    0.32
   9   1  -2    1.01    0.57
   8   1  -2   16.18    1.21
  -8  -1   2   15.36    1.24
  -7  -1   2    2.45    0.57
   7   1  -2    2.32    0.27
   7   1  -2    2.03    0.51
   7   1  -2    2.54    0.54
  -6  -1   2    4.06    0.60
   6   1  -2    5.38    0.48
   6   1  -2    5.13    0.57
   6   1  -2    6.31    0.73
   6   1  -2    4.58    0.43
   6   1  -2    4.69    0.58
  -5  -1   2   -0.08    0.21
  -5  -1   2    0.25    0.26
   5   1  -2    0.68    0.31
   5   1  -2    0.24    0.21
   5   1  -2    0.35    0.29
   5   1  -2    0.33    0.21
  -5  -1   2    0.04    0.27
   5   1  -2    0.06    0.28
  -4  -1   2   55.94    2.11
   4   1  -2   59.44    2.11
   4   1  -2   52.84    2.11
   4   1  -2   57.32    2.08
  -4  -1   2   58.53    2.22
   4   1  -2   60.73    2.28
   4   1  -2   55.27    2.08
  -4  -1   2   59.31    2.04
  -4  -1   2   55.06    2.15
  -3  -1   2  149.93    4.96
  -3  -1   2  147.82    4.87
  -3  -1   2  152.90    4.72
   3   1  -2  154.66    4.78
   3   1  -2  158.30    4.89
   3   1  -2  149.42    4.85
   3   1  -2  159.57    5.01
   3   1  -2  146.33    4.83
  -3  -1   2  151.76    4.71
  -2  -1   2  364.33   10.68
   2   1  -2  357.79   10.35
   2   1  -2  340.61   10.66
  -2  -1   2  354.29   10.38
  -2  -1   2  343.84   10.74
   2   1  -2  345.95   10.76
   2   1  -2  341.53   10.54
  -2  -1   2  351.72   10.67
   2   1  -2  356.82   10.49
  -2  -1   2  345.80   10.46
  -1  -1   2   18.20    0.80
   1   1  -2   16.79    0.78
   1   1  -2   17.36    0.79
   1   1  -2   18.93    0.82
  -1  -1   2   17.51    0.78
  -1  -1   2   19.40    0.82
  -1  -1   2   19.03    0.77
   1   1  -2   20.66    0.84
  -1  -1   2   17.65    0.73
  -1  -1   2   18.90    0.81
  -1  -1   2   19.23    0.78
   0   1  -2 1572.63   48.62
   0   1  -2 1583.18   46.86
   0   1  -2 1613.88   43.91
   0  -1   2 1670.39   46.83
   0  -1   2 1596.08   48.10
   0  -1   2 1569.25   44.02
   0  -1   2 1611.90   47.40
   0  -1   2 1557.49   48.55
   0   1  -2 1662.30   48.06
   0  -1   2 1627.87   44.16
   0   1  -2 1615.04   47.43
   0  -1   2 1638.69   48.05
   0   1  -2 1629.05   48.10
   0   1  -2 1684.70   47.37
  -1   1  -2 1345.62   38.54
   1  -1   2 1380.43   40.20
  -1   1  -2 1398.23   40.14
  -1   1  -2 1363.83   40.19
   1  -1   2 1328.65   40.78
  -1   1  -2 1394.40   40.76
   1  -1   2 1367.11   40.20
  -1   1  -2 1317.95   41.46
  -1   1  -2 1372.85   39.78
  -1   1  -2 1404.09   40.72
   2  -1   2   45.72    1.52
  -2   1  -2   46.21    1.45
  -2   1  -2   46.34    1.57
  -2   1  -2   43.82    1.55
   2  -1   2   46.30    1.53
   2  -1   2   46.25    1.55
   2  -1   2   47.13    1.52
   3  -1   2  363.12   11.20
  -3   1  -2  385.21   11.38
   3  -1   2  368.42   11.58
  -3   1  -2  375.24   11.43
   3  -1   2  387.41   11.53
  -3   1  -2  369.69   11.34
   3  -1   2  386.52   11.24
  -4   1  -2  118.37    3.56
  -4   1  -2  118.72    3.72
   4  -1   2  117.68    3.70
   4  -1   2  113.01    3.67
  -4   1  -2  119.64    3.79
   5  -1   2    0.14    0.16
   5  -1   2    0.28    0.19
  -5   1  -2    0.30    0.18
  -5   1  -2    0.08    0.19
  -5   1  -2    0.22    0.17
  -6   1  -2   15.16    0.85
   6  -1   2   17.04    0.83
   6  -1   2   14.95    0.80
   7  -1   2   -0.06    0.24
  -7   1  -2    0.29    0.27
   7  -1   2   -0.25    0.24
   8  -1   2   15.27    0.95
   8  -1   2   14.25    0.93
   9  -1   2    0.30    0.35
   9  -1   2    0.67    0.43
   9   0  -2    0.24    0.46
   8   0  -2   27.45    1.52
   8   0  -2   32.53    1.55
  -8   0   2   30.58    1.76
  -7   0   2   30.29    1.64
  -7   0   2   28.77    1.36
   7   0  -2   29.99    1.44
   7   0  -2   30.26    1.49
  -6   0   2   13.08    0.78
   6   0  -2   14.09    0.88
   6   0  -2   15.21    1.04
   6   0  -2   12.75    0.82
  -6   0   2   14.89    0.86
  -6   0   2   14.23    0.99
  -5   0   2   41.43    1.75
  -5   0   2   38.82    1.49
   5   0  -2   42.75    1.58
  -5   0   2   37.65    1.73
   5   0  -2   40.85    1.46
   5   0  -2   40.45    1.79
   5   0  -2   39.44    1.44
   5   0  -2   38.41    1.60
  -5   0   2   41.35    1.60
  -4   0   2   41.10    1.54
   4   0  -2   40.38    1.49
   4   0  -2   41.58    1.57
   4   0  -2   41.14    1.48
  -4   0   2   36.62    1.65
   4   0  -2   38.71    1.68
  -4   0   2   39.95    1.62
   4   0  -2   40.18    1.47
  -4   0   2   40.58    1.44
   3   0  -2   34.47    1.25
   3   0  -2   34.29    1.41
  -3   0   2   33.12    1.33
  -3   0   2   33.24    1.21
  -3   0   2   32.23    1.39
   3   0  -2   33.13    1.30
  -3   0   2   35.58    1.31
   3   0  -2   33.84    1.26
  -3   0   2   34.71    1.31
   3   0  -2   35.25    1.29
  -2   0   2 1373.76   40.35
  -2   0   2 1340.48   39.31
  -2   0   2 1352.74   40.58
   2   0  -2 1403.99   39.77
  -2   0   2 1403.15   36.64
   2   0  -2 1334.01   39.83
   2   0  -2 1357.34   40.56
  -2   0   2 1429.91   40.32
   2   0  -2 1351.41   40.37
   2   0  -2 1271.15   36.59
  -2   0   2 1326.95   39.72
  -2   0   2 1314.68   36.57
  -1   0   2 2176.89   66.67
  -1   0   2 2304.15   65.96
  -1   0   2 2227.28   64.44
   1   0  -2 2226.16   65.98
  -1   0   2 2276.11   59.85
   1   0  -2 2173.87   65.12
  -1   0   2 2194.45   65.03
   1   0  -2 2250.20   60.07
  -1   0   2 2168.51   66.01
  -1   0   2 2252.61   65.50
   1   0  -2 2234.68   66.42
   1   0  -2 2076.95   66.27
   1   0  -2 2207.40   59.90
  -1   0   2 2337.93   59.82
   0   0  -2  159.89    4.90
   0   0   2  157.56    4.80
   0   0   2  147.09    4.81
   0   0   2  156.18    4.87
   0   0  -2  166.54    4.80
   0   0   2  158.17    4.37
   0   0   2  154.68    4.89
   0   0  -2  154.04    4.88
   0   0  -2  159.16    4.75
   0   0   2  158.59    4.36
   0   0  -2  157.28    4.87
   0   0  -2  157.34    4.39
   0   0   2  159.57    4.88
   0   0  -2  160.78    4.79
   0   0  -2  156.72    4.83
   0   0  -2  154.11    4.37
   0   0   2  160.91    4.74
  -1   0  -2  536.49   16.01
  -1   0  -2  546.57   16.24
  -1   0  -2  538.40   15.83
  -1   0  -2  550.80   15.98
   1   0   2  529.41   16.26
   1   0   2  558.39   15.80
  -1   0  -2  532.06   16.23
   1   0   2  529.74   16.00
   1   0   2  540.75   16.02
  -1   0  -2  547.66   16.24
  -2   0  -2  213.86    6.63
   2   0   2  220.53    6.57
  -2   0  -2  219.75    6.53
   2   0   2  210.19    6.54
  -2   0  -2  215.61    6.45
   2   0   2  214.98    6.65
   2   0   2  220.77    6.61
  -2   0  -2  213.30    6.78
  -2   0  -2  219.03    6.67
   3   0   2   17.75    0.80
  -3   0  -2   19.30    0.73
   3   0   2   18.70    0.79
   3   0   2   18.55    0.75
   3   0   2   18.88    0.82
  -3   0  -2   18.88    0.81
   4   0   2   74.49    2.48
   4   0   2   71.61    2.48
   4   0   2   73.40    2.36
  -4   0  -2   73.95    2.49
  -4   0  -2   72.20    2.43
   4   0   2   73.81    2.40
   5   0   2   52.47    1.99
  -5   0  -2   54.36    1.99
  -5   0  -2   54.94    1.96
   5   0   2   55.35    1.99
  -6   0  -2   14.55    0.81
   6   0   2   14.53    0.85
   6   0   2   13.92    0.85
   7   0   2    0.97    0.38
   7   0   2    1.15    0.36
   8   0   2    0.44    0.39
   8   0   2    0.54    0.43
   9   0   2   -0.21    0.37
   9  -1  -2    0.34    0.36
  -9   1   2    0.19    0.51
   9  -1  -2   -0.07    0.38
  -8   1   2    9.95    0.81
  -8   1   2   12.34    1.06
   8  -1  -2   10.36    0.85
   8  -1  -2   10.49    0.83
  -7   1   2   75.94    2.97
  -7   1   2   68.00    2.47
   7  -1  -2   66.52    2.59
   7  -1  -2   73.95    2.57
  -6   1   2    3.20    0.41
  -6   1   2    2.26    0.51
   6  -1  -2    3.27    0.43
   6  -1  -2    3.52    0.41
  -6   1   2    3.50    0.35
  -5   1   2    5.96    0.61
   5  -1  -2    6.71    0.65
   5  -1  -2    6.11    0.47
  -5   1   2    6.09    0.62
   5  -1  -2    5.36    0.49
  -5   1   2    6.36    0.41
  -5   1   2    5.56    0.49
   4  -1  -2   10.10    0.61
   4  -1  -2   11.92    0.50
  -4   1   2   11.43    0.63
  -4   1   2   10.75    0.71
   4  -1  -2   12.32    0.78
   4  -1  -2   11.87    0.59
  -4   1   2   10.97    0.74
   4  -1  -2   11.06    0.49
   3  -1  -2    8.96    0.48
   3  -1  -2    9.36    0.45
  -3   1   2    9.18    0.61
   3  -1  -2    9.85    0.62
  -3   1   2    9.02    0.51
   3  -1  -2    9.62    0.53
   3  -1  -2    9.98    0.48
   3  -1  -2    9.76    0.63
  -3   1   2   10.26    0.60
  -2   1   2   10.98    0.50
  -2   1   2   11.76    0.61
   2  -1  -2   12.00    0.54
   2  -1  -2   11.08    0.55
  -2   1   2   11.30    0.57
   2  -1  -2   11.49    0.54
   2  -1  -2   11.78    0.54
   2  -1  -2   11.55    0.59
  -2   1   2   11.74    0.56
  -2   1   2   11.69    0.58
   1  -1  -2 2260.45   62.10
   1  -1  -2 2283.25   62.08
   1  -1  -2 2299.82   68.65
  -1   1   2 2357.96   61.81
  -1   1   2 2371.21   67.22
  -1   1   2 2330.71   68.14
  -1   1   2 2283.28   68.39
   1  -1  -2 2244.86   68.17
  -1   1   2 2281.36   69.03
  -1   1   2 2294.50   68.39
   1  -1  -2 2236.93   67.29
  -1   1   2 2306.84   67.64
  -1   1   2 2307.55   61.72
   0  -1  -2   40.48    1.28
   0   1   2   40.79    1.43
   0  -1  -2   41.43    1.41
   0  -1  -2   40.50    1.46
   0  -1  -2   39.74    1.26
   0   1   2   40.78    1.42
   0   1   2   40.28    1.46
   0  -1  -2   38.63    1.43
   0   1   2   40.92    1.42
   0  -1  -2   38.15    1.42
   0   1   2   40.94    1.27
  -1  -1  -2   29.60    1.13
  -1  -1  -2   27.56    1.10
   1   1   2   30.24    1.13
  -1  -1  -2   29.93    1.11
  -1  -1  -2   31.20    1.17
   1   1   2   31.95    1.14
   1   1   2   28.07    1.14
   2   1   2    2.01    0.27
   2   1   2    2.25    0.28
  -2  -1  -2    2.22    0.29
  -2  -1  -2    2.44    0.28
   2   1   2    2.30    0.18
  -2  -1  -2    2.03    0.26
   2   1   2    2.44    0.29
  -3  -1  -2  316.41    9.89
   3   1   2  312.86    9.78
  -3  -1  -2  326.25    9.81
   3   1   2  333.82    9.86
   3   1   2  328.88    9.79
   3   1   2  320.00    9.91
   3   1   2  321.39    9.81
   4   1   2   67.22    2.25
  -4  -1  -2   66.48    2.37
   4   1   2   67.28    2.35
   4   1   2   63.48    2.32
   4   1   2   66.42    2.28
  -4  -1  -2   67.63    2.22
   4   1   2   61.42    2.34
   5   1   2    8.75    0.66
  -5  -1  -2    8.81    0.57
   5   1   2    8.98    0.60
  -5  -1  -2    8.04    0.64
   5   1   2    7.36    0.64
   5   1   2    8.57    0.57
   5   1   2    8.59    0.54
   5   1   2    7.53    0.56
   6   1   2    1.03    0.23
   6   1   2    0.82    0.36
   6   1   2    0.66    0.22
   6   1   2    0.49    0.30
  -6  -1  -2    0.56    0.27
   7   1   2    5.47    0.67
   7   1   2    6.18    0.70
   8   1   2   -0.25    0.37
   9   1   2   -0.24    0.43
  10  -2  -2   -0.04    0.39
  10  -2  -2    0.07    0.38
   9  -2  -2    5.73    0.61
  -9   2   2    6.88    0.93
   9  -2  -2    6.28    0.64
  -9   2   2    7.08    0.66
   8  -2  -2    0.57    0.31
   8  -2  -2    0.94    0.35
  -8   2   2    0.87    0.48
  -8   2   2    0.64    0.33
   7  -2  -2    6.18    0.57
  -7   2   2    5.25    0.77
   7  -2  -2    6.67    0.59
  -7   2   2    6.17    0.54
  -6   2   2   48.85    1.77
   6  -2  -2   48.14    1.80
  -6   2   2   48.17    2.13
   6  -2  -2   46.52    1.71
  -5   2   2   96.94    3.25
   5  -2  -2   99.93    3.17
  -5   2   2   98.15    3.58
  -5   2   2  102.84    3.25
   5  -2  -2   97.94    3.22
   4  -2  -2  202.55    6.04
  -4   2   2  194.36    6.44
   4  -2  -2  190.04    5.86
  -4   2   2  205.59    6.17
   4  -2  -2  198.41    6.09
  -4   2   2  201.30    5.82
   3  -2  -2    7.78    0.54
  -3   2   2    8.53    0.49
   3  -2  -2    8.05    0.40
   3  -2  -2    7.00    0.60
  -3   2   2    7.80    0.47
   3  -2  -2    7.52    0.45
  -3   2   2    7.60    0.48
  -3   2   2    8.54    0.61
   3  -2  -2    8.27    0.42
  -3   2   2    8.12    0.52
   3  -2  -2    7.78    0.45
  -2   2   2  575.91   15.31
  -2   2   2  543.29   15.27
  -2   2   2  554.97   16.53
   2  -2  -2  568.68   16.58
   2  -2  -2  577.25   16.85
   2  -2  -2  562.40   16.83
   2  -2  -2  539.19   15.30
  -2   2   2  565.67   16.81
  -2   2   2  575.73   16.86
   2  -2  -2  543.72   16.59
   2  -2  -2  556.86   15.35
  -1   2   2  171.22    5.21
   1  -2  -2  173.65    5.33
  -1   2   2  177.15    5.21
   1  -2  -2  168.26    5.23
  -1   2   2  174.68    5.29
   1  -2  -2  171.59    4.81
   1  -2  -2  163.53    5.30
  -1   2   2  167.50    5.33
  -1   2   2  168.48    4.79
  -1   2   2  164.64    4.78
   1  -2  -2  170.60    4.81
   0   2   2  267.38    7.83
   0  -2  -2  265.14    7.83
   0  -2  -2  246.41    7.81
   0  -2  -2  257.32    7.93
   0   2   2  260.70    7.92
   0   2   2  247.43    7.96
   0  -2  -2  267.01    7.99
   0   2   2  256.06    7.82
   0  -2  -2  253.62    7.16
   1   2   2  163.81    5.15
  -1  -2  -2  165.34    5.10
  -1  -2  -2  162.55    5.09
   1   2   2  160.32    5.21
  -1  -2  -2  159.48    5.16
   1   2   2  159.94    5.10
  -1  -2  -2  169.90    5.23
   2   2   2  113.66    3.95
   2   2   2  117.59    3.89
  -2  -2  -2  115.31    3.84
  -2  -2  -2  129.07    4.02
   2   2   2  119.76    3.75
   2   2   2  120.26    3.88
   2   2   2  124.75    3.92
  -2  -2  -2  114.38    3.91
   3   2   2   11.25    0.71
   3   2   2   10.93    0.68
   3   2   2   10.95    0.56
  -3  -2  -2   10.42    0.67
   3   2   2   11.14    0.71
   4   2   2    0.35    0.27
   4   2   2   -0.13    0.19
   4   2   2    0.47    0.26
  -4  -2  -2    0.04    0.20
   4   2   2   -0.08    0.17
  -4  -2  -2    0.29    0.18
   4   2   2    0.04    0.21
  -5  -2  -2   24.47    1.09
  -5  -2  -2   25.47    1.29
   5   2   2   24.62    1.31
   5   2   2   23.05    1.20
   5   2   2   24.22    1.24
   5   2   2   26.23    1.19
   5   2   2   24.72    1.12
  -6  -2  -2    3.35    0.42
   6   2   2    3.14    0.43
   6   2   2    2.79    0.54
   6   2   2    2.07    0.39
   6   2   2    2.41    0.48
   7   2   2    2.49    0.59
   7   2   2    2.92    0.38
   7   2   2    2.85    0.39
   8   2   2   -0.24    0.40
  10  -3  -2   13.74    0.92
  10  -3  -2   12.83    0.87
  -9   3   2    3.74    0.76
   9  -3  -2    2.76    0.45
   9  -3  -2    3.06    0.46
  -9   3   2    3.59    0.47
   8  -3  -2    1.86    0.38
   8  -3  -2    2.24    0.36
  -8   3   2    2.15    0.33
  -8   3   2    3.33    0.67
   7  -3  -2    5.22    0.49
  -7   3   2    4.48    0.69
   7  -3  -2    4.34    0.42
   6  -3  -2  106.05    3.40
   6  -3  -2  107.31    3.46
  -6   3   2  105.54    3.94
  -5   3   2    0.69    0.23
   5  -3  -2    0.19    0.29
  -5   3   2    0.51    0.29
   5  -3  -2    0.60    0.20
  -5   3   2    0.06    0.25
   5  -3  -2    0.45    0.20
   4  -3  -2    6.15    0.41
  -4   3   2    5.12    0.41
   4  -3  -2    5.11    0.53
   4  -3  -2    5.21    0.39
  -4   3   2    4.13    0.50
  -4   3   2    5.62    0.50
   4  -3  -2    4.92    0.49
   4  -3  -2    5.40    0.40
  -3   3   2    1.54    0.24
   3  -3  -2    1.53    0.21
   3  -3  -2    1.51    0.23
  -3   3   2    1.38    0.28
   3  -3  -2    1.67    0.24
   3  -3  -2    1.57    0.30
   3  -3  -2    0.97    0.23
   3  -3  -2    1.22    0.19
   2  -3  -2  812.16   23.72
  -2   3   2  827.37   24.10
  -2   3   2  789.57   21.79
   2  -3  -2  678.10   24.00
   2  -3  -2  811.90   24.07
   2  -3  -2  813.45   23.75
  -2   3   2  820.97   23.68
  -2   3   2  844.61   24.05
   2  -3  -2  816.69   21.86
   2  -3  -2  824.04   21.90
   1  -3  -2   84.63    2.95
  -1   3   2   88.91    3.02
   1  -3  -2   87.98    2.93
   1  -3  -2   89.14    2.69
   1  -3  -2   86.91    2.68
  -1   3   2   91.29    2.97
   1  -3  -2   91.10    3.02
  -1   3   2   87.97    2.90
  -1   3   2   90.33    2.69
  -1   3   2   90.50    2.68
   0  -3  -2  472.56   13.56
   0   3   2  455.32   13.70
   0   3   2  446.32   13.53
   0   3   2  443.06   13.77
   0  -3  -2  437.93   13.53
   0  -3  -2  438.18   13.71
   0  -3  -2  442.58   12.40
   0  -3  -2  467.12   13.79
   0   3   2  458.96   13.51
   1   3   2   85.05    2.79
  -1  -3  -2   77.88    2.73
  -1  -3  -2   73.85    2.75
   1   3   2   83.35    2.74
   1   3   2   76.38    2.73
   1   3   2   76.80    2.82
  -1  -3  -2   80.81    2.85
   2   3   2   71.18    2.43
  -2  -3  -2   73.73    2.59
   2   3   2   71.33    2.63
   2   3   2   75.57    2.64
  -2  -3  -2   72.53    2.64
   2   3   2   71.39    2.69
   3   3   2    1.06    0.31
   3   3   2    0.30    0.29
  -3  -3  -2    0.60    0.29
  -3  -3  -2    1.08    0.32
   3   3   2    0.33    0.18
   3   3   2    0.68    0.29
   3   3   2    0.94    0.29
   4   3   2    0.13    0.25
   4   3   2   -0.15    0.24
   4   3   2    0.04    0.23
  -4  -3  -2    0.24    0.27
   4   3   2    0.31    0.21
   4   3   2    0.04    0.25
   5   3   2   11.82    0.84
   5   3   2   10.72    0.86
   5   3   2   12.31    0.92
   5   3   2    8.05    0.82
   5   3   2   12.02    0.76
   6   3   2    9.14    0.91
   6   3   2    8.89    0.79
   7   3   2    3.46    0.68
   7   3   2    3.61    0.53
   7   3   2    3.74    0.54
   8   3   2    0.44    0.49
   8   3   2    0.65    0.29
  10  -4  -2    6.85    0.58
  10  -4  -2    7.11    0.60
 -10   4   2    6.35    0.60
   9  -4  -2   15.73    0.82
   9  -4  -2   12.67    0.79
   8  -4  -2    4.41    0.42
   8  -4  -2    4.72    0.47
  -8   4   2    5.06    0.77
   7  -4  -2   67.14    2.27
   7  -4  -2   65.84    2.27
  -7   4   2   68.89    2.89
   7  -4  -2   65.35    2.32
   6  -4  -2  108.72    3.44
  -6   4   2  106.95    4.01
   6  -4  -2  106.52    3.48
  -5   4   2    0.21    0.20
  -5   4   2    0.09    0.25
   5  -4  -2    0.02    0.18
   5  -4  -2    0.72    0.23
  -5   4   2    0.42    0.31
   5  -4  -2    0.45    0.29
   4  -4  -2   22.09    0.81
  -4   4   2   21.55    0.98
   4  -4  -2   22.09    1.05
  -4   4   2   21.18    0.99
   4  -4  -2   20.37    0.79
   4  -4  -2   22.30    0.94
   4  -4  -2   22.41    1.11
   4  -4  -2   21.86    0.95
  -3   4   2   13.50    0.73
   3  -4  -2   11.93    0.68
   3  -4  -2   11.77    0.64
   3  -4  -2   13.07    0.69
  -3   4   2   13.65    0.70
   3  -4  -2   11.79    0.72
   3  -4  -2   14.49    0.71
   3  -4  -2   12.84    0.69
   2  -4  -2 1638.26   46.83
   2  -4  -2 1533.40   47.45
  -2   4   2 1584.34   42.97
   2  -4  -2 1613.44   46.86
   2  -4  -2 1617.41   43.03
  -2   4   2 1599.79   47.52
  -2   4   2 1589.99   46.76
   2  -4  -2 1583.73   43.11
   1  -4  -2   53.28    2.02
   1  -4  -2   52.09    1.81
  -1   4   2   54.85    2.10
   1  -4  -2   53.48    2.03
  -1   4   2   53.87    1.98
   1  -4  -2   53.91    1.82
  -1   4   2   53.88    2.00
   1  -4  -2   57.16    2.09
   0  -4  -2  109.28    3.86
   0   4   2  116.06    3.79
   0  -4  -2  117.52    3.86
   0  -4  -2  112.50    3.84
   0   4   2  112.40    3.95
   0   4   2  114.04    3.83
   0   4   2  121.01    3.89
   0  -4  -2  122.17    3.98
   0  -4  -2  109.21    3.46
   1   4   2    9.98    0.68
   1   4   2    9.59    0.74
  -1  -4  -2    8.72    0.75
  -1  -4  -2    9.32    0.70
   1   4   2   10.30    0.70
   1   4   2    8.07    0.66
  -1  -4  -2    9.46    0.69
   2   4   2   75.95    2.73
   2   4   2   77.39    2.78
  -2  -4  -2   70.83    2.70
   2   4   2   71.76    2.76
  -2  -4  -2   72.33    2.76
   2   4   2   71.36    2.82
   2   4   2   75.94    2.58
   3   4   2   13.59    0.98
   3   4   2   15.32    0.99
   3   4   2   15.25    0.83
  -3  -4  -2   14.78    0.97
  -3  -4  -2   14.59    0.94
   3   4   2   14.74    0.99
  -4  -4  -2    0.54    0.34
   4   4   2    0.49    0.34
   4   4   2    0.55    0.31
   4   4   2    0.08    0.25
   4   4   2    0.47    0.39
   4   4   2    0.51    0.33
   5   4   2    6.74    0.76
   5   4   2    8.27    0.90
   6   4   2    3.21    0.61
   6   4   2    2.31    0.68
   7   4   2    1.93    0.65
   7   4   2    0.41    0.43
   8   4   2    2.02    0.52
   8   4   2    0.36    0.60
 -10   5   2    0.18    0.35
   9  -5  -2    2.43    0.35
   9  -5  -2    2.53    0.39
   8  -5  -2    1.73    0.31
  -8   5   2    1.61    0.57
   8  -5  -2    1.64    0.35
  -7   5   2   -0.18    0.36
   7  -5  -2    0.16    0.23
   7  -5  -2    0.24    0.25
  -6   5   2   41.33    2.03
   6  -5  -2   43.05    1.58
   6  -5  -2   40.01    1.58
   6  -5  -2   39.78    1.78
  -5   5   2   75.56    2.58
   5  -5  -2   73.25    2.76
   5  -5  -2   76.74    2.63
  -5   5   2   76.07    2.69
   5  -5  -2   77.77    2.62
   5  -5  -2   78.33    2.70
  -4   5   2  187.84    6.16
   4  -5  -2  192.05    5.99
  -4   5   2  193.78    5.63
   4  -5  -2  187.25    5.77
   4  -5  -2  195.98    6.04
   4  -5  -2  195.70    6.06
   4  -5  -2  191.88    5.71
   4  -5  -2  194.92    5.99
  -3   5   2   96.49    2.97
   3  -5  -2   90.55    3.19
   3  -5  -2   98.06    3.23
   3  -5  -2   93.79    3.20
  -3   5   2   95.93    3.30
   3  -5  -2   92.97    3.00
   3  -5  -2   95.88    3.20
   3  -5  -2   89.94    3.02
  -2   5   2   88.80    3.19
  -2   5   2   88.23    2.79
   2  -5  -2   95.97    3.15
   2  -5  -2   87.94    3.08
  -2   5   2   90.46    3.02
   2  -5  -2   86.46    2.81
   2  -5  -2   88.30    2.84
   2  -5  -2   90.11    3.10
   2  -5  -2   83.89    3.14
   1  -5  -2   21.16    1.09
   1  -5  -2   20.92    0.96
   1  -5  -2   21.57    0.98
  -1   5   2   20.37    1.06
   1  -5  -2   24.85    1.21
  -1   5   2   21.01    1.15
   1  -5  -2   23.15    1.14
   1  -5  -2   19.55    1.06
   0  -5  -2   86.30    2.80
   0  -5  -2   83.20    3.13
   0   5   2   83.04    3.08
   0   5   2   89.68    3.14
   0   5   2   84.37    3.21
   0  -5  -2   87.77    3.13
   0  -5  -2   89.55    3.24
   0  -5  -2   88.90    3.17
   1   5   2   35.04    1.76
   1   5   2   40.12    1.70
   1   5   2   40.67    1.61
  -1  -5  -2   35.13    1.67
   1   5   2   39.17    1.74
   1   5   2   37.81    1.70
  -1  -5  -2   34.44    1.67
  -2  -5  -2   89.61    3.29
   2   5   2   90.40    3.28
  -2  -5  -2   86.56    3.32
   2   5   2   84.74    3.30
   2   5   2   87.75    3.11
   2   5   2   94.31    3.37
   2   5   2   85.87    3.40
   3   5   2    3.25    0.60
   3   5   2    2.66    0.57
  -3  -5  -2    2.53    0.52
   3   5   2    2.85    0.44
   3   5   2    3.23    0.57
   4   5   2    7.06    0.82
   4   5   2    8.65    0.90
   4   5   2    8.79    0.73
  -4  -5  -2    7.08    0.80
   5   5   2    7.13    0.84
   5   5   2    8.34    0.98
   6   5   2    1.21    0.66
   6   5   2    1.08    0.55
   7   5   2    0.23    0.48
   7   5   2    1.23    0.65
   9  -6  -2    6.80    0.58
   9  -6  -2    6.91    0.59
   8  -6  -2    2.36    0.38
   8  -6  -2    2.31    0.40
  -8   6   2    2.70    0.67
   7  -6  -2    3.34    0.61
   7  -6  -2    2.88    0.42
   7  -6  -2    2.71    0.39
  -7   6   2    2.24    0.60
   6  -6  -2  113.31    3.81
   6  -6  -2  114.11    3.78
  -6   6   2  110.13    4.29
   6  -6  -2  111.62    3.77
   6  -6  -2  114.49    3.95
  -5   6   2   -0.08    0.31
   5  -6  -2    0.33    0.30
  -5   6   2    0.42    0.29
   5  -6  -2    0.44    0.29
   5  -6  -2    0.49    0.40
   5  -6  -2    0.14    0.25
   4  -6  -2   64.73    2.34
   4  -6  -2   65.07    2.41
  -4   6   2   68.19    2.56
   4  -6  -2   66.42    2.47
   4  -6  -2   67.08    2.39
   4  -6  -2   70.96    2.51
  -4   6   2   64.76    2.27
   4  -6  -2   66.00    2.36
   3  -6  -2   13.75    0.79
   3  -6  -2   11.85    0.82
   3  -6  -2   13.11    0.87
  -3   6   2   14.08    0.92
   3  -6  -2   13.05    0.85
  -3   6   2   12.78    0.76
   3  -6  -2   13.85    0.82
   3  -6  -2   12.48    0.83
   2  -6  -2   12.20    0.80
  -2   6   2   10.48    0.76
   2  -6  -2   12.87    0.87
   2  -6  -2   10.44    0.80
   2  -6  -2   11.47    0.83
   2  -6  -2    9.75    0.68
   2  -6  -2   11.24    0.73
  -2   6   2   11.09    0.87
   1  -6  -2   16.20    1.04
  -1   6   2   15.05    1.01
   1  -6  -2   15.37    0.86
   1  -6  -2   17.19    1.11
   1  -6  -2   17.10    1.10
  -1   6   2   13.95    1.03
   1  -6  -2   14.70    1.00
   1  -6  -2   16.22    0.88
   0  -6  -2   -0.05    0.27
   0  -6  -2    0.56    0.33
   0   6   2    0.08    0.29
   0   6   2    0.12    0.28
   0  -6  -2    0.26    0.24
   0  -6  -2   -0.01    0.24
   0  -6  -2    0.06    0.29
  -1  -6  -2   35.13    1.72
  -1  -6  -2   32.30    1.67
   1   6   2   36.19    1.74
   1   6   2   30.32    1.72
   1   6   2   38.84    1.63
   2   6   2   38.12    1.90
  -2  -6  -2   38.98    1.87
   2   6   2   41.26    1.93
  -2  -6  -2   38.14    1.88
   2   6   2   33.27    1.88
   2   6   2   38.13    1.70
  -3  -6  -2    1.34    0.48
   3   6   2    1.53    0.54
   3   6   2    0.89    0.37
   3   6   2    0.52    0.43
   4   6   2   10.90    1.07
   4   6   2   11.20    1.11
   5   6   2    4.67    0.80
   5   6   2    4.33    0.82
   6   6   2    8.85    1.04
   6   6   2    7.66    1.06
   9  -7  -2   19.78    1.01
   9  -7  -2   18.57    1.07
   8  -7  -2    5.88    0.62
   8  -7  -2    6.42    0.60
   7  -7  -2    3.99    0.52
   7  -7  -2    4.48    0.53
   7  -7  -2    3.67    0.63
  -7   7   2    4.71    0.79
   6  -7  -2    2.26    0.59
   6  -7  -2    2.64    0.45
   6  -7  -2    3.32    0.56
   6  -7  -2    2.72    0.46
   5  -7  -2    5.04    0.66
   5  -7  -2    4.27    0.56
   5  -7  -2    4.20    0.55
   5  -7  -2    3.95    0.39
   5  -7  -2    4.88    0.44
   5  -7  -2    5.74    0.61
   4  -7  -2    1.42    0.40
  -4   7   2    2.37    0.47
   4  -7  -2    1.98    0.39
   4  -7  -2    1.60    0.36
   4  -7  -2    1.99    0.37
  -4   7   2    2.18    0.42
   4  -7  -2    2.09    0.43
   4  -7  -2    2.10    0.46
   3  -7  -2   17.05    1.04
  -3   7   2   18.59    1.17
   3  -7  -2   18.47    1.10
   3  -7  -2   19.52    1.16
   3  -7  -2   20.05    1.14
   3  -7  -2   16.91    0.97
   3  -7  -2   18.92    1.06
   2  -7  -2   14.18    0.95
   2  -7  -2   13.81    0.85
  -2   7   2   15.08    1.08
  -2   7   2   12.83    0.93
   2  -7  -2   12.75    0.96
   2  -7  -2   10.75    0.90
   2  -7  -2   15.59    1.04
   2  -7  -2   15.90    0.92
  -1   7   2   38.85    1.75
  -1   7   2   35.79    1.84
   1  -7  -2   33.19    1.71
   1  -7  -2   38.72    1.84
   1  -7  -2   33.12    1.49
   1  -7  -2   35.60    1.74
   1  -7  -2   37.87    1.87
   1  -7  -2   34.36    1.51
   0  -7  -2    1.28    0.43
   0   7   2    2.03    0.50
   0   7   2    1.07    0.45
   0  -7  -2    0.93    0.34
   0  -7  -2    2.31    0.53
   1   7   2    4.10    0.66
   1   7   2    5.14    0.64
  -1  -7  -2    4.95    0.69
  -1  -7  -2    5.09    0.69
   1   7   2    5.74    0.77
   2   7   2    8.34    0.95
   2   7   2    8.36    0.78
  -2  -7  -2    7.86    0.90
   2   7   2    7.07    0.89
   3   7   2   13.89    1.23
  -3  -7  -2   11.16    1.09
   3   7   2   12.61    1.19
   4   7   2    0.39    0.51
   4   7   2    0.04    0.38
   5   7   2    4.07    0.85
   5   7   2    2.88    0.75
   6   7   2    5.97    0.97
   6   7   2    3.89    0.92
   9  -8  -2    4.61    0.57
   9  -8  -2    3.46    0.57
   8  -8  -2    7.48    0.74
   8  -8  -2    7.25    0.73
   7  -8  -2    3.64    0.78
   7  -8  -2    4.87    0.61
   7  -8  -2    3.42    0.64
   7  -8  -2    3.20    0.53
   6  -8  -2    2.33    0.50
   6  -8  -2    3.33    0.55
   6  -8  -2    2.64    0.54
   6  -8  -2    2.38    0.63
   5  -8  -2    1.80    0.37
   5  -8  -2    2.61    0.41
   5  -8  -2    2.29    0.47
   5  -8  -2    2.14    0.54
   5  -8  -2    2.08    0.51
   5  -8  -2    2.22    0.53
   4  -8  -2    9.25    0.84
   4  -8  -2    9.43    0.76
   4  -8  -2    7.57    0.76
   4  -8  -2    8.90    0.74
   4  -8  -2    8.78    0.83
   4  -8  -2    8.89    0.76
   3  -8  -2    0.90    0.40
   3  -8  -2    1.42    0.45
   3  -8  -2    1.31    0.38
  -3   8   2    0.75    0.43
   3  -8  -2    0.77    0.36
   2  -8  -2    0.10    0.33
   2  -8  -2   -0.15    0.28
   2  -8  -2   -0.17    0.29
   2  -8  -2    0.23    0.28
  -2   8   2    0.13    0.38
   1  -8  -2    7.36    0.69
   1  -8  -2    7.48    0.82
   1  -8  -2    7.45    0.81
  -1   8   2    6.18    0.82
   1  -8  -2    8.29    0.71
   0  -8  -2    7.11    0.83
   0  -8  -2    9.37    0.78
   0  -8  -2    9.01    0.94
   0  -8  -2    7.09    0.73
   0   8   2    7.83    0.92
  -1  -8  -2    0.86    0.47
   1   8   2    1.25    0.52
  -2  -8  -2   19.78    1.46
   2   8   2   18.27    1.48
   3   8   2    0.97    0.54
   4   8   2    0.37    0.51
   5   8   2    2.16    0.74
   8  -9  -2    0.84    0.50
   7  -9  -2    0.11    0.41
   7  -9  -2    0.58    0.59
   6  -9  -2    2.78    0.65
   6  -9  -2    3.19    0.62
   6  -9  -2    3.97    0.65
   5  -9  -2    0.94    0.37
   5  -9  -2    1.29    0.51
   5  -9  -2    0.86    0.37
   5  -9  -2    0.75    0.45
   4  -9  -2   31.94    1.60
   4  -9  -2   28.80    1.49
   4  -9  -2   32.17    1.73
   4  -9  -2   30.21    1.57
   3  -9  -2    0.12    0.37
   3  -9  -2   -0.06    0.30
   3  -9  -2   -0.11    0.27
   3  -9  -2    0.52    0.42
   2  -9  -2    1.57    0.52
   2  -9  -2    1.39    0.47
  -2   9   2    1.34    0.57
   2  -9  -2    1.72    0.44
   2  -9  -2    0.68    0.43
   1  -9  -2    3.41    0.60
  -1   9   2    3.53    0.74
   1  -9  -2    3.51    0.56
   1  -9  -2    4.22    0.74
   1  -9  -2    5.01    0.77
   0   9   2    0.58    0.46
   0  -9  -2   -0.79    0.30
   0  -9  -2   -0.32    0.39
   0  -9  -2    0.71    0.45
  -1  -9  -2    5.40    0.75
   1   9   2    4.98    0.87
  -1  -9  -2    3.45    0.75
   2   9   2    0.30    0.48
  -2  -9  -2    0.68    0.54
   3   9   2   -0.24    0.46
   4   9   2   -0.41    0.49
   8 -10  -2    4.00    0.73
   7 -10  -2    0.72    0.63
   7 -10  -2   -0.71    0.38
   6 -10  -2    2.77    0.67
   6 -10  -2    3.65    0.40
   6 -10  -2    3.69    0.75
   5 -10  -2    0.44    0.43
   5 -10  -2   -0.43    0.32
   5 -10  -2    0.08    0.33
   5 -10  -2    0.61    0.46
   4 -10  -2    4.54    0.66
   4 -10  -2    6.11    0.78
   4 -10  -2    6.15    0.71
   4 -10  -2    4.09    0.78
   3 -10  -2   13.63    1.05
   3 -10  -2   12.41    0.95
   3 -10  -2   11.36    1.13
   3 -10  -2   12.34    1.06
   2 -10  -2    1.05    0.44
   2 -10  -2    0.96    0.49
   2 -10  -2    0.20    0.48
   2 -10  -2    0.58    0.45
   1 -10  -2    0.20    0.52
   1 -10  -2    0.39    0.43
   1 -10  -2    0.23    0.46
   1 -10  -2    1.34    0.51
   0  10   2    0.60    0.58
   0 -10  -2    0.50    0.49
   0 -10  -2    0.50    0.56
   0 -10  -2    1.15    0.49
  -1 -10  -2    1.41    0.68
   1  10   2    2.02    0.78
   2  10   2    0.40    0.57
  -2 -10  -2    0.86    0.66
   3  10   2    0.46    0.63
   7 -11  -2   -0.17    0.58
   7 -11  -2    0.57    0.54
   6 -11  -2    6.22    0.92
   6 -11  -2    3.85    0.77
   6 -11  -2    3.69    0.50
   5 -11  -2   -0.18    0.48
   5 -11  -2   -0.22    0.47
   5 -11  -2    0.46    0.42
   4 -11  -2    0.50    0.50
   4 -11  -2    0.95    0.47
   4 -11  -2    0.40    0.54
   4 -11  -2    0.07    0.37
   3 -11  -2    2.70    0.65
   3 -11  -2    3.81    0.70
   3 -11  -2    2.36    0.59
   3 -11  -2    2.50    0.77
   2 -11  -2   13.29    1.08
   2 -11  -2   14.82    1.31
   2 -11  -2   15.49    1.22
   2 -11  -2   14.93    1.41
   1 -11  -2   -0.66    0.36
   1 -11  -2   -0.15    0.45
   1 -11  -2    0.64    0.52
   0 -11  -2   22.98    1.74
   0 -11  -2   19.90    1.47
   1  11   2    5.78    1.10
  -1 -11  -2    6.11    0.91
  -1 -11  -2    6.72    1.12
   2  11   2    3.02    0.87
   6 -12  -2    1.55    0.64
   5 -12  -2    1.31    0.70
   5 -12  -2    1.76    0.57
   5 -12  -2    0.29    0.57
   4 -12  -2    0.16    0.42
   4 -12  -2    0.16    0.53
   4 -12  -2    0.38    0.53
   3 -12  -2    0.90    0.56
   3 -12  -2    0.23    0.50
   3 -12  -2    0.38    0.62
   2 -12  -2    3.47    0.80
   2 -12  -2    3.45    0.76
   1 -12  -2    0.35    0.63
   1 -12  -2    0.24    0.56
   0 -12  -2    5.63    0.91
   0 -12  -2    7.25    1.15
   0 -12   3   -0.37    0.53
   0 -12   3    0.28    0.57
   1 -12   3    1.97    0.73
   2 -12   3    0.91    0.59
   3 -12   3   15.15    1.32
   3 -12   3   17.10    1.55
   4 -12   3    2.26    0.62
   4 -12   3    3.44    0.87
   5 -12   3    0.63    0.59
   5 -12   3   -0.09    0.36
   2  11  -3   -0.22    0.67
  -2 -11   3    0.46    0.66
  -1 -11   3    1.06    0.69
   0 -11   3    0.50    0.54
   1 -11   3    2.72    0.71
   1 -11   3    3.41    0.61
   2 -11   3   13.04    0.98
   2 -11   3   14.67    1.36
   2 -11   3   13.81    1.22
   3 -11   3   10.98    1.18
   3 -11   3   11.25    1.07
   4 -11   3    0.75    0.46
   4 -11   3    1.34    0.64
   5 -11   3    3.09    0.52
   5 -11   3    4.36    0.80
   6 -11   3   10.39    1.10
   3  10  -3   -0.49    0.62
  -2 -10   3   -0.15    0.54
   2  10  -3    0.92    0.67
   1  10  -3    0.44    0.54
  -1 -10   3    0.79    0.58
   0 -10   3    4.37    0.85
   1 -10   3    4.54    0.82
   1 -10   3    3.78    0.53
   1 -10   3    3.43    0.69
   1 -10   3    3.26    0.52
   2 -10   3    2.74    0.63
   2 -10   3    3.87    0.53
   2 -10   3    4.47    0.78
   3 -10   3   45.03    2.26
   3 -10   3   40.80    2.05
   3 -10   3   45.41    1.78
   4 -10   3    0.69    0.41
   4 -10   3    0.19    0.51
   5 -10   3    5.03    0.54
   5 -10   3    5.10    0.78
   6 -10   3    0.26    0.47
   7 -10   3    2.20    0.62
   4   9  -3    0.45    0.60
  -3  -9   3   -0.14    0.52
   3   9  -3   -0.43    0.54
   2   9  -3    2.18    0.72
  -2  -9   3    1.37    0.62
   1   9  -3    4.56    0.86
  -1  -9   3    2.63    0.69
   0   9  -3    2.11    0.68
   0  -9   3    3.44    0.74
   0  -9   3    3.03    0.65
   1  -9   3    6.04    0.84
  -1   9  -3    5.11    0.82
   1  -9   3    5.11    0.73
   1  -9   3    5.57    0.57
   2  -9   3   14.00    0.86
   2  -9   3   15.09    1.16
   2  -9   3   14.57    1.09
   2  -9   3   13.97    0.81
   3  -9   3    2.72    0.62
   3  -9   3    2.45    0.50
   3  -9   3    2.50    0.43
   3  -9   3    3.40    0.39
   4  -9   3  100.81    3.84
   4  -9   3  101.54    3.65
   4  -9   3  105.03    3.29
   5  -9   3    0.07    0.37
   5  -9   3   -0.28    0.21
   6  -9   3   12.49    0.98
   7  -9   3    5.15    0.68
   8  -9   3    6.30    0.70
   8  -9   3    5.52    0.78
   5   8  -3    1.58    0.73
   4   8  -3   -0.23    0.53
  -3  -8   3    0.06    0.53
   3   8  -3   -0.24    0.47
   2   8  -3    2.57    0.69
  -2  -8   3    3.06    0.70
   1   8  -3   -0.14    0.41
  -1  -8   3    0.20    0.37
  -1  -8   3   -0.44    0.41
   0  -8   3    0.39    0.43
   0   8  -3   -0.22    0.35
   0  -8   3    0.30    0.37
   1  -8   3   14.60    1.07
  -1   8  -3   13.95    1.17
   1  -8   3   14.82    1.13
  -2   8  -3    0.30    0.40
   2  -8   3    0.12    0.22
   2  -8   3    0.26    0.31
   2  -8   3   -0.31    0.24
   2  -8   3    0.31    0.37
   3  -8   3   29.68    1.55
   3  -8   3   31.67    1.67
   3  -8   3   27.71    1.07
   3  -8   3   27.25    1.17
   3  -8   3   28.63    1.42
   4  -8   3  193.35    6.33
   4  -8   3  192.12    6.07
   4  -8   3  181.87    5.99
   4  -8   3  175.21    6.14
   4  -8   3  185.98    5.43
   5  -8   3   18.43    0.77
   5  -8   3   18.85    0.80
   5  -8   3   18.65    1.25
   5  -8   3   19.30    1.16
   6  -8   3   16.29    1.13
   6  -8   3   15.90    1.04
   7  -8   3   16.27    1.14
   7  -8   3   16.34    1.01
   8  -8   3    1.83    0.52
   8  -8   3    1.88    0.42
   6   7  -3    2.91    0.79
   5   7  -3    1.81    0.79
   5   7  -3    1.76    0.64
   4   7  -3    0.24    0.45
   4   7  -3   -0.18    0.53
   3   7  -3   12.05    1.20
   3   7  -3   11.48    1.17
  -3  -7   3   12.55    1.18
   2   7  -3   35.30    1.99
  -2  -7   3   35.14    1.89
   2   7  -3   33.51    1.95
  -1  -7   3   16.71    1.22
   1   7  -3   16.23    1.29
   1   7  -3   16.57    1.24
  -1  -7   3   16.80    1.20
   0   7  -3    1.54    0.51
   0  -7   3    1.72    0.47
   0  -7   3    1.28    0.45
   0  -7   3    1.98    0.55
   0   7  -3    1.48    0.52
  -1   7  -3   23.42    1.33
  -1   7  -3   23.53    1.36
   1  -7   3   21.56    1.35
   1  -7   3   21.28    1.23
   1  -7   3   20.27    1.24
   1  -7   3   21.36    1.35
   2  -7   3    0.06    0.18
   2  -7   3    0.19    0.19
   2  -7   3   -0.05    0.29
  -2   7  -3    0.18    0.33
   2  -7   3    0.70    0.31
   2  -7   3    0.77    0.34
   2  -7   3    0.47    0.38
   3  -7   3   12.15    0.83
   3  -7   3   10.60    0.83
   3  -7   3   10.64    0.90
   3  -7   3   11.52    0.54
   3  -7   3   12.60    0.64
  -3   7  -3   13.52    0.97
   3  -7   3   12.42    0.80
   4  -7   3    8.54    0.72
   4  -7   3    7.89    0.58
   4  -7   3    8.51    0.59
   4  -7   3    8.53    0.39
   4  -7   3    6.61    0.54
   4  -7   3    7.60    0.73
   5  -7   3   40.36    1.82
   5  -7   3   40.45    1.72
   6  -7   3    4.35    0.51
   6  -7   3    4.97    0.60
   7  -7   3    6.32    0.67
   7  -7   3    7.25    0.63
   8  -7   3   12.62    0.78
   8  -7   3   12.73    0.84
   7   6  -3    0.00    0.50
   7   6  -3    1.08    0.75
   6   6  -3    0.30    0.60
   6   6  -3    0.89    0.51
   5   6  -3    3.91    0.76
   5   6  -3    4.44    0.84
  -5  -6   3    4.63    0.81
   4   6  -3    2.61    0.71
   4   6  -3    2.47    0.66
  -4  -6   3    3.01    0.68
  -4  -6   3    2.23    0.59
   3   6  -3  173.05    6.12
  -3  -6   3  168.83    5.98
   3   6  -3  169.98    6.01
   2   6  -3   81.82    3.09
  -2  -6   3   79.49    3.19
   2   6  -3   75.42    3.23
  -2  -6   3   80.92    3.15
   2   6  -3   82.00    3.26
  -1  -6   3   38.02    1.80
   1   6  -3   36.60    1.87
  -1  -6   3   39.55    1.84
   1   6  -3   39.33    1.89
   1   6  -3   39.29    1.83
   0   6  -3    8.93    0.79
   0  -6   3    7.92    0.71
   0   6  -3    6.82    0.74
   0  -6   3    8.81    0.81
   0   6  -3    7.73    0.75
   0  -6   3    9.72    0.88
   0  -6   3    6.96    0.69
   1  -6   3   18.00    1.07
  -1   6  -3   19.00    1.09
   1  -6   3   18.45    1.12
  -1   6  -3   19.80    1.15
   1  -6   3   19.29    1.07
  -1   6  -3   18.84    1.14
   2  -6   3   32.88    1.49
   2  -6   3   36.41    1.64
  -2   6  -3   33.38    1.60
   2  -6   3   31.82    1.50
   2  -6   3   34.35    1.14
   2  -6   3   35.08    1.18
  -3   6  -3    2.29    0.43
   3  -6   3    2.25    0.27
   3  -6   3    2.95    0.40
   3  -6   3    2.70    0.36
   3  -6   3    2.27    0.18
   3  -6   3    2.71    0.42
   3  -6   3    2.46    0.45
   4  -6   3   19.54    0.86
   4  -6   3   22.16    0.92
   4  -6   3   20.78    1.11
  -4   6  -3   20.02    1.09
   4  -6   3   19.99    1.03
   5  -6   3   10.88    0.78
   5  -6   3    8.82    0.67
   6  -6   3   20.88    1.10
   6  -6   3   20.03    1.00
  -7   6  -3   -0.20    0.31
   7  -6   3    0.32    0.29
   7  -6   3    0.36    0.26
   8  -6   3    6.77    0.52
   8  -6   3    6.10    0.54
   7   5  -3    0.08    0.48
   7   5  -3    0.79    0.64
   6   5  -3    4.01    0.74
  -6  -5   3    4.89    0.78
   6   5  -3    4.64    0.89
   5   5  -3    3.25    0.64
  -5  -5   3    4.41    0.70
   5   5  -3    3.89    0.77
  -4  -5   3    0.10    0.34
   4   5  -3   -0.27    0.32
   4   5  -3    0.43    0.46
  -4  -5   3    0.38    0.42
   3   5  -3   18.30    1.26
   3   5  -3   19.85    1.26
   3   5  -3   19.57    1.28
  -3  -5   3   20.57    1.24
   3   5  -3   17.65    1.12
   3   5  -3   20.73    1.31
  -3  -5   3   19.34    1.24
  -3  -5   3   18.82    1.17
   2   5  -3   31.58    1.61
  -2  -5   3   29.64    1.49
   2   5  -3   28.13    1.46
   2   5  -3   29.78    1.54
   2   5  -3   38.18    1.64
  -2  -5   3   29.71    1.50
  -2  -5   3   29.03    1.52
   2   5  -3   25.95    1.51
   2   5  -3   28.38    1.55
   1   5  -3    0.69    0.35
   1   5  -3    1.02    0.35
  -1  -5   3    0.33    0.34
   1   5  -3    0.44    0.33
  -1  -5   3    0.33    0.34
   1   5  -3    0.76    0.38
  -1  -5   3    0.28    0.33
   0  -5   3   10.57    0.79
   0  -5   3   11.09    0.84
   0   5  -3   10.52    0.80
   0  -5   3   12.51    0.92
   0   5  -3   10.68    0.79
   0   5  -3   10.98    0.83
   0  -5   3   10.79    0.78
   1  -5   3   45.25    1.82
   1  -5   3   48.89    1.91
  -1   5  -3   41.71    1.85
  -1   5  -3   46.31    1.86
  -1   5  -3   44.13    1.81
   1  -5   3   43.14    1.79
   2  -5   3   69.17    1.98
  -2   5  -3   68.99    2.54
   2  -5   3   67.07    2.02
   2  -5   3   66.60    2.43
   2  -5   3   69.61    2.46
   2  -5   3   63.12    2.46
   2  -5   3   72.21    2.57
   3  -5   3    8.26    0.53
   3  -5   3    9.34    0.69
   3  -5   3    8.10    0.60
   3  -5   3    8.97    0.56
  -3   5  -3    8.85    0.64
   3  -5   3    7.92    0.44
   4  -5   3   11.84    0.76
  -4   5  -3   12.84    0.58
   4  -5   3   12.95    0.74
   4  -5   3   12.95    0.55
  -4   5  -3   12.90    0.77
   4  -5   3   12.15    0.52
  -5   5  -3    8.80    0.36
  -5   5  -3    8.35    0.62
   5  -5   3    8.23    0.58
   5  -5   3    8.95    0.66
   6  -5   3   45.23    1.69
   6  -5   3   47.64    1.79
  -7   5  -3    1.19    0.42
   7  -5   3    1.30    0.27
   7  -5   3    0.95    0.33
   8  -5   3    2.20    0.29
   8  -5   3    1.40    0.32
   8   4  -3   -0.45    0.40
   8   4  -3    0.25    0.61
   7   4  -3    0.14    0.58
  -7  -4   3    1.74    0.61
   7   4  -3    0.71    0.44
   6   4  -3    0.40    0.46
  -6  -4   3   -0.02    0.44
   6   4  -3   -0.12    0.34
  -5  -4   3    4.73    0.69
   5   4  -3    6.51    0.82
   5   4  -3    4.42    0.66
   4   4  -3    9.92    0.90
   4   4  -3    9.66    0.91
  -4  -4   3    9.88    0.85
  -4  -4   3    9.90    0.86
   4   4  -3   10.56    0.92
   3   4  -3    8.46    0.80
   3   4  -3   10.07    0.84
  -3  -4   3    8.98    0.78
   3   4  -3    9.57    0.85
  -3  -4   3   10.58    0.84
   3   4  -3   10.31    0.86
   3   4  -3   11.11    0.82
  -3  -4   3   10.18    0.85
   3   4  -3    8.80    0.85
   2   4  -3  436.32   13.77
   2   4  -3  456.01   13.77
   2   4  -3  429.96   13.58
  -2  -4   3  419.24   13.71
   2   4  -3  424.00   13.30
   2   4  -3  460.31   13.79
  -2  -4   3  463.06   13.51
   2   4  -3  473.62   13.55
  -2  -4   3  424.31   13.69
   1   4  -3 1399.56   42.96
  -1  -4   3 1492.72   42.45
   1   4  -3 1496.96   42.98
  -1  -4   3 1476.60   42.98
  -1  -4   3 1393.42   43.08
   1   4  -3 1479.58   42.31
  -1  -4   3 1414.48   42.30
   1   4  -3 1447.03   41.83
   1   4  -3 1437.86   43.11
   1   4  -3 1361.39   42.35
  -1  -4   3 1397.33   42.92
   0   4  -3   49.46    1.92
   0  -4   3   51.08    1.99
   0   4  -3   47.83    1.96
   0   4  -3   52.07    1.98
   0   4  -3   48.46    1.93
   0  -4   3   47.24    1.92
   0  -4   3   47.25    1.86
   0  -4   3   49.12    1.96
   1  -4   3   13.73    0.79
   1  -4   3   14.33    0.78
  -1   4  -3   14.39    0.80
  -1   4  -3   13.83    0.78
  -1   4  -3   14.26    0.83
   1  -4   3   14.62    0.85
   1  -4   3   15.48    0.83
   2  -4   3  129.99    4.21
   2  -4   3  129.48    3.65
   2  -4   3  133.54    4.28
   2  -4   3  132.28    4.25
   2  -4   3  126.70    4.21
  -2   4  -3  130.24    4.30
   3  -4   3    9.13    0.63
  -3   4  -3    9.72    0.62
   3  -4   3    9.08    0.50
   3  -4   3    9.11    0.58
   3  -4   3   10.37    0.54
  -4   4  -3    8.66    0.59
  -4   4  -3    8.59    0.46
   4  -4   3    9.54    0.61
   4  -4   3    7.35    0.52
   5  -4   3    0.54    0.22
   5  -4   3    0.48    0.23
  -5   4  -3    1.05    0.19
  -5   4  -3    0.41    0.25
   6  -4   3    0.41    0.22
   6  -4   3    0.23    0.26
  -6   4  -3   -0.15    0.22
   7  -4   3    1.90    0.31
   7  -4   3    1.97    0.33
  -7   4  -3    1.60    0.41
   8  -4   3    4.13    0.40
   8  -4   3    4.99    0.45
  -8   4  -3    3.71    0.38
   9  -4   3    0.37    0.25
   9  -4   3    0.00    0.24
   8   3  -3    0.07    0.35
   8   3  -3    0.13    0.55
   7   3  -3   -0.25    0.31
  -7  -3   3    0.10    0.40
   7   3  -3    0.72    0.54
   6   3  -3    4.22    0.60
   6   3  -3    4.41    0.71
  -6  -3   3    5.61    0.72
   5   3  -3    2.64    0.50
   5   3  -3    2.46    0.52
   5   3  -3    2.46    0.50
  -5  -3   3    1.69    0.48
   5   3  -3    1.80    0.55
  -5  -3   3    2.21    0.53
  -4  -3   3    0.76    0.35
   4   3  -3    0.88    0.35
  -4  -3   3    0.29    0.34
   4   3  -3    0.21    0.36
   4   3  -3    0.46    0.33
   4   3  -3    1.26    0.38
   4   3  -3    0.67    0.35
   3   3  -3   13.21    0.88
  -3  -3   3   13.40    0.87
  -3  -3   3   12.42    0.88
   3   3  -3   14.39    0.84
   3   3  -3   13.48    0.92
   3   3  -3   12.40    0.92
  -3  -3   3   13.93    0.83
   3   3  -3   14.42    0.95
   2   3  -3    3.74    0.48
  -2  -3   3    3.29    0.41
   2   3  -3    3.99    0.51
   2   3  -3    3.16    0.45
  -2  -3   3    4.13    0.48
  -2  -3   3    2.80    0.44
   2   3  -3    3.77    0.46
   2   3  -3    3.04    0.44
  -1  -3   3  292.45    8.73
   1   3  -3  280.61    8.68
   1   3  -3  269.22    8.76
   1   3  -3  275.14    8.76
  -1  -3   3  295.64    8.81
   1   3  -3  282.26    8.51
   1   3  -3  277.06    8.77
  -1  -3   3  272.89    8.74
   1   3  -3  289.77    8.62
  -1  -3   3  272.99    8.75
  -1  -3   3  272.08    8.58
   0   3  -3  171.57    5.58
   0  -3   3  180.22    5.59
   0   3  -3  178.12    5.54
   0  -3   3  167.34    5.51
   0  -3   3  176.92    5.55
   0   3  -3  173.32    5.39
   0   3  -3  183.57    5.60
   0   3  -3  173.12    5.50
   0  -3   3  166.02    5.54
   0  -3   3  166.43    5.43
   1  -3   3   69.72    2.48
   1  -3   3   71.73    2.46
   1  -3   3   73.50    2.52
  -1   3  -3   72.14    2.48
   1  -3   3   71.76    2.09
   1  -3   3   72.86    2.53
  -1   3  -3   76.55    2.55
  -1   3  -3   70.65    2.52
  -1   3  -3   71.20    2.47
   2  -3   3  643.36   18.80
  -2   3  -3  627.32   19.00
   2  -3   3  657.35   18.99
   2  -3   3  617.83   18.72
   2  -3   3  611.55   18.95
  -3   3  -3   53.17    1.55
   3  -3   3   51.20    1.74
   3  -3   3   53.19    1.87
  -3   3  -3   53.12    1.88
   3  -3   3   52.66    1.76
   3  -3   3   49.97    1.81
  -4   3  -3    2.80    0.24
   4  -3   3    2.94    0.34
  -4   3  -3    3.01    0.31
  -4   3  -3    2.68    0.34
   4  -3   3    2.95    0.31
   5  -3   3    3.90    0.38
   5  -3   3    2.69    0.31
  -5   3  -3    4.12    0.39
  -5   3  -3    3.82    0.35
  -5   3  -3    5.19    0.47
   5  -3   3    3.83    0.35
   6  -3   3    3.85    0.41
   6  -3   3    3.43    0.34
  -6   3  -3    3.48    0.30
  -6   3  -3    4.05    0.46
  -6   3  -3    3.15    0.40
   7  -3   3   30.70    1.25
  -7   3  -3   30.21    1.17
   7  -3   3   32.78    1.30
   8  -3   3    5.11    0.48
   8  -3   3    6.06    0.53
   9  -3   3    0.01    0.27
   9  -3   3    0.48    0.33
   9   2  -3    4.70    0.87
   8   2  -3   18.41    1.48
  -8  -2   3   22.24    1.53
   8   2  -3   21.40    1.01
   7   2  -3   16.81    0.98
   7   2  -3   14.23    1.18
  -7  -2   3   15.22    1.21
   6   2  -3    1.58    0.48
   6   2  -3    2.73    0.56
  -6  -2   3    1.73    0.50
   6   2  -3    3.16    0.48
   6   2  -3    1.98    0.43
   5   2  -3    4.83    0.55
   5   2  -3    5.13    0.57
   5   2  -3    4.69    0.65
   5   2  -3    4.58    0.61
   5   2  -3    5.84    0.63
  -5  -2   3    5.78    0.65
  -5  -2   3    5.63    0.60
   4   2  -3   42.85    1.87
   4   2  -3   41.64    1.75
   4   2  -3   43.03    1.74
  -4  -2   3   40.50    1.80
  -4  -2   3   39.54    1.69
  -4  -2   3   42.01    1.78
   4   2  -3   40.74    1.79
  -3  -2   3   31.97    1.43
   3   2  -3   32.54    1.48
  -3  -2   3   32.90    1.36
  -3  -2   3   34.36    1.39
   3   2  -3   31.27    1.44
   3   2  -3   31.03    1.41
   3   2  -3   33.22    1.41
   3   2  -3   33.77    1.47
   3   2  -3   33.49    1.33
  -3  -2   3   31.62    1.45
  -2  -2   3   31.62    1.37
  -2  -2   3   32.04    1.30
   2   2  -3   32.59    1.39
   2   2  -3   32.14    1.38
   2   2  -3   32.22    1.39
  -2  -2   3   30.16    1.35
   2   2  -3   32.81    1.41
  -2  -2   3   32.09    1.31
   2   2  -3   32.43    1.31
  -2  -2   3   32.97    1.40
  -1  -2   3  135.41    4.48
  -1  -2   3  133.97    4.36
  -1  -2   3  144.34    4.51
  -1  -2   3  137.81    4.04
   1   2  -3  138.15    4.38
  -1  -2   3  144.08    4.48
  -1  -2   3  133.15    4.44
   1   2  -3  132.47    4.43
  -1  -2   3  140.83    4.34
   1   2  -3  138.01    4.47
   1   2  -3  137.23    4.34
   1   2  -3  143.88    4.52
   1   2  -3  132.22    4.48
   0  -2   3   99.33    3.40
   0   2  -3  102.89    3.30
   0  -2   3  102.87    2.98
   0  -2   3  100.62    3.33
   0  -2   3  103.90    3.42
   0  -2   3  103.88    3.36
   0   2  -3  104.70    3.33
   0   2  -3  103.11    3.43
   0  -2   3  105.97    3.42
   0   2  -3  105.18    3.37
   0   2  -3  104.32    3.43
   0   2  -3  102.63    3.38
  -1   2  -3   76.19    2.52
   1  -2   3   72.91    2.50
  -1   2  -3   77.06    2.49
  -1   2  -3   73.31    2.46
   1  -2   3   74.89    2.15
   1  -2   3   74.23    2.54
  -1   2  -3   77.51    2.58
  -1   2  -3   77.94    2.59
   1  -2   3   77.94    2.58
   2  -2   3    0.36    0.16
  -2   2  -3    0.21    0.08
   2  -2   3    0.31    0.16
  -2   2  -3    0.33    0.19
   2  -2   3    0.37    0.18
  -2   2  -3    0.45    0.19
  -2   2  -3    0.48    0.17
   2  -2   3    0.37    0.19
   3  -2   3  382.71   11.54
   3  -2   3  379.96   11.65
  -3   2  -3  383.89   11.36
   3  -2   3  381.37   11.54
   3  -2   3  383.42   11.58
  -3   2  -3  386.66   11.72
   3  -2   3  404.22   11.65
  -4   2  -3  282.58    8.46
  -4   2  -3  274.54    8.50
  -4   2  -3  272.71    8.16
   4  -2   3  267.58    8.33
   4  -2   3  280.49    8.38
  -5   2  -3   12.65    0.70
  -5   2  -3   12.62    0.69
  -5   2  -3   12.14    0.67
   5  -2   3   11.89    0.68
   5  -2   3   11.89    0.64
  -5   2  -3   11.84    0.57
  -6   2  -3   23.34    0.99
   6  -2   3   25.16    1.10
  -6   2  -3   23.24    1.10
   6  -2   3   24.19    1.05
  -6   2  -3   26.06    1.19
   7  -2   3    0.30    0.29
   7  -2   3    0.52    0.26
   8  -2   3    1.74    0.38
   8  -2   3    2.19    0.43
   9  -2   3    0.35    0.33
   9  -2   3    0.45    0.39
   9   1  -3    0.28    0.52
   8   1  -3    9.12    0.96
  -8  -1   3   10.42    1.08
   7   1  -3    1.87    0.35
  -7  -1   3    2.02    0.56
   7   1  -3    1.01    0.28
   7   1  -3    1.82    0.51
   7   1  -3    1.63    0.50
  -6  -1   3   14.74    0.94
  -6  -1   3   13.41    1.03
   6   1  -3   13.40    0.96
   6   1  -3   15.39    0.86
   6   1  -3   13.94    0.82
   6   1  -3   14.20    1.02
  -5  -1   3    7.87    0.68
   5   1  -3    8.59    0.68
   5   1  -3    7.86    0.76
   5   1  -3    8.36    0.74
   5   1  -3    7.27    0.60
  -5  -1   3    7.70    0.66
   5   1  -3    7.13    0.60
  -5  -1   3    8.23    0.73
   4   1  -3    1.59    0.34
  -4  -1   3    1.99    0.44
  -4  -1   3    1.38    0.36
   4   1  -3    2.01    0.35
  -4  -1   3    1.65    0.38
   4   1  -3    1.66    0.36
   4   1  -3    1.52    0.40
   4   1  -3    1.71    0.41
  -4  -1   3    1.23    0.34
   3   1  -3  119.01    3.98
   3   1  -3  115.78    3.87
  -3  -1   3  108.89    3.91
   3   1  -3  109.25    3.82
  -3  -1   3  117.05    3.71
  -3  -1   3  115.78    3.65
  -3  -1   3  119.66    3.75
   3   1  -3  119.03    3.80
  -3  -1   3  118.35    3.88
   2   1  -3  105.38    3.65
   2   1  -3  118.28    3.72
  -2  -1   3  107.92    3.68
   2   1  -3  109.46    3.71
  -2  -1   3  114.75    3.69
   2   1  -3  109.76    3.66
  -2  -1   3  112.44    3.56
  -2  -1   3  110.71    3.39
  -2  -1   3  108.74    3.54
  -2  -1   3  105.96    3.68
   2   1  -3  116.93    3.54
   1   1  -3  719.91   19.52
  -1  -1   3  738.11   20.97
  -1  -1   3  712.79   19.48
  -1  -1   3  699.32   21.60
   1   1  -3  742.48   21.20
   1   1  -3  725.24   20.97
  -1  -1   3  727.17   19.49
  -1  -1   3  696.05   21.53
   1   1  -3  710.89   21.27
   1   1  -3  696.24   21.60
  -1  -1   3  731.03   21.26
   1   1  -3  732.84   21.55
   1   1  -3  684.73   21.52
  -1  -1   3  742.54   21.53
  -1  -1   3  695.14   21.17
   0  -1   3   14.92    0.74
   0  -1   3   14.56    0.65
   0   1  -3   14.41    0.66
   0  -1   3   14.87    0.70
   0   1  -3   14.05    0.69
   0   1  -3   14.77    0.74
   0   1  -3   14.26    0.72
   0   1  -3   14.13    0.57
   0  -1   3   15.65    0.73
   0  -1   3   15.25    0.70
   0  -1   3   13.45    0.55
   0   1  -3   15.11    0.74
   0   1  -3   14.64    0.70
   0  -1   3   14.13    0.73
   0  -1   3   14.92    0.53
   1  -1   3  129.83    4.19
  -1   1  -3  128.49    4.19
  -1   1  -3  130.09    3.67
   1  -1   3  133.50    3.66
  -1   1  -3  130.25    4.08
  -1   1  -3  132.09    4.14
   1  -1   3  134.35    4.17
   1  -1   3  130.54    4.11
  -1   1  -3  131.30    4.06
  -1   1  -3  131.15    3.67
  -1   1  -3  133.09    4.21
  -2   1  -3  385.23   11.78
   2  -1   3  381.77   11.79
   2  -1   3  393.87   11.75
  -2   1  -3  385.25   11.47
  -2   1  -3  386.17   11.79
  -2   1  -3  407.47   11.83
  -2   1  -3  381.73   11.58
   2  -1   3  376.58   11.61
   2  -1   3  401.70   11.68
  -3   1  -3    0.09    0.15
   3  -1   3    0.02    0.18
  -3   1  -3    0.32    0.13
   3  -1   3    0.27    0.13
   3  -1   3    0.44    0.19
  -3   1  -3    0.25    0.18
   3  -1   3    0.05    0.14
   4  -1   3   27.85    1.16
  -4   1  -3   28.31    1.15
  -4   1  -3   26.71    1.05
  -4   1  -3   26.90    1.03
   4  -1   3   28.34    0.97
   4  -1   3   25.86    1.10
   4  -1   3   28.76    0.98
  -5   1  -3    5.75    0.41
   5  -1   3    5.24    0.48
   5  -1   3    6.29    0.51
  -5   1  -3    5.58    0.50
   6  -1   3   14.24    0.81
   6  -1   3   11.66    0.75
  -6   1  -3   12.62    0.71
   7  -1   3    7.98    0.67
   7  -1   3    7.26    0.65
   8  -1   3    0.95    0.39
   8  -1   3    0.31    0.33
   9  -1   3    0.26    0.45
   9  -1   3    0.25    0.35
   9   0  -3    2.53    0.64
  -8   0   3    2.78    0.65
   8   0  -3    2.88    0.59
   8   0  -3    3.74    0.59
   7   0  -3   35.20    1.77
  -7   0   3   40.89    2.00
  -7   0   3   37.65    1.68
   7   0  -3   40.24    1.77
   6   0  -3    1.30    0.26
  -6   0   3    0.31    0.31
   6   0  -3    1.00    0.25
   6   0  -3    1.44    0.38
  -6   0   3    1.03    0.41
   6   0  -3    1.59    0.26
   6   0  -3    1.77    0.44
   5   0  -3    0.25    0.29
  -5   0   3    0.61    0.27
   5   0  -3    0.77    0.24
  -5   0   3   -0.16    0.24
   5   0  -3    0.41    0.21
   5   0  -3    0.51    0.34
   5   0  -3    0.25    0.26
  -5   0   3    0.08    0.29
   4   0  -3   58.59    2.24
  -4   0   3   56.31    2.35
  -4   0   3   63.10    2.26
   4   0  -3   63.85    2.41
   4   0  -3   59.44    2.19
   4   0  -3   63.57    2.19
  -4   0   3   61.76    2.24
  -4   0   3   62.33    2.14
   4   0  -3   62.11    2.18
  -3   0   3  246.38    8.06
   3   0  -3  254.12    7.90
  -3   0   3  259.26    7.96
  -3   0   3  249.79    7.69
   3   0  -3  263.05    7.94
  -3   0   3  255.83    7.71
   3   0  -3  259.45    8.09
  -3   0   3  251.05    7.33
   3   0  -3  254.21    7.88
   3   0  -3  262.14    7.80
   2   0  -3   99.83    3.28
  -2   0   3   96.21    2.96
   2   0  -3   81.33    3.16
  -2   0   3   97.03    3.10
  -2   0   3  102.23    2.98
   2   0  -3   96.30    3.20
   2   0  -3   95.41    3.19
  -2   0   3  102.20    3.22
  -2   0   3   96.59    3.23
  -2   0   3   97.93    3.27
  -2   0   3   98.42    3.11
   2   0  -3  100.55    3.14
   2   0  -3   96.21    3.00
  -1   0   3   13.39    0.69
   1   0  -3   14.79    0.71
   1   0  -3   13.26    0.61
   1   0  -3   13.35    0.70
  -1   0   3   13.53    0.67
   1   0  -3   13.43    0.61
  -1   0   3   13.48    0.70
  -1   0   3   13.84    0.68
  -1   0   3   13.61    0.66
   1   0  -3   12.15    0.66
   1   0  -3   12.44    0.65
  -1   0   3   13.52    0.65
  -1   0   3   14.70    0.62
   1   0  -3   14.31    0.67
   0   0  -3   16.44    0.61
   0   0   3   17.48    0.61
   0   0   3   17.00    0.68
   0   0   3   16.71    0.79
   0   0   3   16.73    0.78
   0   0  -3   17.63    0.77
   0   0   3   18.66    0.77
   0   0  -3   16.03    0.77
   0   0  -3   16.14    0.64
   0   0  -3   16.71    0.75
   0   0   3   16.88    0.75
   0   0  -3   17.45    0.75
   0   0  -3   16.84    0.79
   0   0  -3   18.24    0.70
   0   0  -3   18.00    0.81
   0   0   3   16.65    0.63
   0   0   3   16.34    0.76
  -1   0  -3   15.47    0.72
   1   0   3   14.02    0.51
  -1   0  -3   15.37    0.73
   1   0   3   13.66    0.67
  -1   0  -3   14.57    0.72
   1   0   3   14.44    0.71
  -1   0  -3   13.40    0.67
   1   0   3   14.44    0.68
  -1   0  -3   14.21    0.52
  -1   0  -3   14.29    0.70
   1   0   3   14.20    0.72
  -1   0  -3   13.55    0.55
  -2   0  -3   -0.24    0.13
   2   0   3   -0.05    0.15
  -2   0  -3   -0.23    0.13
   2   0   3    0.16    0.19
  -2   0  -3   -0.07    0.18
   2   0   3   -0.09    0.14
   2   0   3   -0.20    0.09
   3   0   3   37.76    1.50
   3   0   3   41.99    1.56
   3   0   3   40.55    1.52
  -3   0  -3   40.52    1.53
   3   0   3   40.39    1.47
   4   0   3  155.19    4.91
   4   0   3  157.14    4.86
  -4   0  -3  152.46    4.97
   4   0   3  148.86    4.91
   4   0   3  159.66    4.97
  -4   0  -3  156.43    4.79
   5   0   3   14.48    0.86
  -5   0  -3   15.66    0.71
   5   0   3   16.72    0.91
   5   0   3   16.56    0.68
  -5   0  -3   17.06    0.89
   5   0   3   15.38    0.69
   6   0   3   13.90    0.91
   6   0   3   14.46    0.90
  -6   0  -3   16.15    0.77
   7   0   3   -0.28    0.28
   7   0   3    0.01    0.30
   8   0   3    0.40    0.39
   8   0   3    0.41    0.42
   9   0   3   -0.46    0.34
   9  -1  -3   -0.08    0.45
   9  -1  -3    0.45    0.39
   8  -1  -3    0.21    0.39
  -8   1   3    0.85    0.42
  -8   1   3    1.19    0.56
   8  -1  -3    0.51    0.41
  -7   1   3   72.10    2.56
  -7   1   3   70.52    2.98
   7  -1  -3   72.98    2.63
   7  -1  -3   66.50    2.67
  -6   1   3   12.94    0.83
   6  -1  -3   13.26    0.80
   6  -1  -3   12.56    0.85
  -6   1   3   13.15    0.76
  -6   1   3   13.42    1.01
  -5   1   3   74.87    2.99
   5  -1  -3   79.88    2.58
  -5   1   3   83.20    2.82
   5  -1  -3   83.95    3.07
   5  -1  -3   75.84    2.77
   5  -1  -3   76.35    2.56
  -5   1   3   81.57    2.79
  -5   1   3   74.35    2.61
   5  -1  -3   79.24    2.69
  -4   1   3  179.42    5.24
   4  -1  -3  177.93    5.41
   4  -1  -3  167.16    5.40
  -4   1   3  166.32    5.72
   4  -1  -3  169.77    5.47
   4  -1  -3  180.08    5.77
  -4   1   3  173.39    5.53
   4  -1  -3  171.54    5.42
   3  -1  -3  116.16    3.90
   3  -1  -3  118.52    3.87
  -3   1   3  125.59    3.97
   3  -1  -3  124.79    4.08
  -3   1   3  120.05    3.69
   3  -1  -3  118.33    3.73
   3  -1  -3  120.27    3.89
   3  -1  -3  121.30    3.84
   3  -1  -3  121.21    3.89
  -3   1   3  120.10    4.07
  -2   1   3    9.62    0.59
  -2   1   3   10.96    0.60
   2  -1  -3    9.22    0.59
   2  -1  -3    9.57    0.61
   2  -1  -3    9.26    0.56
  -2   1   3   10.36    0.62
   2  -1  -3    9.46    0.54
  -2   1   3    9.89    0.58
  -2   1   3   10.71    0.57
   2  -1  -3   10.18    0.61
  -2   1   3    9.76    0.53
   1  -1  -3 1336.85   37.46
  -1   1   3 1394.40   41.59
   1  -1  -3 1393.40   37.53
   1  -1  -3 1399.89   41.57
  -1   1   3 1332.11   41.38
   1  -1  -3 1372.11   40.83
  -1   1   3 1402.35   40.77
  -1   1   3 1417.55   40.79
   1  -1  -3 1428.91   41.39
  -1   1   3 1419.48   37.44
  -1   1   3 1411.98   37.45
  -1   1   3 1408.00   41.34
   1  -1  -3 1349.88   41.37
   0  -1  -3    2.51    0.29
   0   1   3    3.45    0.31
   0  -1  -3    3.33    0.27
   0   1   3    3.16    0.30
   0   1   3    3.05    0.34
   0   1   3    2.95    0.32
   0  -1  -3    2.99    0.25
   0   1   3    2.59    0.24
   0   1   3    3.78    0.25
   0  -1  -3    2.75    0.28
   0  -1  -3    2.80    0.31
   0   1   3    3.23    0.34
  -1  -1  -3 1293.92   34.72
   1   1   3 1263.82   37.83
   1   1   3 1320.11   38.34
   1   1   3 1247.74   38.39
   1   1   3 1246.77   38.39
  -1  -1  -3 1249.21   38.35
  -1  -1  -3 1363.90   38.41
  -1  -1  -3 1282.22   37.85
   1   1   3 1322.46   39.48
  -2  -1  -3   79.63    2.69
   2   1   3   79.60    2.76
   2   1   3   81.55    2.73
   2   1   3   80.14    2.71
  -2  -1  -3   78.32    2.72
  -3  -1  -3    1.61    0.30
   3   1   3    1.81    0.27
   3   1   3    1.50    0.30
   3   1   3    1.63    0.31
   3   1   3    1.49    0.30
   3   1   3    1.72    0.32
   4   1   3    2.67    0.39
   4   1   3    2.24    0.38
  -4  -1  -3    1.75    0.22
   4   1   3    1.73    0.29
   4   1   3    2.16    0.36
   4   1   3    2.36    0.36
  -4  -1  -3    2.23    0.37
   5   1   3   41.28    1.77
   5   1   3   40.98    1.67
  -5  -1  -3   43.11    1.51
   5   1   3   41.94    1.80
  -5  -1  -3   41.77    1.79
   5   1   3   46.54    1.66
   6   1   3   29.68    1.25
   6   1   3   32.96    1.57
   6   1   3   33.92    1.55
   6   1   3   31.68    1.24
   7   1   3    6.25    0.70
   7   1   3    5.71    0.70
   8   1   3    5.62    0.76
  10  -2  -3    6.43    0.75
   9  -2  -3    1.65    0.48
   9  -2  -3    2.22    0.48
  -8   2   3    0.84    0.37
   8  -2  -3    1.12    0.41
  -8   2   3    1.18    0.51
   8  -2  -3    1.18    0.39
  -7   2   3  124.77    4.16
   7  -2  -3  134.47    4.28
   7  -2  -3  130.06    4.37
  -7   2   3  128.01    4.80
   6  -2  -3    0.66    0.31
   6  -2  -3    0.33    0.33
  -6   2   3    0.31    0.33
  -6   2   3    0.71    0.35
  -5   2   3   16.75    1.07
  -5   2   3   17.53    0.91
   5  -2  -3   17.00    0.92
  -5   2   3   18.32    1.01
   5  -2  -3   17.47    0.86
  -4   2   3  198.85    5.84
  -4   2   3  191.59    6.46
  -4   2   3  203.37    6.25
   4  -2  -3  193.39    6.16
   4  -2  -3  198.91    6.10
   4  -2  -3  198.00    6.11
   4  -2  -3  201.70    5.93
   4  -2  -3  194.87    6.10
  -3   2   3 3197.79   86.76
   3  -2  -3 3332.51   95.99
   3  -2  -3 3286.45   87.04
   3  -2  -3 3104.34   94.50
   3  -2  -3 3248.26   86.85
   3  -2  -3 3275.76   94.42
   3  -2  -3 3272.10   96.35
  -3   2   3 3299.90   95.79
  -3   2   3 3072.03   96.30
   2  -2  -3    0.31    0.23
   2  -2  -3   -0.29    0.07
  -2   2   3   -0.34    0.16
  -2   2   3    0.37    0.21
   2  -2  -3    0.02    0.19
  -2   2   3   -0.06    0.19
   2  -2  -3   -0.35    0.15
   2  -2  -3   -0.27    0.17
  -2   2   3    0.33    0.22
   2  -2  -3   -0.36    0.18
  -2   2   3   -0.08    0.17
  -2   2   3    0.60    0.23
  -1   2   3  381.87   10.18
  -1   2   3  369.21   10.17
   1  -2  -3  352.29   11.12
  -1   2   3  385.79   11.27
   1  -2  -3  382.75   11.31
   1  -2  -3  367.51   10.20
   1  -2  -3  368.40   10.20
  -1   2   3  356.82   11.30
   1  -2  -3  352.82   11.26
  -1   2   3  372.98   11.08
  -1   2   3  370.01   11.08
   0   2   3   33.52    1.34
   0   2   3   32.73    1.31
   0  -2  -3   34.44    1.33
   0  -2  -3   31.94    1.33
   0  -2  -3   33.19    1.37
   0   2   3   33.66    1.32
   0   2   3   32.57    1.37
   0  -2  -3   33.27    1.34
   0  -2  -3   33.66    1.18
   0  -2  -3   32.91    1.16
  -1  -2  -3   26.13    1.19
   1   2   3   28.56    1.20
   1   2   3   28.09    1.25
  -1  -2  -3   28.39    1.21
   1   2   3   28.40    1.20
  -1  -2  -3   27.82    1.25
   1   2   3   27.91    1.19
  -2  -2  -3  137.11    4.57
   2   2   3  139.68    4.70
   2   2   3  146.83    4.64
   2   2   3  139.61    4.60
  -2  -2  -3  141.86    4.67
   2   2   3  147.02    4.62
   2   2   3  141.36    4.39
   3   2   3   42.69    1.44
   3   2   3   44.26    1.74
   3   2   3   38.73    1.71
   3   2   3   41.65    1.73
  -3  -2  -3   41.31    1.72
   4   2   3   -0.06    0.15
   4   2   3   -0.25    0.21
   4   2   3   -0.09    0.19
   4   2   3   -0.12    0.23
  -4  -2  -3   -0.09    0.21
   4   2   3    0.22    0.25
   5   2   3    1.95    0.29
   5   2   3    1.91    0.47
   5   2   3    1.54    0.34
   5   2   3    1.21    0.37
   5   2   3    1.61    0.42
   6   2   3    7.60    0.70
   6   2   3    7.37    0.64
   6   2   3    6.23    0.76
   6   2   3    8.07    0.76
   7   2   3    6.24    0.80
   7   2   3    5.43    0.50
   8   2   3    1.09    0.54
  10  -3  -3    0.26    0.40
  10  -3  -3   -0.04    0.40
   9  -3  -3    0.19    0.34
   9  -3  -3    0.29    0.37
  -9   3   3    0.34    0.38
   8  -3  -3    0.41    0.32
  -8   3   3   -0.48    0.41
   8  -3  -3    0.12    0.35
  -8   3   3    0.78    0.35
  -7   3   3    4.09    0.75
   7  -3  -3    3.80    0.48
   7  -3  -3    3.62    0.51
  -6   3   3  208.17    7.22
   6  -3  -3  213.27    6.74
   6  -3  -3  215.72    6.66
  -6   3   3  220.75    6.79
  -5   3   3  219.44    6.41
   5  -3  -3  211.93    6.50
   5  -3  -3  216.20    6.65
  -5   3   3  207.11    7.12
  -5   3   3  224.01    6.80
   5  -3  -3  213.50    6.72
   4  -3  -3   39.99    1.51
   4  -3  -3   40.49    1.44
  -4   3   3   39.35    1.54
  -4   3   3   41.65    1.59
   4  -3  -3   37.35    1.62
  -4   3   3   40.14    1.59
   4  -3  -3   39.87    1.62
   4  -3  -3   39.58    1.42
  -4   3   3   38.13    1.74
   4  -3  -3   39.06    1.51
   4  -3  -3   37.57    1.53
  -3   3   3    7.44    0.56
  -3   3   3    7.07    0.55
   3  -3  -3    7.48    0.54
   3  -3  -3    6.62    0.55
   3  -3  -3    7.22    0.50
   3  -3  -3    8.03    0.61
   3  -3  -3    7.73    0.52
   3  -3  -3    6.77    0.50
  -3   3   3    5.87    0.58
  -2   3   3   43.19    1.59
   2  -3  -3   40.42    1.49
   2  -3  -3   42.38    1.57
  -2   3   3   41.00    1.53
   2  -3  -3   40.85    1.50
  -2   3   3   41.21    1.46
  -2   3   3   41.29    1.63
   2  -3  -3   38.36    1.57
   2  -3  -3   40.08    1.58
  -2   3   3   40.55    1.52
   1  -3  -3   21.65    0.91
   1  -3  -3   22.39    1.02
  -1   3   3   21.55    1.05
   1  -3  -3   22.23    1.05
  -1   3   3   21.28    1.00
   1  -3  -3   20.48    0.99
   1  -3  -3   21.09    1.00
  -1   3   3   22.74    1.00
   1  -3  -3   21.00    0.91
  -1   3   3   21.44    0.90
   0  -3  -3   37.96    1.57
   0   3   3   35.68    1.54
   0   3   3   37.98    1.47
   0  -3  -3   35.95    1.47
   0  -3  -3   36.33    1.48
   0  -3  -3   35.43    1.31
   0   3   3   37.37    1.49
   0  -3  -3   34.32    1.46
   0   3   3   33.58    1.44
   0  -3  -3   35.05    1.30
  -1  -3  -3  152.86    4.96
   1   3   3  154.57    4.87
  -1  -3  -3  146.64    4.88
  -1  -3  -3  144.59    4.80
   1   3   3  143.46    4.80
   1   3   3  139.66    4.90
   1   3   3  152.95    4.81
  -2  -3  -3  101.47    3.46
   2   3   3   99.66    3.58
   2   3   3  101.17    3.24
   2   3   3   95.06    3.47
  -2  -3  -3  100.82    3.53
   2   3   3  104.98    3.52
   3   3   3    0.12    0.14
   3   3   3   -0.21    0.19
  -3  -3  -3    0.30    0.24
   3   3   3   -0.10    0.18
   3   3   3   -0.19    0.24
   3   3   3    0.15    0.24
  -3  -3  -3   -0.14    0.27
   4   3   3   10.52    0.86
   4   3   3   11.90    0.87
   4   3   3   11.33    0.63
  -4  -3  -3    9.44    0.81
   4   3   3   10.12    0.77
   4   3   3    9.31    0.79
   5   3   3    1.34    0.45
   5   3   3    1.93    0.51
   6   3   3   -0.16    0.41
   6   3   3   -0.07    0.35
   7   3   3    1.71    0.62
   7   3   3    1.90    0.49
   8   3   3    0.31    0.53
  10  -4  -3    0.01    0.37
  10  -4  -3    1.12    0.41
   9  -4  -3    7.00    0.64
   9  -4  -3    7.76    0.67
  -9   4   3    7.08    0.63
   9  -4  -3    7.27    0.67
   8  -4  -3    4.86    0.51
   8  -4  -3    5.71    0.57
   8  -4  -3    5.95    0.54
  -8   4   3    5.59    0.85
  -7   4   3   81.34    3.36
   7  -4  -3   79.04    2.85
   7  -4  -3   78.99    2.77
   7  -4  -3   81.31    2.78
   6  -4  -3   21.87    1.29
   6  -4  -3   21.76    1.09
   6  -4  -3   21.62    1.02
  -6   4   3   20.13    1.31
   5  -4  -3    0.11    0.20
   5  -4  -3    0.14    0.26
   5  -4  -3   -0.07    0.20
  -5   4   3    0.12    0.28
  -5   4   3    0.20    0.27
  -5   4   3    0.57    0.32
  -5   4   3    0.80    0.30
   5  -4  -3    0.33    0.37
  -4   4   3   10.44    0.82
   4  -4  -3   12.04    0.80
   4  -4  -3   11.73    0.62
  -4   4   3   11.60    0.73
   4  -4  -3   10.21    0.73
   4  -4  -3   11.59    0.69
   4  -4  -3   12.07    0.64
  -4   4   3   11.29    0.73
   4  -4  -3   11.01    0.70
   3  -4  -3   53.13    1.89
   3  -4  -3   45.23    1.77
  -3   4   3   49.79    1.76
   3  -4  -3   52.54    1.85
   3  -4  -3   47.27    1.82
   3  -4  -3   46.41    1.85
  -3   4   3   47.50    1.90
   3  -4  -3   48.38    1.82
   2  -4  -3   13.03    0.73
   2  -4  -3   13.84    0.81
   2  -4  -3   12.47    0.76
   2  -4  -3   12.81    0.79
  -2   4   3   14.06    0.85
   2  -4  -3   13.18    0.74
  -2   4   3   14.47    0.74
   2  -4  -3   12.94    0.78
  -2   4   3   13.15    0.76
   1  -4  -3   69.85    2.56
   1  -4  -3   64.99    2.54
   1  -4  -3   70.12    2.32
   1  -4  -3   73.09    2.65
  -1   4   3   69.55    2.51
  -1   4   3   82.12    2.64
   1  -4  -3   71.05    2.56
  -1   4   3   66.45    2.62
   0   4   3   80.71    2.91
   0  -4  -3   79.58    2.97
   0   4   3   84.13    2.96
   0  -4  -3   88.10    3.09
   0  -4  -3   87.49    2.99
   0  -4  -3   81.81    2.94
   0  -4  -3   80.65    2.64
   0  -4  -3   81.34    2.65
   0   4   3   80.17    3.03
   1   4   3    0.16    0.25
  -1  -4  -3   -0.01    0.20
  -1  -4  -3    0.35    0.26
   1   4   3    0.27    0.25
   1   4   3    0.27    0.24
   1   4   3    0.05    0.19
  -2  -4  -3   42.72    1.85
  -2  -4  -3   43.78    1.90
   2   4   3   45.14    1.89
   2   4   3   41.24    1.87
   2   4   3   42.65    1.94
   2   4   3   43.67    1.87
   2   4   3   43.58    1.63
   3   4   3    2.24    0.31
   3   4   3    1.64    0.43
  -3  -4  -3    1.48    0.41
   3   4   3    2.06    0.43
  -3  -4  -3    2.23    0.48
   3   4   3    1.84    0.46
   4   4   3    0.04    0.31
  -4  -4  -3   -0.35    0.29
   4   4   3   -0.10    0.32
   4   4   3    0.22    0.22
   5   4   3   39.42    1.95
   5   4   3   39.37    2.02
   6   4   3   28.86    1.77
   6   4   3   29.66    1.66
   7   4   3    5.10    0.72
   7   4   3    3.47    0.62
   7   4   3    2.89    0.75
  10  -5  -3   11.59    0.81
  10  -5  -3   12.38    0.81
   9  -5  -3    7.69    0.67
   9  -5  -3    8.77    0.76
  -8   5   3   -0.42    0.38
   8  -5  -3   -0.03    0.27
   8  -5  -3   -0.34    0.30
   7  -5  -3    0.29    0.30
   7  -5  -3    0.46    0.30
  -7   5   3    0.26    0.39
   6  -5  -3   11.74    0.73
  -6   5   3    8.99    0.91
   6  -5  -3    9.41    0.72
   6  -5  -3   11.04    0.92
   5  -5  -3    4.31    0.31
   5  -5  -3    4.79    0.47
  -5   5   3    4.77    0.63
  -5   5   3    4.94    0.54
  -5   5   3    5.04    0.58
   5  -5  -3    4.04    0.47
   5  -5  -3    4.52    0.56
   5  -5  -3    4.55    0.62
   5  -5  -3    4.76    0.34
  -4   5   3   25.13    1.16
   4  -5  -3   23.19    1.18
   4  -5  -3   27.50    1.13
   4  -5  -3   23.87    1.17
   4  -5  -3   24.32    1.23
  -4   5   3   24.46    1.22
   4  -5  -3   23.48    1.16
   4  -5  -3   23.95    1.11
   3  -5  -3   93.17    3.16
   3  -5  -3   91.47    3.00
   3  -5  -3   86.75    3.13
   3  -5  -3   85.53    2.93
   3  -5  -3   83.62    3.12
  -3   5   3   87.33    3.22
   3  -5  -3   94.53    3.19
  -3   5   3   96.01    2.92
  -2   5   3    9.32    0.76
  -2   5   3   10.48    0.68
   2  -5  -3   10.38    0.73
   2  -5  -3   11.63    0.77
   2  -5  -3   10.06    0.68
  -2   5   3    9.91    0.72
   2  -5  -3   10.97    0.78
   2  -5  -3   11.40    0.69
   2  -5  -3   10.76    0.77
   1  -5  -3    9.65    0.77
   1  -5  -3    9.63    0.67
   1  -5  -3    9.39    0.63
  -1   5   3    8.69    0.68
  -1   5   3    9.54    0.77
   1  -5  -3    9.86    0.79
   1  -5  -3    8.85    0.73
   1  -5  -3    8.57    0.69
   0   5   3   82.64    3.16
   0  -5  -3   85.58    3.07
   0   5   3   80.83    3.02
   0  -5  -3   80.95    2.72
   0  -5  -3   87.99    3.19
   0  -5  -3   79.81    2.72
   0  -5  -3   81.66    3.04
   0  -5  -3   81.17    3.07
  -1  -5  -3  100.26    3.62
   1   5   3  109.20    3.69
   1   5   3   96.24    3.72
  -1  -5  -3   96.43    3.66
   1   5   3   96.80    3.60
   1   5   3  104.54    3.61
  -2  -5  -3  178.01    5.93
   2   5   3  175.66    5.96
   2   5   3  186.80    6.03
   2   5   3  176.27    5.72
  -2  -5  -3  169.33    5.99
   2   5   3  171.45    6.09
   2   5   3  180.97    5.91
   3   5   3   10.76    0.75
   3   5   3   11.51    1.02
  -3  -5  -3   11.45    0.95
   3   5   3   11.66    1.01
   4   5   3   28.60    1.62
   4   5   3   25.69    1.57
   5   5   3    5.64    0.80
   5   5   3    3.79    0.74
   6   5   3    7.45    0.93
   6   5   3    6.44    0.98
   7   5   3    0.16    0.60
   7   5   3    0.13    0.48
   9  -6  -3    3.61    0.54
   9  -6  -3    3.75    0.50
   8  -6  -3    9.08    0.76
   8  -6  -3    7.09    0.64
   7  -6  -3   -0.22    0.29
   7  -6  -3    0.10    0.36
  -7   6   3    0.11    0.38
   7  -6  -3   -0.04    0.30
  -6   6   3   37.44    2.00
   6  -6  -3   39.19    1.68
   6  -6  -3   40.70    1.96
   6  -6  -3   39.96    1.83
   6  -6  -3   38.56    1.69
   5  -6  -3    3.91    0.61
   5  -6  -3    3.41    0.49
   5  -6  -3    3.38    0.47
   5  -6  -3    3.48    0.35
   5  -6  -3    3.85    0.56
   5  -6  -3    3.11    0.34
  -4   6   3    7.57    0.65
  -4   6   3    7.50    0.71
   4  -6  -3    6.90    0.68
   4  -6  -3    6.46    0.63
   4  -6  -3    7.15    0.65
   4  -6  -3    8.53    0.70
   4  -6  -3    7.58    0.63
   4  -6  -3    7.16    0.59
   3  -6  -3   41.95    1.66
  -3   6   3   43.21    1.63
   3  -6  -3   41.67    1.78
  -3   6   3   39.40    1.82
   3  -6  -3   36.99    1.69
   3  -6  -3   38.95    1.75
   3  -6  -3   42.20    1.68
   3  -6  -3   34.94    1.71
  -2   6   3  154.01    5.34
   2  -6  -3  146.79    5.18
   2  -6  -3  169.01    5.36
   2  -6  -3  154.65    4.76
   2  -6  -3  151.73    4.74
   2  -6  -3  157.00    5.25
  -2   6   3  154.22    5.11
   1  -6  -3   22.07    1.12
  -1   6   3   23.09    1.26
   1  -6  -3   23.91    1.14
   1  -6  -3   24.42    1.32
   1  -6  -3   24.67    1.38
   1  -6  -3   26.14    1.37
   1  -6  -3   22.38    1.28
  -1   6   3   22.70    1.34
   0  -6  -3   -0.30    0.24
   0  -6  -3   -0.32    0.22
   0  -6  -3   -0.03    0.30
   0   6   3    0.21    0.29
   0   6   3   -0.02    0.27
   0  -6  -3   -0.03    0.24
   0  -6  -3    0.19    0.24
   1   6   3    0.04    0.29
   1   6   3    0.11    0.34
  -1  -6  -3   -0.38    0.24
  -1  -6  -3    0.25    0.37
   2   6   3    9.42    0.93
  -2  -6  -3    9.86    0.92
   2   6   3   10.09    0.80
   2   6   3   10.73    0.99
   3   6   3   14.03    1.17
  -3  -6  -3   13.94    1.14
   3   6   3   14.01    0.94
   3   6   3   11.10    1.08
   4   6   3    9.28    1.01
   4   6   3    8.78    0.99
   5   6   3    3.75    0.75
   5   6   3    4.22    0.82
   6   6   3    9.97    1.24
   6   6   3   11.17    1.16
   9  -7  -3    4.78    0.62
   9  -7  -3    4.44    0.55
   8  -7  -3    0.39    0.36
   8  -7  -3    0.38    0.38
  -7   7   3    3.73    0.74
   7  -7  -3    4.11    0.56
   7  -7  -3    4.06    0.69
   7  -7  -3    2.94    0.53
   6  -7  -3    5.27    0.62
   6  -7  -3    6.96    0.67
  -6   7   3    5.27    0.79
   6  -7  -3    6.70    0.75
   6  -7  -3    6.35    0.82
   5  -7  -3   72.68    2.78
   5  -7  -3   70.94    2.68
   5  -7  -3   70.16    2.55
   5  -7  -3   70.92    2.75
   5  -7  -3   71.57    2.55
   5  -7  -3   72.53    2.77
   4  -7  -3    4.54    0.53
   4  -7  -3    3.25    0.50
   4  -7  -3    3.64    0.49
   4  -7  -3    3.63    0.56
  -4   7   3    3.73    0.59
   4  -7  -3    4.11    0.58
   4  -7  -3    3.57    0.57
   3  -7  -3   -0.07    0.30
   3  -7  -3    0.67    0.32
  -3   7   3    0.69    0.34
   3  -7  -3    0.62    0.36
   3  -7  -3    0.71    0.35
   3  -7  -3    0.31    0.30
   3  -7  -3   -0.01    0.16
  -2   7   3   24.87    1.47
   2  -7  -3   25.07    1.27
   2  -7  -3   22.56    1.33
   2  -7  -3   23.94    1.40
   2  -7  -3   26.76    1.49
   2  -7  -3   24.81    1.23
   1  -7  -3   30.00    1.58
   1  -7  -3   30.51    1.41
   1  -7  -3   32.62    1.75
   1  -7  -3   27.35    1.54
  -1   7   3   28.31    1.51
  -1   7   3   29.94    1.67
   1  -7  -3   27.62    1.35
   0  -7  -3    1.58    0.49
   0  -7  -3    0.84    0.39
   0   7   3    0.61    0.41
   0   7   3    0.79    0.44
   0  -7  -3    1.78    0.51
   0  -7  -3    1.27    0.40
  -1  -7  -3    1.84    0.54
  -1  -7  -3    0.99    0.43
  -1  -7  -3    1.06    0.46
   1   7   3    1.59    0.51
   1   7   3    1.15    0.43
   1   7   3    0.91    0.48
   2   7   3   11.01    0.89
   2   7   3   11.19    1.08
  -2  -7  -3    7.15    0.90
   2   7   3   10.38    1.03
  -3  -7  -3    1.87    0.62
   3   7   3    2.08    0.63
   3   7   3    2.31    0.65
   4   7   3    1.90    0.62
   4   7   3    3.26    0.76
   5   7   3    5.26    0.93
   5   7   3    6.06    0.99
   9  -8  -3    0.19    0.44
   9  -8  -3   -0.43    0.37
   8  -8  -3    0.59    0.43
   8  -8  -3    0.50    0.44
   7  -8  -3    8.70    1.06
   7  -8  -3    8.30    0.90
   7  -8  -3    6.01    0.73
   7  -8  -3    6.39    0.74
   6  -8  -3    0.47    0.47
   6  -8  -3    0.43    0.38
   6  -8  -3   -0.26    0.37
   6  -8  -3    0.50    0.39
   5  -8  -3    3.77    0.50
   5  -8  -3    4.86    0.54
   5  -8  -3    3.01    0.59
   5  -8  -3    3.47    0.60
   5  -8  -3    3.86    0.58
   5  -8  -3    5.55    0.75
   4  -8  -3   40.15    1.94
   4  -8  -3   41.34    1.85
   4  -8  -3   37.56    1.81
   4  -8  -3   40.00    1.79
   3  -8  -3    1.60    0.46
   3  -8  -3    1.37    0.41
   3  -8  -3    1.83    0.50
  -3   8   3    1.78    0.53
   3  -8  -3    2.51    0.56
   2  -8  -3    0.37    0.35
   2  -8  -3    0.44    0.35
  -2   8   3    0.36    0.42
   2  -8  -3   -0.04    0.38
   2  -8  -3    0.39    0.36
   1  -8  -3   32.74    1.78
   1  -8  -3   30.84    1.51
   1  -8  -3   29.99    1.50
   1  -8  -3   31.73    1.74
  -1   8   3   32.35    1.86
   0   8   3    8.49    0.98
   0  -8  -3    9.01    0.82
   0  -8  -3    6.82    0.86
   0  -8  -3    9.32    0.97
   0  -8  -3    7.78    0.80
  -1  -8  -3   10.79    1.07
  -1  -8  -3   10.70    0.93
   1   8   3    9.85    1.07
   2   8   3   -0.19    0.37
  -2  -8  -3   -0.26    0.42
   3   8   3    0.01    0.47
   4   8   3    0.02    0.48
   5   8   3    0.16    0.55
   8  -9  -3    0.64    0.51
   7  -9  -3    2.36    0.64
   7  -9  -3    2.39    0.60
   7  -9  -3    2.39    0.72
   6  -9  -3   -0.34    0.36
   6  -9  -3    0.18    0.24
   6  -9  -3   -0.73    0.42
   6  -9  -3   -0.31    0.39
   5  -9  -3    1.88    0.46
   5  -9  -3    1.69    0.49
   5  -9  -3    1.93    0.55
   5  -9  -3    2.95    0.66
   4  -9  -3    3.17    0.62
   4  -9  -3    3.56    0.67
   4  -9  -3    1.95    0.52
   4  -9  -3    3.02    0.55
   3  -9  -3    6.84    0.78
   3  -9  -3    5.06    0.77
   3  -9  -3    6.56    0.71
   3  -9  -3    4.89    0.70
   2  -9  -3    3.95    0.68
   2  -9  -3    3.75    0.72
  -2   9   3    4.79    0.78
   2  -9  -3    3.16    0.58
   2  -9  -3    3.49    0.62
   1  -9  -3   51.79    2.16
   1  -9  -3   47.20    2.41
  -1   9   3   46.36    2.49
   1  -9  -3   51.09    2.15
   1  -9  -3   47.62    2.42
   0  -9  -3   38.96    1.89
   0   9   3   40.80    2.30
   0  -9  -3   41.22    1.91
   0  -9  -3   40.55    2.19
   1   9   3    9.40    1.13
  -1  -9  -3   10.45    1.14
  -1  -9  -3   10.19    0.96
  -2  -9  -3    0.26    0.50
   2   9   3    0.43    0.50
   3   9   3    0.82    0.65
   4   9   3    0.93    0.65
   8 -10  -3   12.68    1.17
   7 -10  -3    4.89    0.93
   7 -10  -3    4.72    0.82
   6 -10  -3    3.35    0.74
   6 -10  -3    2.31    0.43
   6 -10  -3    3.65    0.69
   6 -10  -3    3.33    0.71
   5 -10  -3    0.43    0.48
   5 -10  -3    1.40    0.47
   5 -10  -3    1.02    0.47
   5 -10  -3    0.82    0.52
   4 -10  -3    5.30    0.85
   4 -10  -3    5.12    0.72
   4 -10  -3    6.16    0.79
   4 -10  -3    6.87    0.84
   3 -10  -3    8.79    0.93
   3 -10  -3   10.25    1.01
   3 -10  -3    9.39    1.04
   3 -10  -3    8.91    0.87
   2 -10  -3    1.09    0.53
   2 -10  -3    1.68    0.61
   2 -10  -3    1.74    0.55
   2 -10  -3    1.19    0.50
   1 -10  -3   25.58    1.51
   1 -10  -3   26.53    1.75
   1 -10  -3   25.80    1.51
   0 -10  -3    6.36    1.02
   0  10   3    7.85    1.08
   0 -10  -3    5.73    0.82
   0 -10  -3    6.88    0.89
  -1 -10  -3    5.34    0.97
   1  10   3    4.83    0.98
  -1 -10  -3    5.65    0.84
   2  10   3    0.15    0.51
   3  10   3    0.94    0.68
   7 -11  -3    1.60    0.74
   7 -11  -3    1.04    0.60
   6 -11  -3    0.69    0.40
   6 -11  -3    0.77    0.54
   6 -11  -3    0.51    0.57
   5 -11  -3    3.51    0.77
   5 -11  -3    2.93    0.63
   5 -11  -3    4.05    0.73
   5 -11  -3    2.98    0.77
   4 -11  -3    3.83    0.70
   4 -11  -3    4.12    0.70
   4 -11  -3    3.33    0.84
   4 -11  -3    3.90    0.75
   3 -11  -3    4.71    0.78
   3 -11  -3    3.94    0.72
   3 -11  -3    3.23    0.69
   3 -11  -3    2.05    0.74
   2 -11  -3   -0.33    0.38
   2 -11  -3    0.41    0.51
   2 -11  -3    0.25    0.48
   1 -11  -3    8.45    0.97
   1 -11  -3   11.40    1.23
   0 -11  -3    6.05    1.03
   0 -11  -3    7.69    0.96
  -1 -11  -3   14.08    1.52
  -1 -11  -3   13.92    1.29
   1  11   3   13.15    1.49
   5 -12  -3    0.29    0.65
   5 -12  -3    0.16    0.47
   5 -12  -3   -0.58    0.49
   4 -12  -3    0.56    0.66
   4 -12  -3    0.01    0.41
   4 -12  -3    1.22    0.62
   3 -12  -3    3.63    0.77
   3 -12  -3    3.77    0.82
   2 -12  -3   -0.32    0.49
   2 -12  -3   -0.46    0.49
   1 -12  -3    2.39    0.74
   1 -12  -3    0.94    0.65
   0 -12  -3    1.06    0.71
   0 -12   4    6.80    1.11
   1 -12   4    0.89    0.61
   2 -12   4   11.51    1.24
   3 -12   4    0.61    0.52
   3 -12   4    1.03    0.71
   4 -12   4    0.31    0.50
   4 -12   4    0.59    0.65
  -2 -11   4   -0.20    0.59
  -1 -11   4    4.29    0.97
   0 -11   4    0.98    0.57
   1 -11   4    1.13    0.56
   2 -11   4    0.35    0.47
   2 -11   4    0.13    0.54
   3 -11   4   46.65    2.47
   3 -11   4   43.22    2.21
   4 -11   4    2.85    0.61
   4 -11   4    2.04    0.74
   5 -11   4    0.04    0.35
   5 -11   4    0.43    0.57
   6 -11   4    0.00    0.51
   3  10  -4    4.84    1.05
   2  10  -4    2.21    0.76
  -2 -10   4    1.52    0.71
   1  10  -4    0.26    0.53
  -1 -10   4    0.72    0.53
   0 -10   4    0.24    0.48
   1 -10   4    4.06    0.77
   1 -10   4    4.52    0.56
   1 -10   4    4.88    0.89
   2 -10   4    0.39    0.41
   2 -10   4   -0.05    0.48
   3 -10   4   32.52    1.75
   3 -10   4   34.71    1.94
   4 -10   4   17.71    1.33
   4 -10   4   17.77    1.16
   5 -10   4    4.36    0.74
   5 -10   4    3.25    0.46
   6 -10   4    0.46    0.48
   7 -10   4    4.55    0.74
   4   9  -4    3.81    0.99
   3   9  -4    3.70    0.95
  -3  -9   4    1.74    0.76
   2   9  -4    1.54    0.72
  -2  -9   4    1.58    0.63
  -1  -9   4    0.80    0.52
   1   9  -4    0.85    0.59
   0  -9   4    6.29    0.93
   0  -9   4    7.92    0.96
   0   9  -4    7.85    1.01
   1  -9   4    0.82    0.51
   1  -9   4    0.80    0.42
   1  -9   4    1.13    0.35
   2  -9   4   15.56    1.15
   2  -9   4   15.97    0.82
   2  -9   4   13.85    0.84
   2  -9   4   17.56    1.30
   3  -9   4   26.48    1.44
   3  -9   4   25.79    1.55
   4  -9   4    0.39    0.34
   4  -9   4    0.55    0.50
   5  -9   4    8.51    0.88
   5  -9   4    7.88    0.60
   6  -9   4    8.39    0.86
   7  -9   4    1.22    0.50
   8  -9   4    9.60    0.86
   5   8  -4    0.60    0.61
   4   8  -4   14.88    1.47
   3   8  -4   10.68    1.21
  -3  -8   4   10.44    1.17
   2   8  -4   -0.06    0.43
  -2  -8   4    0.33    0.47
  -1  -8   4    5.75    0.83
   1   8  -4    8.03    0.99
   0  -8   4   12.62    1.05
   0   8  -4   11.27    1.11
   0  -8   4   11.99    1.09
  -1   8  -4   21.24    1.42
   1  -8   4   20.63    1.31
   1  -8   4   20.90    1.39
   2  -8   4    3.44    0.62
  -2   8  -4    2.60    0.63
   2  -8   4    2.62    0.34
   2  -8   4    3.57    0.59
   2  -8   4    2.96    0.33
   3  -8   4    1.85    0.51
   3  -8   4    2.09    0.45
   3  -8   4    0.91    0.26
   4  -8   4   35.35    1.55
   4  -8   4   35.38    1.74
   5  -8   4   66.45    2.24
   5  -8   4   63.55    2.63
   5  -8   4   65.71    2.79
   5  -8   4   69.06    2.27
   6  -8   4   -0.16    0.34
   6  -8   4   -0.55    0.42
   7  -8   4    6.92    0.81
   7  -8   4    5.71    0.66
   8  -8   4    0.93    0.41
   8  -8   4   -0.27    0.43
   6   7  -4    1.73    0.71
   5   7  -4    0.66    0.50
   4   7  -4    6.79    1.05
   4   7  -4   10.74    1.15
  -3  -7   4   17.72    1.41
   3   7  -4   14.66    1.34
   3   7  -4   18.13    1.42
   2   7  -4    4.98    0.83
  -2  -7   4    5.69    0.84
   2   7  -4    3.85    0.79
   1   7  -4    2.90    0.68
   1   7  -4    4.44    0.69
   1   7  -4    4.47    0.73
  -1  -7   4    2.67    0.60
  -1  -7   4    5.09    0.72
   0  -7   4    6.66    0.78
   0  -7   4    5.36    0.70
   0   7  -4    6.20    0.79
   0  -7   4    7.62    0.86
  -1   7  -4   71.01    2.98
   1  -7   4   80.31    3.04
   1  -7   4   70.30    2.85
   1  -7   4   70.05    2.86
  -2   7  -4    7.46    0.80
   2  -7   4    6.50    0.80
   2  -7   4    6.69    0.41
   2  -7   4    6.18    0.43
   2  -7   4    6.28    0.65
   2  -7   4    5.17    0.64
   2  -7   4    4.65    0.60
   3  -7   4    5.26    0.57
   3  -7   4    3.85    0.33
   3  -7   4    4.80    0.67
   3  -7   4    3.54    0.56
  -3   7  -4    4.76    0.65
   3  -7   4    4.18    0.50
   4  -7   4   10.03    0.70
   4  -7   4   11.16    0.96
   4  -7   4    9.91    0.66
   4  -7   4    9.59    0.81
   5  -7   4    7.94    0.72
   5  -7   4    8.12    0.81
   6  -7   4   10.95    0.95
   6  -7   4   10.11    0.80
   7  -7   4    1.85    0.43
   7  -7   4    2.12    0.50
   8  -7   4    1.54    0.40
   8  -7   4    0.73    0.45
   7   6  -4    0.00    0.64
   7   6  -4    0.02    0.50
   6   6  -4    0.29    0.48
   6   6  -4    0.72    0.67
   5   6  -4    0.44    0.54
  -5  -6   4   -0.27    0.50
   5   6  -4    0.60    0.45
  -4  -6   4    0.27    0.46
   4   6  -4    0.64    0.50
  -4  -6   4    0.47    0.46
   4   6  -4    0.77    0.58
   3   6  -4   43.17    2.20
  -3  -6   4   42.39    2.14
  -3  -6   4   40.95    2.04
   3   6  -4   39.94    2.14
   2   6  -4  374.98   12.09
   2   6  -4  353.43   12.19
  -2  -6   4  391.40   12.21
  -2  -6   4  387.81   11.96
   2   6  -4  396.36   11.85
   1   6  -4   -0.28    0.29
   1   6  -4    0.25    0.43
  -1  -6   4    0.36    0.38
   1   6  -4    0.01    0.35
  -1  -6   4    0.77    0.38
   0   6  -4    5.31    0.70
   0   6  -4    6.15    0.74
   0   6  -4    6.16    0.69
   0  -6   4    5.51    0.69
   0  -6   4    7.07    0.80
   0  -6   4    4.36    0.60
   0  -6   4    4.42    0.59
  -1   6  -4    2.13    0.48
  -1   6  -4    1.89    0.48
   1  -6   4    1.64    0.43
   1  -6   4    2.32    0.46
   1  -6   4    0.59    0.30
  -1   6  -4    1.56    0.45
   1  -6   4    1.19    0.40
   2  -6   4   68.35    2.58
  -2   6  -4   66.93    2.65
   2  -6   4   68.88    2.04
   2  -6   4   66.91    2.59
   2  -6   4   71.07    2.75
   2  -6   4   67.58    2.00
  -2   6  -4   65.64    2.67
  -3   6  -4   11.74    0.88
   3  -6   4   10.96    0.80
   3  -6   4   13.03    0.80
   3  -6   4   11.58    0.90
   3  -6   4   11.34    0.51
   3  -6   4   10.72    0.73
   4  -6   4    0.03    0.34
   4  -6   4    0.21    0.30
   4  -6   4    0.62    0.22
   4  -6   4    0.57    0.23
   5  -6   4   34.58    1.53
   5  -6   4   36.30    1.65
   6  -6   4   11.81    0.81
   6  -6   4   15.05    0.98
   7  -6   4    2.13    0.39
   7  -6   4    2.49    0.49
   8  -6   4    1.65    0.42
   8  -6   4    1.61    0.37
  -8   6  -4    2.13    0.41
   9  -6   4   17.35    0.93
  -9   6  -4   15.99    1.00
   9  -6   4   18.40    0.88
   7   5  -4   -0.52    0.41
   7   5  -4    0.48    0.68
  -6  -5   4    4.27    0.78
   6   5  -4    4.12    0.84
   6   5  -4    3.84    0.74
  -5  -5   4    1.10    0.53
   5   5  -4   -0.15    0.34
   5   5  -4    0.76    0.55
   4   5  -4    0.05    0.41
   4   5  -4   -0.15    0.32
  -4  -5   4    0.17    0.40
  -4  -5   4   -0.03    0.39
  -3  -5   4    6.41    0.77
   3   5  -4    7.23    0.84
   3   5  -4    7.13    0.85
  -3  -5   4    5.55    0.71
   3   5  -4    5.83    0.75
  -2  -5   4   58.35    2.46
   2   5  -4   59.98    2.47
  -2  -5   4   57.27    2.38
   2   5  -4   54.53    2.47
   2   5  -4   56.04    2.48
   2   5  -4   61.64    2.54
   2   5  -4   60.00    2.37
  -2  -5   4   57.12    2.41
   1   5  -4   10.18    0.81
   1   5  -4   10.73    0.87
   1   5  -4    9.54    0.86
  -1  -5   4    9.71    0.88
  -1  -5   4   10.12    0.81
  -1  -5   4    9.62    0.81
   1   5  -4   11.11    0.88
   0  -5   4  111.50    3.93
   0  -5   4  117.20    4.08
   0   5  -4  109.51    4.04
   0   5  -4  111.73    3.87
   0   5  -4  118.13    4.00
   0   5  -4  108.99    3.96
   0  -5   4  111.79    3.98
   0  -5   4  119.38    4.08
   1  -5   4  263.72    8.48
  -1   5  -4  263.21    8.65
  -1   5  -4  285.73    8.67
   1  -5   4  284.52    8.68
   1  -5   4  262.15    8.58
  -1   5  -4  269.67    8.49
  -2   5  -4  239.89    7.79
   2  -5   4  239.63    6.69
   2  -5   4  245.31    6.74
   2  -5   4  251.68    7.77
   2  -5   4  235.60    7.62
   2  -5   4  244.01    7.71
  -2   5  -4  247.52    7.78
  -3   5  -4  101.22    3.54
   3  -5   4  101.44    3.45
   3  -5   4   95.12    3.35
   3  -5   4  103.14    3.55
   3  -5   4  100.93    3.42
   4  -5   4   49.33    1.76
   4  -5   4   52.24    1.81
  -4   5  -4   51.36    2.03
   4  -5   4   56.17    2.11
   4  -5   4   50.49    1.96
   5  -5   4   32.06    1.37
   5  -5   4   31.35    1.44
   6  -5   4   14.31    0.84
   6  -5   4   15.59    0.93
   7  -5   4    0.26    0.35
  -7   5  -4    0.48    0.30
   7  -5   4    0.07    0.25
  -8   5  -4    7.98    0.63
   8  -5   4    7.69    0.68
   8  -5   4    6.90    0.58
   9  -5   4    0.22    0.26
  -9   5  -4    0.13    0.35
   9  -5   4    0.18    0.32
   8   4  -4    0.16    0.47
   8   4  -4    1.12    0.74
   7   4  -4    1.46    0.55
   7   4  -4    2.15    0.71
   6   4  -4   -0.22    0.34
  -6  -4   4   -0.02    0.41
   6   4  -4    0.24    0.44
  -5  -4   4    1.54    0.50
   5   4  -4    0.16    0.40
   5   4  -4    1.35    0.56
   4   4  -4   23.59    1.44
   4   4  -4   23.13    1.39
  -4  -4   4   22.67    1.36
  -4  -4   4   24.55    1.39
   4   4  -4   21.00    1.36
   3   4  -4   15.44    1.12
   3   4  -4   17.00    1.12
   3   4  -4   18.53    1.08
  -3  -4   4   17.35    1.09
   3   4  -4   16.78    1.14
  -3  -4   4   14.89    1.04
   3   4  -4   16.96    1.17
  -3  -4   4   16.54    1.10
   3   4  -4   16.92    1.14
   2   4  -4   50.91    2.09
   2   4  -4   50.04    2.12
   2   4  -4   46.78    2.11
  -2  -4   4   50.97    2.09
  -2  -4   4   49.17    2.04
   2   4  -4   49.46    2.14
   2   4  -4   47.96    2.01
   2   4  -4   52.83    2.20
  -2  -4   4   45.32    2.06
  -1  -4   4    1.25    0.37
   1   4  -4    1.62    0.39
   1   4  -4    2.13    0.46
   1   4  -4    0.69    0.38
   1   4  -4    1.16    0.38
   1   4  -4    1.22    0.40
  -1  -4   4    1.17    0.38
  -1  -4   4    2.07    0.45
  -1  -4   4    0.29    0.33
   0   4  -4    9.46    0.70
   0  -4   4    9.41    0.72
   0   4  -4    8.92    0.71
   0  -4   4   11.27    0.82
   0   4  -4    9.70    0.74
   0  -4   4    9.23    0.69
   0   4  -4    9.26    0.70
   0  -4   4    9.35    0.70
  -1   4  -4   59.68    2.26
   1  -4   4   60.62    2.31
   1  -4   4   58.57    2.28
   1  -4   4   62.66    1.86
  -1   4  -4   60.25    2.27
   1  -4   4   62.52    2.28
  -1   4  -4   62.08    2.23
  -1   4  -4   62.04    2.36
  -2   4  -4  217.99    7.08
   2  -4   4  219.15    6.99
  -2   4  -4  226.75    7.04
   2  -4   4  215.94    6.92
   2  -4   4  232.29    7.08
   2  -4   4  219.81    7.02
   3  -4   4   16.82    0.81
  -3   4  -4   16.16    0.93
   3  -4   4   15.41    0.86
   3  -4   4   18.52    0.84
   3  -4   4   17.18    0.94
   4  -4   4   56.11    2.10
  -4   4  -4   60.30    2.18
   4  -4   4   55.44    1.89
   4  -4   4   57.29    1.91
  -4   4  -4   59.53    1.71
   4  -4   4   60.13    2.20
  -5   4  -4    0.15    0.28
   5  -4   4    0.41    0.27
   5  -4   4   -0.19    0.25
  -5   4  -4   -0.19    0.23
  -6   4  -4   24.33    1.18
   6  -4   4   21.22    1.05
   6  -4   4   23.04    1.14
  -6   4  -4   23.84    1.01
   7  -4   4   17.66    0.94
  -7   4  -4   17.82    0.91
   7  -4   4   19.31    1.03
  -8   4  -4    2.34    0.42
   8  -4   4    1.99    0.40
   8  -4   4    1.47    0.35
   9  -4   4    0.19    0.31
   9  -4   4    0.27    0.30
   8   3  -4    1.44    0.69
   8   3  -4    1.71    0.50
   7   3  -4    0.24    0.39
   7   3  -4    0.10    0.51
  -7  -3   4   -0.05    0.44
   6   3  -4   -0.08    0.31
  -6  -3   4    0.42    0.41
   6   3  -4   -0.55    0.39
  -5  -3   4    0.46    0.45
   5   3  -4    0.56    0.39
   5   3  -4    0.37    0.50
  -5  -3   4    1.82    0.51
   4   3  -4    2.68    0.56
   4   3  -4    3.43    0.55
   4   3  -4    3.22    0.55
   4   3  -4    3.26    0.53
  -4  -3   4    2.94    0.54
  -4  -3   4    4.11    0.52
  -4  -3   4    3.09    0.53
  -3  -3   4   72.68    2.83
  -3  -3   4   73.07    2.84
  -3  -3   4   73.38    2.70
   3   3  -4   70.64    2.83
   3   3  -4   73.45    2.87
   3   3  -4   77.19    2.71
   3   3  -4   68.02    2.75
   3   3  -4   81.68    2.94
   3   3  -4   78.94    2.92
  -3  -3   4   73.71    2.68
   2   3  -4  124.34    4.01
  -2  -3   4  110.52    4.01
  -2  -3   4  119.34    4.08
  -2  -3   4  118.56    3.73
   2   3  -4  112.73    4.05
   2   3  -4  120.89    4.12
   2   3  -4  114.74    4.08
  -2  -3   4  118.43    3.95
   2   3  -4  116.08    4.07
  -1  -3   4    8.70    0.59
   1   3  -4    7.07    0.65
   1   3  -4    8.01    0.67
  -1  -3   4    9.16    0.69
   1   3  -4    8.84    0.70
  -1  -3   4    8.65    0.66
   1   3  -4    8.06    0.65
   1   3  -4    8.68    0.66
  -1  -3   4    7.97    0.65
  -1  -3   4    8.16    0.63
  -1  -3   4    9.29    0.77
   0  -3   4   11.02    0.75
   0   3  -4   10.41    0.66
   0  -3   4   10.21    0.69
   0  -3   4   10.55    0.70
   0   3  -4   10.76    0.71
   0   3  -4   10.33    0.68
   0  -3   4    8.82    0.66
   0  -3   4   10.29    0.53
   0   3  -4   10.13    0.71
   0   3  -4   10.94    0.73
   0  -3   4   10.24    0.64
   1  -3   4   27.70    1.25
  -1   3  -4   28.36    1.23
   1  -3   4   29.93    1.28
   1  -3   4   28.50    1.24
  -1   3  -4   30.80    1.32
  -1   3  -4   27.91    1.20
  -1   3  -4   30.23    1.27
   1  -3   4   28.50    1.32
   1  -3   4   29.10    0.92
  -2   3  -4   68.96    2.40
   2  -3   4   67.31    2.42
   2  -3   4   71.30    2.46
  -2   3  -4   70.02    2.50
   2  -3   4   72.72    2.54
   2  -3   4   67.97    2.43
  -2   3  -4   68.81    2.38
  -3   3  -4  124.15    4.04
   3  -3   4  129.20    4.12
  -3   3  -4  131.98    4.25
   3  -3   4  129.11    4.11
   3  -3   4  126.61    4.14
   3  -3   4  130.02    4.22
   4  -3   4   -0.01    0.12
  -4   3  -4    0.28    0.12
   4  -3   4    0.11    0.10
   4  -3   4   -0.07    0.22
  -4   3  -4    0.08    0.21
  -4   3  -4    0.03    0.23
  -4   3  -4    0.39    0.19
   4  -3   4   -0.07    0.20
  -5   3  -4  130.29    4.17
   5  -3   4  125.69    4.09
  -5   3  -4  126.77    3.67
  -5   3  -4  119.98    3.96
   5  -3   4  127.30    4.16
  -5   3  -4  128.24    4.17
   6  -3   4    2.18    0.36
   6  -3   4    1.96    0.37
  -6   3  -4    2.03    0.34
   6  -3   4    1.67    0.38
  -6   3  -4    2.67    0.37
   7  -3   4   33.04    1.44
  -7   3  -4   30.13    1.34
   7  -3   4   32.86    1.40
   7  -3   4   31.69    1.38
   8  -3   4    0.81    0.33
   8  -3   4    0.43    0.33
   8  -3   4    0.71    0.37
   9  -3   4    4.84    0.56
   9  -3   4    4.00    0.55
   9   2  -4    0.36    0.59
   8   2  -4   12.61    0.84
   8   2  -4    8.67    1.05
  -7  -2   4    7.02    0.89
   7   2  -4    6.04    0.82
   7   2  -4    6.68    0.69
   6   2  -4   22.26    1.42
   6   2  -4   22.92    1.27
  -6  -2   4   23.76    1.44
   5   2  -4    0.49    0.31
  -5  -2   4    0.30    0.33
  -5  -2   4   -0.34    0.30
   5   2  -4   -0.01    0.35
  -5  -2   4    0.20    0.33
   5   2  -4    0.63    0.39
   5   2  -4    0.30    0.31
  -4  -2   4   14.32    0.98
   4   2  -4   14.86    1.02
   4   2  -4   14.95    0.94
   4   2  -4   14.36    0.93
  -4  -2   4   15.00    0.95
   4   2  -4   14.88    1.00
  -4  -2   4   13.90    0.93
   3   2  -4    1.13    0.35
   3   2  -4    0.34    0.26
   3   2  -4    1.44    0.37
   3   2  -4    0.30    0.23
  -3  -2   4    1.19    0.34
  -3  -2   4    1.75    0.34
   3   2  -4    1.37    0.39
  -3  -2   4    1.25    0.34
  -3  -2   4    1.97    0.38
  -3  -2   4    0.94    0.32
   3   2  -4    1.62    0.34
   2   2  -4  100.51    3.47
   2   2  -4  100.31    3.50
   2   2  -4   93.68    3.43
  -2  -2   4   93.90    3.43
  -2  -2   4   95.17    3.31
  -2  -2   4  104.20    3.35
   2   2  -4   99.15    3.37
  -2  -2   4  102.91    3.17
  -2  -2   4   96.55    3.43
   2   2  -4   98.80    3.45
  -2  -2   4  102.88    3.49
  -1  -2   4   72.47    2.65
  -1  -2   4   71.39    2.71
  -1  -2   4   78.87    2.63
  -1  -2   4   77.24    2.74
  -1  -2   4   77.27    2.42
   1   2  -4   76.67    2.65
   1   2  -4   75.54    2.72
   1   2  -4   81.32    2.80
   1   2  -4   72.49    2.72
   1   2  -4   74.12    2.68
  -1  -2   4   72.54    2.64
  -1  -2   4   82.52    2.78
   1   2  -4   76.77    2.64
   0  -2   4   65.50    2.05
   0  -2   4   68.82    2.01
   0   2  -4   66.78    2.43
   0  -2   4   67.13    2.45
   0  -2   4   68.03    2.46
   0  -2   4   68.43    2.45
   0  -2   4   66.46    2.33
   0   2  -4   67.19    2.35
   0  -2   4   68.04    2.38
   0   2  -4   69.71    2.38
   0   2  -4   71.90    2.50
   0   2  -4   63.02    2.42
   1  -2   4  176.14    5.60
   1  -2   4  174.66    4.83
   1  -2   4  172.58    5.56
  -1   2  -4  172.49    5.42
  -1   2  -4  168.87    5.59
  -1   2  -4  179.03    5.63
  -1   2  -4  178.34    5.49
   1  -2   4  174.41    5.49
   1  -2   4  179.65    5.59
  -1   2  -4  178.06    5.52
  -1   2  -4  168.03    4.87
  -2   2  -4  334.05   10.23
   2  -2   4  335.29   10.32
  -2   2  -4  336.81    9.25
   2  -2   4  333.70   10.19
   2  -2   4  341.06   10.26
  -2   2  -4  332.73   10.05
   2  -2   4  341.59   10.31
  -2   2  -4  335.96   10.36
   3  -2   4  289.80    8.75
  -3   2  -4  286.29    8.73
   3  -2   4  278.83    8.72
  -3   2  -4  281.77    8.58
  -3   2  -4  285.95    7.84
   3  -2   4  285.51    8.78
  -3   2  -4  292.21    8.88
   3  -2   4  288.20    8.79
   4  -2   4   19.49    0.77
   4  -2   4   19.59    0.78
   4  -2   4   18.87    0.93
   4  -2   4   20.74    0.94
  -4   2  -4   20.02    0.97
   4  -2   4   18.70    0.97
  -4   2  -4   18.37    0.88
  -5   2  -4   20.46    0.88
  -5   2  -4   19.72    0.93
   5  -2   4   18.41    0.95
  -5   2  -4   19.74    1.00
   5  -2   4   20.59    1.03
  -6   2  -4   27.99    1.13
   6  -2   4   25.68    1.26
  -6   2  -4   25.18    1.18
   6  -2   4   27.79    1.24
   7  -2   4   11.11    0.79
   7  -2   4    9.22    0.72
   8  -2   4    7.39    0.69
   8  -2   4    8.80    0.75
   9  -2   4    0.23    0.36
   9  -2   4    1.42    0.44
   9   1  -4    1.31    0.61
  -8  -1   4   10.84    1.12
   8   1  -4    9.49    0.99
   7   1  -4   14.24    0.88
   7   1  -4   15.11    0.92
   7   1  -4   13.32    1.14
  -7  -1   4   15.32    1.22
  -6  -1   4   12.90    1.06
   6   1  -4   10.83    0.80
   6   1  -4   12.91    0.94
  -6  -1   4   11.56    0.88
   6   1  -4   12.30    0.98
   6   1  -4   13.71    0.86
   5   1  -4    0.16    0.32
  -5  -1   4    0.71    0.35
  -5  -1   4   -0.08    0.30
   5   1  -4    0.74    0.30
   5   1  -4    0.29    0.31
  -5  -1   4    1.50    0.40
   5   1  -4    0.51    0.28
   4   1  -4  175.79    5.37
   4   1  -4  152.79    5.39
   4   1  -4  160.47    5.43
  -4  -1   4  172.80    5.17
  -4  -1   4  166.72    5.27
   4   1  -4  175.34    5.64
  -4  -1   4  165.13    5.44
   4   1  -4  153.57    5.35
  -4  -1   4  155.38    5.51
   3   1  -4    3.79    0.46
  -3  -1   4    4.48    0.49
  -3  -1   4    4.18    0.44
  -3  -1   4    3.76    0.46
  -3  -1   4    4.09    0.48
   3   1  -4    2.74    0.45
   3   1  -4    4.26    0.46
   3   1  -4    4.29    0.46
  -3  -1   4    3.94    0.40
   3   1  -4    2.54    0.43
   2   1  -4  172.79    5.56
  -2  -1   4  172.65    5.61
   2   1  -4  182.81    5.64
   2   1  -4  166.24    5.56
   2   1  -4  170.11    5.38
  -2  -1   4  165.90    5.57
   2   1  -4  175.74    5.63
  -2  -1   4  168.43    5.41
  -2  -1   4  173.32    5.07
  -2  -1   4  174.39    5.41
  -2  -1   4  176.77    5.60
  -1  -1   4   16.56    0.84
   1   1  -4   16.59    0.77
  -1  -1   4   16.28    0.89
  -1  -1   4   16.73    0.82
   1   1  -4   16.72    0.84
  -1  -1   4   17.64    0.86
   1   1  -4   16.83    0.90
   1   1  -4   17.47    0.92
   1   1  -4   14.82    0.85
   1   1  -4   17.88    0.86
  -1  -1   4   17.28    0.91
  -1  -1   4   16.91    0.87
  -1  -1   4   16.88    0.75
   1   1  -4   17.24    0.86
  -1  -1   4   17.33    0.73
   0  -1   4  830.96   24.10
   0  -1   4  805.56   24.39
   0  -1   4  821.65   21.95
   0   1  -4  805.68   23.76
   0  -1   4  805.69   24.02
   0   1  -4  801.85   24.40
   0   1  -4  830.23   24.42
   0   1  -4  840.00   24.00
   0  -1   4  781.06   24.39
   0   1  -4  807.95   22.03
   0   1  -4  804.85   22.01
   0  -1   4  825.76   24.38
   0   1  -4  794.53   24.38
   0   1  -4  795.62   24.07
   0  -1   4  825.07   21.97
  -1   1  -4   13.08    0.53
   1  -1   4   12.04    0.73
  -1   1  -4   11.59    0.71
   1  -1   4   12.84    0.74
   1  -1   4   12.76    0.70
  -1   1  -4   13.22    0.48
  -1   1  -4   13.75    0.59
  -1   1  -4   13.08    0.70
   1  -1   4   13.51    0.52
   1  -1   4   12.81    0.57
  -1   1  -4   14.31    0.74
   1  -1   4   13.78    0.73
  -1   1  -4   14.28    0.76
  -2   1  -4   11.86    0.69
  -2   1  -4   11.89    0.49
   2  -1   4   12.27    0.65
   2  -1   4   12.25    0.68
  -2   1  -4   11.81    0.66
   2  -1   4   12.52    0.68
   2  -1   4   12.13    0.71
  -2   1  -4   11.52    0.49
   2  -1   4   11.20    0.67
  -2   1  -4   11.56    0.69
   3  -1   4   10.22    0.66
  -3   1  -4    9.54    0.40
  -3   1  -4    9.72    0.60
   3  -1   4   10.24    0.57
  -3   1  -4   10.56    0.64
   3  -1   4   10.04    0.60
  -3   1  -4    9.68    0.41
   3  -1   4    9.93    0.63
   4  -1   4  102.78    3.45
  -4   1  -4   97.65    3.15
  -4   1  -4   99.72    3.30
  -4   1  -4  103.10    3.44
   4  -1   4  104.92    3.26
   4  -1   4   99.58    3.28
   4  -1   4   98.34    3.37
   5  -1   4   29.04    1.34
  -5   1  -4   29.46    1.33
   5  -1   4   30.14    1.32
  -5   1  -4   28.96    1.05
   6  -1   4   26.10    1.28
   6  -1   4   28.87    1.35
   7  -1   4    3.52    0.50
   7  -1   4    3.25    0.53
   8  -1   4    2.85    0.52
   8  -1   4    2.98    0.55
   9  -1   4    2.66    0.54
   9   0  -4   -0.58    0.45
   8   0  -4   11.67    1.07
  -8   0   4   13.56    1.21
   7   0  -4   11.12    0.99
   7   0  -4   11.42    0.96
  -7   0   4   12.26    1.08
   7   0  -4   11.07    0.62
   7   0  -4   12.20    0.67
  -6   0   4    4.26    0.68
  -6   0   4    4.33    0.54
   6   0  -4    6.12    0.53
   6   0  -4    4.85    0.48
   6   0  -4    5.39    0.49
   6   0  -4    4.85    0.58
   6   0  -4    4.13    0.60
   5   0  -4   28.83    1.46
  -5   0   4   31.57    1.38
   5   0  -4   30.26    1.35
   5   0  -4   31.06    1.40
   5   0  -4   31.37    1.61
   5   0  -4   29.61    1.32
  -5   0   4   29.65    1.55
  -5   0   4   31.77    1.47
  -4   0   4  361.37   10.30
   4   0  -4  376.07   11.40
   4   0  -4  346.33   11.07
  -4   0   4  357.38   11.18
  -4   0   4  361.86   10.84
   4   0  -4  373.00   10.99
   4   0  -4  361.42   11.13
  -4   0   4  341.63   11.32
   4   0  -4  359.42   11.09
  -3   0   4  107.06    3.31
   3   0  -4  100.93    3.48
  -3   0   4  103.03    3.54
   3   0  -4  105.19    3.44
   3   0  -4   98.70    3.51
  -3   0   4   97.20    3.57
   3   0  -4  101.35    3.33
   3   0  -4  109.93    3.64
  -3   0   4  100.30    3.34
  -3   0   4  105.27    3.41
   2   0  -4   59.89    2.27
  -2   0   4   62.83    2.20
  -2   0   4   59.04    2.30
  -2   0   4   65.54    2.12
  -2   0   4   62.75    2.31
   2   0  -4   63.38    2.32
  -2   0   4   65.56    2.32
   2   0  -4   64.46    2.33
   2   0  -4   65.62    2.16
  -2   0   4   66.42    2.24
   2   0  -4   61.53    2.30
  -1   0   4   26.18    1.09
  -1   0   4   26.28    0.98
  -1   0   4   25.71    1.13
  -1   0   4   26.17    1.13
   1   0  -4   24.86    1.12
   1   0  -4   25.61    1.16
  -1   0   4   24.92    1.08
  -1   0   4   24.11    1.13
   1   0  -4   23.88    0.96
   1   0  -4   25.38    1.09
   1   0  -4   25.20    1.14
   1   0  -4   22.98    0.97
  -1   0   4   25.15    0.93
   1   0  -4   23.52    1.05
  -1   0   4   24.55    1.06
   0   0  -4   69.56    2.52
   0   0   4   73.80    2.55
   0   0  -4   74.14    2.48
   0   0   4   70.58    2.57
   0   0  -4   76.69    2.60
   0   0   4   73.43    2.14
   0   0  -4   72.62    2.56
   0   0  -4   72.53    2.22
   0   0   4   73.64    2.19
   0   0   4   72.57    2.40
   0   0  -4   73.54    2.41
   0   0   4   73.59    2.55
   0   0   4   70.27    2.48
   0   0  -4   70.05    2.17
  -1   0  -4   65.60    2.02
  -1   0  -4   65.71    2.14
   1   0   4   67.95    2.36
  -1   0  -4   68.25    2.41
   1   0   4   67.37    2.33
   1   0   4   66.97    2.13
  -1   0  -4   69.58    2.42
  -1   0  -4   66.73    1.98
  -1   0  -4   64.39    2.34
   1   0   4   66.46    2.33
   1   0   4   64.50    2.39
  -1   0  -4   64.54    2.36
   2   0   4   11.79    0.72
   2   0   4   12.54    0.75
  -2   0  -4   11.76    0.70
   2   0   4   13.45    0.74
  -2   0  -4   12.49    0.57
  -2   0  -4   12.48    0.72
  -3   0  -4    9.55    0.65
   3   0   4    9.89    0.64
   3   0   4    9.77    0.69
   3   0   4   10.01    0.60
   3   0   4    9.98    0.66
   4   0   4    0.17    0.23
  -4   0  -4   -0.01    0.23
   4   0   4    0.35    0.28
   4   0   4    0.30    0.18
   4   0   4    0.04    0.22
   5   0   4    3.17    0.46
   5   0   4    2.87    0.32
   5   0   4    3.41    0.45
  -5   0  -4    3.33    0.47
   5   0   4    2.63    0.34
   6   0   4    2.48    0.47
   6   0   4    2.15    0.45
   7   0   4    1.67    0.45
   7   0   4    1.62    0.46
   8   0   4    5.66    0.71
   9  -1  -4    0.73    0.48
   8  -1  -4    1.43    0.51
   8  -1  -4    1.80    0.50
  -8   1   4    2.45    0.72
   7  -1  -4   36.66    1.77
   7  -1  -4   39.84    1.75
  -7   1   4   38.61    1.67
  -7   1   4   34.97    1.95
   6  -1  -4    0.41    0.37
  -6   1   4    0.74    0.40
   6  -1  -4    0.79    0.23
  -6   1   4    0.77    0.32
   6  -1  -4    0.10    0.31
   6  -1  -4    0.97    0.23
  -5   1   4    0.06    0.29
   5  -1  -4    0.03    0.31
   5  -1  -4    0.18    0.26
  -5   1   4    0.04    0.29
   5  -1  -4    0.66    0.38
  -5   1   4    0.38    0.27
   5  -1  -4    0.02    0.20
   5  -1  -4    0.42    0.22
   4  -1  -4    8.08    0.59
   4  -1  -4    7.54    0.60
   4  -1  -4    7.48    0.65
   4  -1  -4    9.13    0.75
  -4   1   4    8.25    0.66
  -4   1   4    7.67    0.60
  -4   1   4    6.66    0.62
   4  -1  -4    8.85    0.74
  -4   1   4    8.16    0.71
   4  -1  -4    7.22    0.57
   3  -1  -4  103.02    3.52
  -3   1   4  102.26    3.55
  -3   1   4  106.92    3.30
   3  -1  -4  103.75    3.49
  -3   1   4   97.28    3.60
   3  -1  -4  104.89    3.64
   3  -1  -4  107.77    3.45
  -3   1   4  104.52    3.36
  -2   1   4    0.13    0.21
  -2   1   4   -0.35    0.15
   2  -1  -4   -0.12    0.21
   2  -1  -4   -0.41    0.16
   2  -1  -4    0.17    0.19
  -2   1   4   -0.15    0.17
  -2   1   4   -0.15    0.16
   2  -1  -4    0.05    0.20
   2  -1  -4   -0.11    0.18
   2  -1  -4   -0.16    0.15
   2  -1  -4   -0.14    0.19
  -2   1   4   -0.03    0.20
   2  -1  -4   -0.29    0.19
  -1   1   4   38.01    1.57
   1  -1  -4   39.66    1.50
  -1   1   4   38.32    1.34
   1  -1  -4   39.18    1.56
   1  -1  -4   40.32    1.57
  -1   1   4   37.63    1.47
   1  -1  -4   37.52    1.53
   1  -1  -4   37.69    1.34
  -1   1   4   37.06    1.51
  -1   1   4   37.12    1.45
   1  -1  -4   37.17    1.36
  -1   1   4   38.70    1.52
  -1   1   4   39.77    1.32
   1  -1  -4   37.43    1.46
   0  -1  -4   11.10    0.65
   0   1   4   11.31    0.70
   0   1   4   10.73    0.54
   0  -1  -4   10.06    0.66
   0  -1  -4   11.16    0.67
   0  -1  -4   11.88    0.72
   0   1   4   10.94    0.65
   0  -1  -4   11.20    0.54
   0   1   4   11.55    0.55
   0   1   4   11.42    0.66
   0   1   4   10.81    0.65
   0   1   4   10.78    0.68
   0  -1  -4    9.87    0.53
   1   1   4   83.88    2.86
  -1  -1  -4   81.94    2.89
  -1  -1  -4   79.81    2.84
  -1  -1  -4   80.68    2.52
  -1  -1  -4   85.89    2.95
   1   1   4   82.47    2.62
  -1  -1  -4   85.00    2.51
   1   1   4   79.93    2.92
   1   1   4   84.37    2.87
   2   1   4  150.62    4.80
  -2  -1  -4  144.37    4.74
   2   1   4  146.35    4.87
   2   1   4  145.13    4.75
  -2  -1  -4  144.57    4.82
   2   1   4  154.78    4.81
   2   1   4  145.07    4.86
   3   1   4   64.44    2.41
  -3  -1  -4   63.01    2.39
   3   1   4   67.36    2.35
   3   1   4   60.39    2.34
   3   1   4   66.54    2.42
   4   1   4    2.06    0.40
   4   1   4    2.16    0.41
   4   1   4    2.22    0.40
  -4  -1  -4    2.00    0.39
   4   1   4    2.33    0.35
   5   1   4    8.04    0.68
   5   1   4    8.76    0.79
   5   1   4    8.30    0.64
   5   1   4    8.40    0.76
   6   1   4   12.96    0.73
   6   1   4   13.31    0.77
   6   1   4   12.50    0.96
   6   1   4   14.87    1.00
   7   1   4    2.22    0.55
   8   1   4    0.07    0.39
   9  -2  -4   -0.77    0.37
   9  -2  -4   -0.54    0.37
  -8   2   4   18.66    1.14
   8  -2  -4   20.43    1.17
   8  -2  -4   17.68    1.18
  -8   2   4   19.74    1.45
   7  -2  -4   15.36    1.06
  -7   2   4   15.46    0.95
  -7   2   4   17.42    1.29
   7  -2  -4   16.71    1.04
   6  -2  -4   44.72    1.79
  -6   2   4   42.06    1.70
  -6   2   4   41.62    2.06
   6  -2  -4   43.94    1.86
   5  -2  -4   17.11    0.95
   5  -2  -4   17.54    0.82
  -5   2   4   17.67    1.01
   5  -2  -4   18.22    1.12
   5  -2  -4   17.42    0.84
   5  -2  -4   19.03    1.04
  -5   2   4   18.95    1.17
  -4   2   4   13.74    0.93
  -4   2   4   14.97    0.88
   4  -2  -4   13.96    0.91
   4  -2  -4   15.16    0.88
  -4   2   4   14.67    0.88
   4  -2  -4   15.34    0.80
   4  -2  -4   15.01    0.80
   4  -2  -4   16.08    0.86
   3  -2  -4   37.04    1.45
  -3   2   4   36.28    1.52
   3  -2  -4   32.51    1.42
   3  -2  -4   35.73    1.44
  -3   2   4   32.41    1.52
   3  -2  -4   34.16    1.47
  -3   2   4   35.78    1.35
  -3   2   4   35.80    1.41
   3  -2  -4   33.90    1.45
   3  -2  -4   36.20    1.46
   3  -2  -4   32.25    1.40
  -2   2   4   29.37    1.17
  -2   2   4   29.07    1.32
  -2   2   4   28.86    1.22
   2  -2  -4   28.50    1.30
  -2   2   4   30.12    1.30
  -2   2   4   29.87    1.33
   2  -2  -4   29.56    1.28
  -2   2   4   33.42    1.34
   2  -2  -4   29.86    1.21
   2  -2  -4   30.09    1.31
   2  -2  -4   28.56    1.24
  -1   2   4    0.01    0.18
  -1   2   4    0.25    0.17
  -1   2   4    0.02    0.17
  -1   2   4    0.17    0.21
  -1   2   4    0.06    0.16
  -1   2   4    0.02    0.19
   1  -2  -4    0.15    0.19
   1  -2  -4    0.06    0.18
  -1   2   4   -0.11    0.18
   1  -2  -4    0.23    0.20
   1  -2  -4    0.03    0.19
   1  -2  -4    0.06    0.17
   1  -2  -4    0.08    0.19
   0  -2  -4  335.44   10.86
   0  -2  -4  358.41   10.70
   0  -2  -4  363.69   10.93
   0   2   4  350.26   10.74
   0  -2  -4  346.26    9.76
   0   2   4  353.55   10.71
   0  -2  -4  352.04    9.78
   0   2   4  367.29   10.86
   0  -2  -4  340.43   10.73
   0   2   4  362.27    9.77
   0   2   4  355.73   10.72
   0   2   4  334.10   10.89
  -1  -2  -4  245.36    7.72
  -1  -2  -4  240.50    7.81
   1   2   4  259.04    7.81
   1   2   4  241.15    7.86
  -1  -2  -4  242.38    7.00
   1   2   4  257.23    7.74
   1   2   4  236.67    7.68
  -1  -2  -4  255.80    7.90
   2   2   4    1.78    0.33
   2   2   4    1.20    0.32
  -2  -2  -4    1.12    0.30
  -2  -2  -4    1.57    0.35
   2   2   4    1.72    0.35
   2   2   4    1.47    0.34
   2   2   4    1.66    0.15
  -3  -2  -4    0.95    0.30
   3   2   4    0.96    0.31
   3   2   4    0.82    0.31
   3   2   4    0.00    0.28
   4   2   4   61.75    2.49
   4   2   4   67.61    2.47
   4   2   4   65.29    2.53
  -4  -2  -4   67.42    2.55
   4   2   4   60.41    2.49
   4   2   4   60.13    2.49
   5   2   4   76.87    3.07
   5   2   4   83.26    3.10
   5   2   4   79.64    3.04
   5   2   4   84.12    2.96
   5   2   4   76.60    3.00
   6   2   4   11.25    0.87
   6   2   4   11.43    1.00
   7   2   4    0.25    0.43
   7   2   4   -0.13    0.28
   8   2   4    0.38    0.53
  10  -3  -4    2.48    0.59
   9  -3  -4    0.52    0.41
   9  -3  -4    0.43    0.38
  -8   3   4    2.75    0.73
   8  -3  -4    3.01    0.51
  -8   3   4    2.71    0.50
   8  -3  -4    2.13    0.51
   7  -3  -4    2.18    0.44
  -7   3   4    2.76    0.65
   7  -3  -4    1.76    0.46
   6  -3  -4    2.22    0.45
   6  -3  -4    1.83    0.40
  -6   3   4    1.36    0.49
   6  -3  -4    2.74    0.59
  -5   3   4   -0.07    0.26
   5  -3  -4    0.18    0.28
   5  -3  -4    0.27    0.33
  -5   3   4    0.09    0.30
   5  -3  -4    0.22    0.16
   5  -3  -4   -0.23    0.23
   5  -3  -4    0.10    0.19
  -4   3   4    3.47    0.47
   4  -3  -4    3.86    0.44
   4  -3  -4    3.92    0.50
   4  -3  -4    4.29    0.40
   4  -3  -4    4.41    0.47
   4  -3  -4    3.65    0.39
   4  -3  -4    3.31    0.45
  -4   3   4    4.34    0.54
  -4   3   4    4.19    0.49
   4  -3  -4    3.56    0.52
  -3   3   4   32.38    1.44
  -3   3   4   32.49    1.32
   3  -3  -4   30.32    1.35
   3  -3  -4   29.05    1.35
  -3   3   4   32.73    1.44
   3  -3  -4   33.68    1.38
   3  -3  -4   32.67    1.42
  -3   3   4   30.64    1.46
   3  -3  -4   33.31    1.38
   2  -3  -4    1.05    0.28
   2  -3  -4    1.02    0.30
  -2   3   4    1.38    0.32
   2  -3  -4    1.16    0.28
  -2   3   4    0.77    0.27
  -2   3   4    1.34    0.28
   2  -3  -4    0.76    0.25
  -2   3   4    0.68    0.26
   2  -3  -4    1.10    0.30
   2  -3  -4    0.17    0.19
   1  -3  -4   30.34    1.23
   1  -3  -4   32.98    1.44
  -1   3   4   31.67    1.22
   1  -3  -4   30.74    1.39
  -1   3   4   32.31    1.45
   1  -3  -4   29.04    1.37
   1  -3  -4   30.67    1.23
   1  -3  -4   30.52    1.35
  -1   3   4   33.69    1.40
  -1   3   4   31.96    1.36
   0  -3  -4   10.20    0.72
   0  -3  -4   10.22    0.73
   0  -3  -4    9.16    0.58
   0  -3  -4    8.59    0.56
   0  -3  -4    8.90    0.68
   0   3   4    9.91    0.68
   0   3   4    9.74    0.68
   0   3   4    9.80    0.72
   0  -3  -4    8.85    0.66
   0   3   4    9.58    0.67
   1   3   4  245.48    8.02
  -1  -3  -4  242.49    7.94
   1   3   4  245.38    7.84
  -1  -3  -4  246.19    7.14
   1   3   4  261.21    7.88
   1   3   4  257.24    7.95
  -1  -3  -4  249.86    7.88
  -2  -3  -4   54.91    2.19
   2   3   4   53.61    2.27
   2   3   4   56.09    1.87
   2   3   4   57.87    2.21
   2   3   4   54.43    2.21
  -2  -3  -4   53.86    2.22
  -3  -3  -4   24.34    1.34
   3   3   4   27.71    1.33
   3   3   4   26.42    1.38
   3   3   4   25.17    0.98
  -3  -3  -4   26.86    1.36
   3   3   4   25.17    1.37
   3   3   4   27.69    1.37
   4   3   4    6.60    0.41
   4   3   4    5.51    0.66
   4   3   4    4.70    0.57
   4   3   4    5.88    0.68
   4   3   4    5.26    0.68
  -4  -3  -4    5.98    0.68
   5   3   4    9.65    0.88
   5   3   4    9.85    0.95
   6   3   4   10.84    0.93
   6   3   4   11.37    1.06
   6   3   4   12.39    0.99
   7   3   4    4.43    0.77
   7   3   4    4.39    0.63
   8   3   4    0.15    0.56
  10  -4  -4    3.38    0.57
  10  -4  -4    3.55    0.58
   9  -4  -4    6.87    0.67
   9  -4  -4    4.37    0.66
   9  -4  -4    4.37    0.59
   8  -4  -4    0.41    0.36
  -8   4   4   -0.20    0.38
   8  -4  -4   -0.04    0.33
   8  -4  -4   -0.28    0.30
   7  -4  -4   11.96    0.85
   7  -4  -4   11.62    0.83
  -7   4   4   10.09    1.03
   7  -4  -4   12.17    0.90
  -6   4   4    9.28    0.92
   6  -4  -4    8.28    0.86
   6  -4  -4    8.32    0.67
   6  -4  -4    7.97    0.72
   5  -4  -4    0.13    0.33
   5  -4  -4    0.15    0.27
   5  -4  -4    0.55    0.32
  -5   4   4    0.11    0.27
   5  -4  -4    0.03    0.15
   5  -4  -4    0.44    0.26
  -5   4   4   -0.27    0.24
   5  -4  -4    0.21    0.18
   4  -4  -4   17.00    1.01
   4  -4  -4   15.77    0.87
   4  -4  -4   16.67    0.94
   4  -4  -4   16.29    1.03
  -4   4   4   17.90    0.96
   4  -4  -4   16.57    0.97
   4  -4  -4   16.89    0.90
  -4   4   4   16.95    0.99
  -4   4   4   17.61    1.00
  -3   4   4   29.14    1.44
  -3   4   4   29.50    1.27
   3  -4  -4   26.66    1.34
   3  -4  -4   31.94    1.35
  -3   4   4   29.43    1.40
   3  -4  -4   31.57    1.35
   3  -4  -4   29.36    1.33
   3  -4  -4   29.12    1.31
   2  -4  -4    1.76    0.36
  -2   4   4    1.14    0.34
  -2   4   4    1.95    0.35
   2  -4  -4    1.91    0.37
  -2   4   4    1.20    0.31
   2  -4  -4    1.78    0.33
   2  -4  -4    1.78    0.34
   2  -4  -4    1.95    0.38
   2  -4  -4    1.07    0.28
   1  -4  -4   24.69    1.26
   1  -4  -4   22.50    1.04
   1  -4  -4   22.24    1.17
  -1   4   4   22.56    1.04
   1  -4  -4   22.71    1.04
  -1   4   4   22.62    1.22
   1  -4  -4   22.58    1.18
   1  -4  -4   23.24    1.17
  -1   4   4   24.00    1.18
   0   4   4  106.61    3.98
   0  -4  -4  108.10    3.91
   0  -4  -4  110.90    3.49
   0   4   4  118.52    3.94
   0  -4  -4  112.96    3.52
   0  -4  -4  109.66    3.88
   0  -4  -4  117.32    4.04
   0   4   4  112.37    3.86
   1   4   4   34.46    1.61
  -1  -4  -4   32.94    1.61
  -1  -4  -4   36.15    1.44
   1   4   4   34.36    1.69
   1   4   4   36.21    1.63
   1   4   4   37.03    1.62
  -1  -4  -4   33.84    1.61
   2   4   4   12.37    0.95
   2   4   4   12.11    0.89
   2   4   4   12.06    0.65
   2   4   4   10.65    0.91
  -2  -4  -4   10.15    0.88
  -2  -4  -4   11.57    0.90
   2   4   4   12.84    0.89
   3   4   4   12.46    0.99
  -3  -4  -4   14.32    1.07
   3   4   4   14.32    0.72
   3   4   4   14.35    1.04
   3   4   4   15.11    1.03
   4   4   4   18.40    1.26
   4   4   4   16.45    1.20
   5   4   4   45.47    2.22
   5   4   4   46.42    2.28
   6   4   4    6.06    0.82
   6   4   4    7.53    0.97
   7   4   4    2.34    0.72
   7   4   4    0.89    0.53
   9  -5  -4    3.59    0.59
   9  -5  -4    2.80    0.52
   8  -5  -4    0.47    0.37
   8  -5  -4    0.56    0.39
   7  -5  -4    2.06    0.46
  -7   5   4    1.50    0.56
   7  -5  -4    3.17    0.66
   7  -5  -4    2.39    0.45
   6  -5  -4   25.01    1.43
   6  -5  -4   22.77    1.18
   6  -5  -4   23.45    1.43
  -6   5   4   22.88    1.47
   6  -5  -4   23.23    1.24
   5  -5  -4    1.02    0.25
   5  -5  -4    0.69    0.36
  -5   5   4    1.03    0.37
  -5   5   4    0.68    0.38
   5  -5  -4    0.88    0.34
   5  -5  -4    0.96    0.26
  -5   5   4    1.05    0.36
   5  -5  -4    0.49    0.38
   5  -5  -4    0.66    0.29
   4  -5  -4    4.94    0.53
  -4   5   4    5.53    0.60
   4  -5  -4    4.86    0.49
   4  -5  -4    4.30    0.54
  -4   5   4    4.54    0.62
   4  -5  -4    4.78    0.59
   4  -5  -4    5.51    0.53
   4  -5  -4    4.75    0.55
   3  -5  -4   39.26    1.64
  -3   5   4   38.36    1.76
  -3   5   4   41.18    1.59
   3  -5  -4   39.10    1.63
   3  -5  -4   39.13    1.69
   3  -5  -4   41.62    1.74
   3  -5  -4   36.44    1.69
   2  -5  -4   58.90    2.33
   2  -5  -4   56.30    2.05
   2  -5  -4   53.17    2.22
  -2   5   4   52.82    2.29
   2  -5  -4   54.80    2.04
  -2   5   4   54.29    2.00
  -2   5   4   56.56    2.18
   2  -5  -4   57.89    2.27
   1  -5  -4   23.00    1.28
   1  -5  -4   25.57    1.16
   1  -5  -4   24.08    1.14
  -1   5   4   23.59    1.34
   1  -5  -4   25.04    1.31
  -1   5   4   24.65    1.27
   1  -5  -4   25.68    1.38
   1  -5  -4   25.31    1.32
   0  -5  -4   11.74    0.76
   0  -5  -4   11.70    0.85
   0  -5  -4   11.98    0.95
   0  -5  -4   10.49    0.72
   0   5   4    9.51    0.81
   0   5   4   10.53    0.90
   0  -5  -4   10.71    0.86
  -1  -5  -4   -0.34    0.21
   1   5   4   -0.26    0.25
   1   5   4    0.02    0.24
  -1  -5  -4   -0.15    0.28
   1   5   4    0.05    0.31
  -1  -5  -4   -0.10    0.29
  -2  -5  -4   -0.09    0.35
   2   5   4    0.60    0.42
   2   5   4   -0.25    0.24
  -2  -5  -4    0.09    0.34
   2   5   4   -0.06    0.36
   2   5   4    0.30    0.24
   3   5   4    6.88    0.84
  -3  -5  -4    8.39    0.87
   3   5   4    8.84    0.63
   3   5   4    7.02    0.84
   4   5   4    4.94    0.77
   4   5   4    4.94    0.76
   5   5   4   16.38    1.33
   5   5   4   17.14    1.36
   6   5   4    1.80    0.68
   6   5   4    1.56    0.63
   7   5   4    0.18    0.55
   7   5   4    0.15    0.57
   7   5   4    0.19    0.52
   9  -6  -4    0.14    0.42
   9  -6  -4    0.68    0.38
   8  -6  -4    0.20    0.40
   8  -6  -4    0.48    0.35
   7  -6  -4   -0.09    0.30
   7  -6  -4   -0.24    0.41
   7  -6  -4    0.42    0.35
  -7   6   4    0.08    0.41
   6  -6  -4    7.40    0.72
  -6   6   4    6.02    0.83
   6  -6  -4    6.59    0.85
   6  -6  -4    6.84    0.67
   6  -6  -4    7.99    0.84
   5  -6  -4   10.11    0.82
   5  -6  -4   11.72    0.86
   5  -6  -4   10.60    0.70
   5  -6  -4    6.90    0.79
   5  -6  -4    9.94    0.67
  -5   6   4    7.99    0.87
   5  -6  -4    8.91    0.81
   4  -6  -4   23.97    1.25
   4  -6  -4   22.74    1.19
   4  -6  -4   21.04    1.14
   4  -6  -4   20.96    1.19
  -4   6   4   22.17    1.28
   4  -6  -4   20.70    1.21
   4  -6  -4   20.27    1.20
   3  -6  -4    4.30    0.54
   3  -6  -4    3.22    0.53
   3  -6  -4    3.99    0.53
   3  -6  -4    3.29    0.52
   3  -6  -4    3.56    0.56
  -3   6   4    3.77    0.57
   2  -6  -4   19.15    1.20
   2  -6  -4   22.85    1.29
   2  -6  -4   20.72    1.11
  -2   6   4   21.14    1.29
   2  -6  -4   21.51    1.12
   2  -6  -4   20.94    1.22
  -2   6   4   19.99    1.19
   1  -6  -4   22.68    1.35
  -1   6   4   21.49    1.22
  -1   6   4   22.27    1.36
   1  -6  -4   22.74    1.31
   1  -6  -4   20.88    1.29
   1  -6  -4   22.99    1.15
   1  -6  -4   18.98    1.20
   1  -6  -4   21.19    1.12
   0   6   4    5.33    0.71
   0  -6  -4    6.06    0.62
   0  -6  -4    6.09    0.75
   0  -6  -4    4.95    0.65
   0  -6  -4    6.28    0.62
   0   6   4    5.17    0.66
   1   6   4    6.96    0.82
  -1  -6  -4    6.71    0.79
   1   6   4    6.80    0.77
  -1  -6  -4    5.79    0.73
  -1  -6  -4    5.61    0.61
   2   6   4    0.24    0.39
   2   6   4    0.71    0.32
  -2  -6  -4    0.73    0.43
   2   6   4    0.68    0.41
   3   6   4    0.84    0.51
   3   6   4    1.29    0.53
  -3  -6  -4    0.78    0.45
   4   6   4    1.19    0.54
   4   6   4    1.71    0.65
   5   6   4    5.01    0.87
   5   6   4    3.53    0.82
   6   6   4   -0.03    0.58
   6   6   4    0.35    0.56
   9  -7  -4    1.49    0.48
   9  -7  -4    0.76    0.49
   8  -7  -4    0.24    0.41
   8  -7  -4    0.40    0.53
   8  -7  -4    0.35    0.42
   7  -7  -4    3.33    0.69
   7  -7  -4    3.54    0.81
   7  -7  -4    3.07    0.55
   7  -7  -4    3.45    0.61
   6  -7  -4    9.02    0.82
   6  -7  -4   10.15    1.02
  -6   7   4    8.32    0.96
   6  -7  -4    7.82    0.85
   6  -7  -4    8.98    0.82
   6  -7  -4    8.53    0.50
   6  -7  -4    9.37    0.53
   5  -7  -4    0.19    0.35
   5  -7  -4    0.10    0.26
   5  -7  -4   -0.33    0.29
   5  -7  -4    0.17    0.30
   5  -7  -4   -0.14    0.33
   5  -7  -4    0.26    0.37
   4  -7  -4   25.25    1.34
   4  -7  -4   25.66    1.41
   4  -7  -4   23.75    1.35
   4  -7  -4   23.02    1.36
   4  -7  -4   21.85    1.28
   4  -7  -4   24.08    1.30
   3  -7  -4    7.13    0.75
   3  -7  -4    6.96    0.76
   3  -7  -4    6.96    0.72
  -3   7   4    6.57    0.78
   3  -7  -4    7.10    0.71
   3  -7  -4    8.05    0.80
   3  -7  -4    7.30    0.75
   2  -7  -4  113.00    4.05
   2  -7  -4  103.83    3.54
   2  -7  -4  105.43    3.57
   2  -7  -4  100.26    3.90
  -2   7   4  103.89    4.04
   2  -7  -4  102.92    3.91
  -1   7   4    3.00    0.64
   1  -7  -4    4.01    0.64
   1  -7  -4    4.62    0.59
   1  -7  -4    3.49    0.65
   1  -7  -4    3.72    0.57
   1  -7  -4    4.30    0.68
   0   7   4  157.03    5.67
   0  -7  -4  149.51    5.52
   0  -7  -4  153.43    4.95
   0  -7  -4  148.69    4.91
   0  -7  -4  163.61    5.56
   0   7   4  160.50    5.48
   1   7   4   -0.11    0.32
  -1  -7  -4   -0.21    0.30
  -1  -7  -4    0.28    0.39
   1   7   4    0.47    0.41
   1   7   4    0.21    0.42
  -2  -7  -4    4.91    0.67
   2   7   4    5.23    0.84
   2   7   4    5.83    0.85
  -2  -7  -4    7.16    0.90
   2   7   4    5.46    0.65
   3   7   4    1.01    0.56
   3   7   4    2.04    0.62
   4   7   4    0.46    0.48
   4   7   4    1.40    0.62
   5   7   4    1.31    0.68
   9  -8  -4   15.19    1.21
   8  -8  -4    3.04    0.80
   8  -8  -4    4.77    0.75
   7  -8  -4    3.09    0.80
   7  -8  -4    2.77    0.63
   7  -8  -4    3.14    0.72
   6  -8  -4    0.42    0.44
   6  -8  -4    0.27    0.25
   6  -8  -4   -0.15    0.47
   6  -8  -4    0.48    0.37
   6  -8  -4    0.09    0.23
   5  -8  -4    1.86    0.57
   5  -8  -4    1.59    0.52
   5  -8  -4    2.61    0.57
   5  -8  -4    2.35    0.46
   4  -8  -4    4.69    0.66
   4  -8  -4    4.68    0.70
   4  -8  -4    4.02    0.64
   4  -8  -4    4.01    0.62
   3  -8  -4    9.58    0.94
   3  -8  -4   11.07    0.95
   3  -8  -4    9.69    0.84
   3  -8  -4    9.10    0.85
  -2   8   4  168.14    6.08
   2  -8  -4  166.82    5.93
   2  -8  -4  172.50    5.38
   2  -8  -4  164.93    5.92
   2  -8  -4  169.49    5.37
  -1   8   4    2.34    0.66
   1  -8  -4    3.19    0.57
   1  -8  -4    2.10    0.60
   1  -8  -4    2.92    0.70
   1  -8  -4    1.48    0.52
   0  -8  -4   42.75    1.97
   0  -8  -4   43.29    2.23
   0   8   4   42.29    2.31
   0  -8  -4   44.32    1.98
  -1  -8  -4    1.09    0.53
  -1  -8  -4    1.56    0.59
  -1  -8  -4    0.63    0.41
   1   8   4    0.81    0.52
  -2  -8  -4   -0.18    0.41
   2   8   4   -0.19    0.40
  -2  -8  -4   -0.29    0.31
   3   8   4    1.42    0.61
   4   8   4    1.90    0.72
   8  -9  -4   -0.03    0.50
   7  -9  -4   -0.31    0.57
   7  -9  -4   -0.05    0.54
   7  -9  -4    0.03    0.44
   6  -9  -4    9.00    0.96
   6  -9  -4    9.54    0.72
   6  -9  -4    8.45    1.04
   6  -9  -4    9.39    0.98
   5  -9  -4   -0.04    0.46
   5  -9  -4    0.23    0.37
   5  -9  -4   -0.23    0.32
   5  -9  -4    0.20    0.45
   4  -9  -4   23.37    1.37
   4  -9  -4   20.52    1.34
   4  -9  -4   21.29    1.49
   4  -9  -4   19.94    1.37
   3  -9  -4    3.93    0.66
   3  -9  -4    3.32    0.63
   3  -9  -4    4.22    0.71
   3  -9  -4    6.18    0.83
   2  -9  -4   11.07    1.03
   2  -9  -4   11.04    0.96
   2  -9  -4   10.42    1.07
   2  -9  -4   12.21    1.01
   1  -9  -4    5.41    0.73
   1  -9  -4    5.60    0.89
  -1   9   4    5.18    0.91
   1  -9  -4    7.19    0.82
   1  -9  -4    5.37    0.82
   0   9   4   47.37    2.58
   0  -9  -4   45.99    2.45
   0  -9  -4   45.43    2.14
   0  -9  -4   48.94    2.16
  -1  -9  -4    3.53    0.83
   1   9   4    2.74    0.78
  -1  -9  -4    3.52    0.70
  -1  -9  -4    2.18    0.64
  -2  -9  -4    0.17    0.56
   2   9   4    0.11    0.48
   3   9   4    0.52    0.54
   4   9   4    0.10    0.58
   7 -10  -4   -0.41    0.42
   7 -10  -4   -0.05    0.60
   6 -10  -4    4.45    0.86
   6 -10  -4    3.47    0.75
   6 -10  -4    4.01    0.74
   6 -10  -4    3.78    0.56
   5 -10  -4   -0.37    0.44
   5 -10  -4   -0.18    0.38
   5 -10  -4   -0.09    0.47
   5 -10  -4   -0.63    0.34
   4 -10  -4    0.54    0.47
   4 -10  -4    1.02    0.53
   4 -10  -4    1.49    0.64
   4 -10  -4    0.90    0.46
   3 -10  -4    5.23    0.87
   3 -10  -4    4.24    0.73
   3 -10  -4    4.98    0.79
   3 -10  -4    5.59    0.80
   2 -10  -4   11.74    1.04
   2 -10  -4   15.21    1.16
   2 -10  -4   13.80    1.22
   2 -10  -4   13.19    1.29
   1 -10  -4    0.36    0.45
   1 -10  -4   -0.09    0.48
   1 -10  -4    0.21    0.46
   0  10   4    2.66    0.86
   0 -10  -4    2.72    0.80
   0 -10  -4    2.31    0.68
  -1 -10  -4    6.85    0.94
  -1 -10  -4   10.02    1.28
   1  10   4    6.67    1.11
  -2 -10  -4    3.91    0.83
   2  10   4    4.48    0.99
   6 -11  -4    1.90    0.73
   6 -11  -4    2.28    0.71
   6 -11  -4    0.74    0.47
   5 -11  -4   -0.83    0.47
   5 -11  -4    0.32    0.47
   5 -11  -4   -0.74    0.48
   4 -11  -4    0.68    0.64
   4 -11  -4    0.21    0.43
   4 -11  -4    0.18    0.51
   3 -11  -4    0.47    0.55
   3 -11  -4    0.04    0.53
   3 -11  -4    0.34    0.57
   2 -11  -4   -0.12    0.48
   2 -11  -4   -0.37    0.42
   1 -11  -4    2.02    0.75
   1 -11  -4    1.93    0.64
   0 -11  -4    0.76    0.63
   0 -11  -4    0.46    0.56
  -1 -11  -4   11.24    1.38
   5 -12  -4   -0.96    0.51
   5 -12  -4    0.38    0.67
   4 -12  -4    2.41    0.89
   4 -12  -4    2.44    0.69
   4 -12  -4    1.34    0.69
   3 -12  -4    1.01    0.63
   3 -12  -4   -0.47    0.48
   2 -12  -4    0.15    0.59
   2 -12  -4   -0.61    0.43
   1 -12  -4    0.38    0.59
   1 -12  -4    0.77    0.71
   1 -12   5    1.01    0.68
   2 -12   5   12.64    1.29
   3 -12   5    5.56    1.09
   3 -12   5    5.87    0.89
  -1 -11   5    0.75    0.61
   0 -11   5   -0.21    0.47
   1 -11   5    0.53    0.54
   2 -11   5    0.34    0.64
   2 -11   5    0.91    0.53
   3 -11   5   -0.27    0.40
   3 -11   5    0.53    0.65
   4 -11   5   14.54    1.35
   4 -11   5   13.14    1.10
   5 -11   5    0.40    0.58
   5 -11   5    0.52    0.38
   3  10  -5    0.63    0.73
   2  10  -5    0.54    0.63
  -2 -10   5   -0.18    0.51
  -1 -10   5    0.78    0.56
   0 -10   5    0.22    0.48
  -1  10  -5    2.90    0.78
   1 -10   5    4.44    0.86
   1 -10   5    5.21    0.81
   2 -10   5    0.76    0.46
   2 -10   5    0.71    0.54
   3 -10   5    0.50    0.43
   3 -10   5    0.49    0.54
   4 -10   5   14.15    1.26
   4 -10   5   16.47    1.10
   5 -10   5    1.09    0.56
   5 -10   5    1.26    0.36
   6 -10   5    1.07    0.57
   4   9  -5    1.34    0.72
   3   9  -5    3.79    0.98
  -2  -9   5    1.77    0.69
   2   9  -5    0.86    0.63
  -1  -9   5    0.79    0.54
   1   9  -5    0.29    0.48
   0   9  -5    0.14    0.50
   0   9  -5    0.53    0.54
   0  -9   5    0.52    0.52
   1  -9   5    7.85    0.95
   1  -9   5    8.42    0.93
   1  -9   5    8.33    0.67
  -1   9  -5    6.42    0.89
   2  -9   5    2.09    0.64
   2  -9   5    1.75    0.53
   3  -9   5    0.30    0.45
   3  -9   5    0.38    0.36
   4  -9   5   35.80    1.88
   4  -9   5   34.33    1.63
   5  -9   5    1.03    0.51
   5  -9   5    1.70    0.35
   6  -9   5    0.03    0.41
   7  -9   5   -0.11    0.40
   5   8  -5    1.17    0.70
   4   8  -5    7.51    1.14
  -3  -8   5   53.34    2.74
   3   8  -5   54.64    2.90
   2   8  -5    6.21    0.98
  -2  -8   5    4.71    0.84
  -1  -8   5    1.93    0.63
   1   8  -5    2.94    0.71
   0  -8   5    0.59    0.53
   0   8  -5   -0.18    0.43
   0  -8   5    0.23    0.39
   0   8  -5   -0.04    0.45
  -1   8  -5    0.03    0.48
   1  -8   5    1.20    0.49
   1  -8   5    0.36    0.43
  -1   8  -5    0.07    0.47
   2  -8   5   17.65    0.75
   2  -8   5   16.69    0.77
   2  -8   5   18.08    1.24
   2  -8   5   17.65    1.19
   3  -8   5   -0.56    0.24
   3  -8   5    0.03    0.37
   4  -8   5    5.37    0.56
   4  -8   5    3.50    0.63
   5  -8   5    1.00    0.46
   5  -8   5    1.01    0.26
   5  -8   5    0.71    0.28
   6  -8   5   -0.16    0.38
  -7   8  -5   -0.46    0.35
   7  -8   5   -0.13    0.41
   8  -8   5   14.96    1.06
  -8   8  -5   13.89    1.07
   6   7  -5    0.39    0.60
   5   7  -5    0.05    0.49
   4   7  -5    0.88    0.63
   3   7  -5   20.59    1.57
  -3  -7   5   22.44    1.57
   2   7  -5    8.26    0.98
  -2  -7   5    8.72    0.98
  -1  -7   5    8.42    0.94
   1   7  -5   10.19    0.99
  -1  -7   5   11.18    1.04
   1   7  -5    9.86    1.03
   0   7  -5   29.97    1.73
   0  -7   5   28.85    1.63
   0   7  -5   30.94    1.66
   0  -7   5   30.72    1.68
   1  -7   5   35.62    1.79
   1  -7   5   37.54    1.85
  -1   7  -5   36.52    1.91
  -1   7  -5   35.76    1.80
  -2   7  -5   10.74    0.97
   2  -7   5    9.96    0.50
   2  -7   5   10.49    0.49
   2  -7   5    9.96    0.91
   2  -7   5   11.73    0.56
   2  -7   5   10.84    0.87
   3  -7   5    5.15    0.75
   3  -7   5    4.60    0.55
   3  -7   5    3.88    0.61
   4  -7   5    8.03    0.62
   4  -7   5    7.59    0.86
   4  -7   5    7.62    0.64
   4  -7   5    7.68    0.76
   5  -7   5   11.88    0.94
   5  -7   5   14.31    1.09
   5  -7   5   13.72    0.60
   6  -7   5    0.01    0.38
   6  -7   5    1.02    0.49
  -7   7  -5    1.41    0.45
   7  -7   5    1.58    0.47
   7  -7   5    2.08    0.55
   8  -7   5    3.43    0.65
  -8   7  -5    2.53    0.51
   8  -7   5    4.06    0.57
   7   6  -5   -0.15    0.70
   6   6  -5    0.03    0.46
   6   6  -5   -0.18    0.65
   5   6  -5    5.02    0.97
   5   6  -5    5.36    0.89
  -4  -6   5    0.56    0.51
   4   6  -5    0.82    0.61
   4   6  -5    1.13    0.60
  -4  -6   5    1.35    0.57
  -3  -6   5   23.76    1.49
   3   6  -5   22.73    1.56
  -3  -6   5   22.09    1.49
   3   6  -5   20.34    1.47
   2   6  -5   10.26    1.05
  -2  -6   5   11.83    1.06
   2   6  -5   11.08    1.07
   2   6  -5   13.11    1.10
  -2  -6   5   10.40    1.02
   1   6  -5   14.47    1.17
   1   6  -5   16.03    1.15
   1   6  -5   14.85    1.19
  -1  -6   5   15.68    1.14
  -1  -6   5   15.53    1.12
   0  -6   5   16.70    1.12
   0   6  -5   14.77    1.13
   0  -6   5   16.95    1.28
   0   6  -5   14.97    1.05
   0   6  -5   16.10    1.18
   0  -6   5   15.79    1.08
   0  -6   5   17.31    1.17
  -1   6  -5   25.03    1.36
  -1   6  -5   25.00    1.39
   1  -6   5   22.21    1.29
  -1   6  -5   22.44    1.39
   1  -6   5   21.90    1.30
   1  -6   5   23.01    0.97
   1  -6   5   21.58    1.32
  -1   6  -5   22.02    1.27
   2  -6   5   23.69    0.79
  -2   6  -5   25.84    1.39
  -2   6  -5   23.09    1.34
   2  -6   5   25.18    1.46
  -2   6  -5   23.93    1.29
   2  -6   5   25.62    1.35
   2  -6   5   25.03    0.81
   2  -6   5   23.37    1.26
   2  -6   5   23.84    0.78
  -3   6  -5    2.56    0.53
   3  -6   5    2.35    0.56
   3  -6   5    2.31    0.42
   3  -6   5    2.97    0.51
   3  -6   5    3.36    0.47
  -3   6  -5    3.18    0.53
   4  -6   5   31.66    1.36
  -4   6  -5   32.83    1.59
   4  -6   5   30.37    1.31
   4  -6   5   29.88    1.48
   4  -6   5   34.32    1.67
   5  -6   5    2.40    0.52
  -5   6  -5    3.64    0.51
   5  -6   5    4.31    0.55
   6  -6   5   31.77    1.51
  -6   6  -5   31.85    1.48
   6  -6   5   34.62    1.66
  -7   6  -5    0.41    0.36
   7  -6   5    0.60    0.43
   7  -6   5   -0.10    0.32
  -8   6  -5    0.34    0.38
   8  -6   5    0.24    0.32
   8  -6   5    0.04    0.39
   7   5  -5    0.41    0.55
   7   5  -5    1.07    0.75
   6   5  -5    0.06    0.59
   6   5  -5    1.13    0.53
  -5  -5   5   -0.31    0.38
   5   5  -5   -0.26    0.36
   5   5  -5   -0.46    0.45
  -4  -5   5    7.62    0.88
   4   5  -5    8.77    0.95
  -4  -5   5   11.02    1.02
   4   5  -5    7.05    0.96
   3   5  -5   13.71    1.16
   3   5  -5   13.92    1.13
  -3  -5   5   14.16    1.12
  -3  -5   5   16.53    1.15
   2   5  -5    0.61    0.39
   2   5  -5    0.77    0.47
  -2  -5   5    1.06    0.43
  -2  -5   5    1.22    0.43
   2   5  -5    1.15    0.46
  -2  -5   5    1.03    0.43
  -1  -5   5    0.44    0.27
  -1  -5   5    1.13    0.39
   1   5  -5    0.45    0.41
  -1  -5   5    0.84    0.38
   1   5  -5    0.57    0.36
   1   5  -5    1.06    0.42
  -1  -5   5    1.25    0.42
   1   5  -5    1.11    0.41
   0   5  -5    0.75    0.36
   0   5  -5    0.87    0.38
   0   5  -5    1.53    0.40
   0  -5   5    0.99    0.36
   0  -5   5    1.87    0.52
   0   5  -5    1.06    0.43
   0  -5   5    1.06    0.36
   0  -5   5    1.11    0.39
   0  -5   5    0.91    0.27
   1  -5   5   17.58    1.05
   1  -5   5   15.61    0.70
  -1   5  -5   17.48    1.08
  -1   5  -5   16.21    1.00
  -1   5  -5   16.53    1.01
  -1   5  -5   14.58    1.02
   1  -5   5   16.19    1.03
   1  -5   5   14.64    0.96
   2  -5   5  153.48    5.13
   2  -5   5  155.41    5.15
  -2   5  -5  155.70    5.17
  -2   5  -5  151.49    5.25
   2  -5   5  159.68    5.28
  -2   5  -5  151.17    5.05
   3  -5   5   27.33    1.27
   3  -5   5   26.45    1.24
   3  -5   5   26.63    1.31
  -3   5  -5   27.10    1.38
  -3   5  -5   25.85    1.28
   3  -5   5   28.15    1.43
  -3   5  -5   27.55    1.32
  -4   5  -5   27.40    1.36
   4  -5   5   27.45    1.35
   4  -5   5   28.47    1.18
   4  -5   5   30.32    1.22
   4  -5   5   30.06    1.48
  -4   5  -5   29.00    1.33
   5  -5   5   10.67    0.78
  -5   5  -5   10.71    0.76
   5  -5   5   12.45    0.88
   6  -5   5   13.34    0.99
  -6   5  -5   14.79    0.88
   6  -5   5   12.68    0.87
  -7   5  -5    7.72    0.70
   7  -5   5    7.60    0.70
   7  -5   5    8.28    0.75
  -8   5  -5    3.49    0.53
   8  -5   5    3.59    0.56
   8  -5   5    2.56    0.45
   8   4  -5    0.96    0.55
   8   4  -5    1.66    0.79
   7   4  -5    4.17    0.86
   7   4  -5    3.94    0.73
   6   4  -5   -0.67    0.47
  -6  -4   5    0.45    0.49
   6   4  -5   -0.14    0.35
  -5  -4   5    0.59    0.46
   5   4  -5    0.26    0.51
   5   4  -5    0.45    0.42
   4   4  -5    0.48    0.48
  -4  -4   5    0.00    0.38
   4   4  -5    1.32    0.48
  -4  -4   5   -0.15    0.37
  -3  -4   5    2.88    0.55
   3   4  -5    2.62    0.61
   3   4  -5    4.18    0.65
  -3  -4   5    4.51    0.65
   3   4  -5    6.23    0.71
   3   4  -5    4.03    0.59
  -3  -4   5    4.46    0.59
   3   4  -5    4.33    0.68
   2   4  -5   17.41    1.16
   2   4  -5   14.91    1.04
   2   4  -5   14.99    1.06
   2   4  -5   15.05    1.03
  -2  -4   5   15.11    1.04
   2   4  -5   16.01    1.11
   2   4  -5   14.30    1.04
  -2  -4   5   15.98    0.97
  -2  -4   5   15.87    1.01
  -2  -4   5   14.84    1.00
  -1  -4   5   59.08    2.42
   1   4  -5   58.39    2.44
   1   4  -5   57.51    2.33
   1   4  -5   59.42    2.45
  -1  -4   5   59.45    2.35
  -1  -4   5   63.24    2.15
  -1  -4   5   58.46    2.35
  -1  -4   5   62.93    2.50
   0   4  -5   13.26    0.94
   0   4  -5   14.59    0.92
   0  -4   5   14.22    1.01
   0   4  -5   13.86    0.95
   0  -4   5   12.69    0.84
   0   4  -5   13.39    0.90
   0  -4   5   12.27    0.90
   0  -4   5   14.11    0.70
   0  -4   5   13.47    0.91
   0  -4   5   13.80    0.92
  -1   4  -5    0.30    0.30
  -1   4  -5    0.37    0.31
   1  -4   5    0.21    0.24
  -1   4  -5    0.31    0.29
   1  -4   5   -0.14    0.17
   1  -4   5    0.32    0.27
   1  -4   5    0.38    0.13
   1  -4   5    0.40    0.12
  -1   4  -5    0.31    0.26
   1  -4   5    0.34    0.26
   2  -4   5   14.79    0.98
  -2   4  -5   14.43    0.89
  -2   4  -5   15.82    0.88
   2  -4   5   14.29    0.87
   2  -4   5   16.20    0.93
  -2   4  -5   14.64    0.93
   3  -4   5   22.81    1.07
   3  -4   5   21.01    1.03
  -3   4  -5   22.32    1.08
  -3   4  -5   21.75    1.09
   3  -4   5   21.86    1.12
  -3   4  -5   22.55    1.18
   3  -4   5   22.16    1.19
   4  -4   5   21.73    0.92
   4  -4   5   20.33    1.07
   4  -4   5   17.48    1.08
  -4   4  -5   20.51    1.02
  -4   4  -5   20.32    1.11
  -4   4  -5   19.68    1.02
   4  -4   5   20.06    0.89
   5  -4   5    1.70    0.39
   5  -4   5    2.02    0.43
  -5   4  -5    1.31    0.36
   6  -4   5    1.70    0.48
  -6   4  -5    1.98    0.42
   6  -4   5    1.27    0.38
  -7   4  -5    3.40    0.50
   7  -4   5    2.77    0.54
   7  -4   5    4.34    0.53
  -8   4  -5    1.19    0.47
   8  -4   5    1.71    0.42
   8  -4   5    2.22    0.49
   9  -4   5   10.30    0.84
   9  -4   5    7.78    0.70
   8   3  -5    8.78    0.86
   8   3  -5    6.81    1.05
   7   3  -5    4.96    0.90
   7   3  -5    6.74    0.78
   6   3  -5   -0.55    0.43
   6   3  -5    0.15    0.38
  -6  -3   5    0.12    0.43
   5   3  -5   14.91    1.08
  -5  -3   5   13.73    1.12
   5   3  -5   12.13    1.12
   4   3  -5    2.93    0.56
   4   3  -5    2.37    0.51
  -4  -3   5    2.62    0.56
  -4  -3   5    2.76    0.55
   4   3  -5    2.90    0.61
   3   3  -5   13.70    0.97
   3   3  -5   12.99    1.00
  -3  -3   5   13.31    0.95
   3   3  -5   12.95    0.93
  -3  -3   5   13.90    0.96
   3   3  -5   16.03    1.09
   3   3  -5   13.65    0.98
   3   3  -5   14.22    1.02
  -3  -3   5   11.66    0.94
  -3  -3   5   14.28    0.95
   2   3  -5   14.67    1.00
  -2  -3   5   13.08    0.96
  -2  -3   5   13.81    0.85
  -2  -3   5   13.48    0.89
   2   3  -5   15.78    0.97
   2   3  -5   12.87    0.91
  -2  -3   5   14.87    0.91
   2   3  -5   12.35    0.96
   2   3  -5   13.57    0.94
   1   3  -5   27.73    1.41
  -1  -3   5   26.39    1.35
  -1  -3   5   28.35    1.16
   1   3  -5   26.25    1.36
  -1  -3   5   26.00    1.30
  -1  -3   5   29.12    1.39
   1   3  -5   26.71    1.32
   1   3  -5   25.59    1.35
  -1  -3   5   26.67    1.27
   1   3  -5   27.60    1.31
   0  -3   5   15.30    0.92
   0  -3   5   14.06    0.62
   0  -3   5   14.46    0.94
   0   3  -5   13.37    0.87
   0  -3   5   13.15    0.86
   0  -3   5   13.53    0.78
   0  -3   5   14.59    0.66
   0  -3   5   13.20    0.86
   0   3  -5   12.29    0.81
   0   3  -5   12.44    0.87
   0   3  -5   13.66    0.82
   1  -3   5   82.99    3.01
  -1   3  -5   86.74    3.00
  -1   3  -5   87.86    2.99
   1  -3   5   87.48    2.50
   1  -3   5   89.20    3.11
  -1   3  -5   84.16    3.04
  -1   3  -5   87.42    3.13
   1  -3   5   84.76    3.08
   2  -3   5   25.49    1.23
   2  -3   5   28.60    1.33
   2  -3   5   25.30    1.22
  -2   3  -5   25.86    1.20
  -2   3  -5   28.35    1.16
  -2   3  -5   27.36    1.29
   3  -3   5   -0.16    0.22
  -3   3  -5    0.01    0.24
  -3   3  -5    0.25    0.20
   3  -3   5    0.14    0.18
   3  -3   5   -0.32    0.16
   3  -3   5    0.32    0.26
  -3   3  -5    0.45    0.29
  -4   3  -5   63.61    2.20
  -4   3  -5   65.80    2.42
   4  -3   5   65.45    2.19
   4  -3   5   65.49    2.44
  -4   3  -5   62.21    1.87
  -4   3  -5   60.87    2.27
   4  -3   5   60.44    2.17
   4  -3   5   62.29    2.35
  -5   3  -5   38.98    1.26
  -5   3  -5   39.75    1.52
  -5   3  -5   39.93    1.31
   5  -3   5   40.03    1.73
   5  -3   5   40.04    1.67
  -5   3  -5   39.32    1.60
   6  -3   5   41.72    1.79
  -6   3  -5   38.68    1.65
   6  -3   5   40.78    1.71
   7  -3   5   29.11    1.45
   7  -3   5   29.24    1.40
  -7   3  -5   27.60    1.38
   8  -3   5    1.60    0.48
   8  -3   5    1.20    0.45
   9  -3   5    0.76    0.41
   9  -3   5    0.21    0.38
   8   2  -5    2.76    0.77
   8   2  -5    2.50    0.51
  -7  -2   5    1.43    0.58
   7   2  -5    1.74    0.47
   7   2  -5    0.42    0.51
   6   2  -5   13.06    0.99
   6   2  -5   10.98    1.04
  -6  -2   5   13.03    1.10
   5   2  -5   79.71    2.98
  -5  -2   5   76.34    3.01
   5   2  -5   76.26    3.07
   5   2  -5   76.34    2.96
   5   2  -5   68.78    2.94
  -5  -2   5   74.65    3.07
   4   2  -5    5.22    0.62
   4   2  -5    4.85    0.59
   4   2  -5    6.20    0.68
  -4  -2   5    4.93    0.62
  -4  -2   5    4.32    0.61
   4   2  -5    6.61    0.74
  -4  -2   5    6.16    0.64
   3   2  -5    0.35    0.33
  -3  -2   5   -0.12    0.26
   3   2  -5   -0.04    0.24
  -3  -2   5    0.19    0.27
   3   2  -5    0.03    0.30
   3   2  -5    0.41    0.27
   3   2  -5    0.00    0.30
  -3  -2   5    0.30    0.31
  -3  -2   5   -0.41    0.22
   3   2  -5   -0.08    0.23
  -3  -2   5    0.31    0.31
  -2  -2   5    0.94    0.28
  -2  -2   5    1.04    0.33
   2   2  -5    1.27    0.34
  -2  -2   5    1.67    0.39
   2   2  -5    1.46    0.38
   2   2  -5    1.09    0.34
   2   2  -5    1.57    0.38
   2   2  -5    1.02    0.38
  -2  -2   5    1.54    0.36
  -2  -2   5    0.84    0.33
   2   2  -5    0.83    0.28
  -1  -2   5  110.39    3.84
   1   2  -5  113.46    3.84
  -1  -2   5  113.89    3.82
   1   2  -5  114.09    3.96
   1   2  -5  113.28    3.80
   1   2  -5  114.68    3.98
  -1  -2   5  109.41    3.93
   1   2  -5  111.94    3.93
  -1  -2   5  120.61    3.97
  -1  -2   5  113.69    3.40
  -1  -2   5  113.72    3.95
   1   2  -5  112.28    3.88
  -1  -2   5  114.26    3.46
   0  -2   5   -0.33    0.20
   0  -2   5    0.01    0.16
   0   2  -5    1.92    0.39
   0   2  -5    0.08    0.23
   0   2  -5   -0.28    0.15
   0  -2   5    0.35    0.14
   0  -2   5   -0.21    0.20
   0   2  -5    0.35    0.25
   0  -2   5   -0.06    0.19
   0   2  -5    0.25    0.24
   0   2  -5    0.11    0.19
   0  -2   5   -0.16    0.20
   0  -2   5    0.01    0.12
   1  -2   5    0.79    0.26
   1  -2   5    1.63    0.33
   1  -2   5    1.57    0.34
   1  -2   5    1.81    0.36
  -1   2  -5    1.89    0.22
   1  -2   5    1.80    0.28
  -1   2  -5    1.92    0.36
   1  -2   5    1.87    0.19
  -1   2  -5    1.62    0.36
  -1   2  -5    1.41    0.26
  -1   2  -5    2.39    0.41
   2  -2   5   23.05    1.14
   2  -2   5   19.57    1.02
  -2   2  -5   19.54    1.04
  -2   2  -5   20.30    0.86
  -2   2  -5   18.93    0.99
   2  -2   5   20.37    1.03
  -2   2  -5   20.59    0.72
   3  -2   5   42.76    1.78
  -3   2  -5   44.47    1.75
  -3   2  -5   45.15    1.40
   3  -2   5   48.37    1.75
  -3   2  -5   46.61    1.59
   3  -2   5   46.38    1.87
   3  -2   5   44.12    1.76
  -3   2  -5   47.10    1.86
   4  -2   5   99.51    3.42
  -4   2  -5   97.04    3.07
   4  -2   5   95.70    3.34
  -4   2  -5   96.84    2.82
  -4   2  -5   91.05    3.24
  -4   2  -5   98.16    3.39
   4  -2   5   95.38    3.20
   4  -2   5   93.90    3.32
   4  -2   5   99.43    3.19
   5  -2   5   26.30    1.25
  -5   2  -5   25.99    0.94
  -5   2  -5   24.83    0.95
   5  -2   5   25.59    1.29
   5  -2   5   24.49    0.88
   5  -2   5   25.69    1.24
  -5   2  -5   23.83    1.20
   6  -2   5    3.54    0.56
   6  -2   5    4.00    0.51
   7  -2   5    1.96    0.48
   7  -2   5    1.26    0.41
   8  -2   5   16.41    1.12
   8  -2   5   15.05    1.03
   9   1  -5    0.08    0.62
   8   1  -5   13.29    1.24
   8   1  -5   14.28    0.83
   7   1  -5    0.12    0.45
  -7  -1   5   -0.07    0.43
   7   1  -5    0.38    0.33
   6   1  -5   -0.25    0.34
  -6  -1   5   -0.20    0.33
   6   1  -5    0.02    0.28
   6   1  -5   -0.14    0.29
   6   1  -5   -0.13    0.38
   5   1  -5    0.43    0.39
  -5  -1   5    0.67    0.39
  -5  -1   5    0.62    0.37
  -5  -1   5    0.65    0.38
   5   1  -5    0.52    0.31
   5   1  -5    0.70    0.35
   5   1  -5    0.83    0.38
  -4  -1   5   17.21    1.07
   4   1  -5   16.11    1.04
   4   1  -5   16.08    1.00
   4   1  -5   16.87    1.12
  -4  -1   5   17.23    1.04
  -4  -1   5   18.44    1.12
   4   1  -5   16.34    1.10
   3   1  -5   14.72    0.94
  -3  -1   5   15.07    0.94
  -3  -1   5   13.94    0.86
  -3  -1   5   14.45    0.97
   3   1  -5   13.49    0.89
  -3  -1   5   15.40    0.90
  -3  -1   5   17.16    0.94
   3   1  -5   15.03    0.99
   3   1  -5   14.70    0.98
  -2  -1   5   65.12    2.32
   2   1  -5   62.42    2.39
   2   1  -5   60.23    2.36
   2   1  -5   65.13    2.34
  -2  -1   5   59.10    2.25
   2   1  -5   64.44    2.42
  -2  -1   5   61.49    2.34
   2   1  -5   56.95    2.37
  -2  -1   5   59.93    2.11
   2   1  -5   61.84    2.18
  -2  -1   5   61.07    2.39
   1   1  -5   76.58    2.84
   1   1  -5   78.38    2.87
   1   1  -5   80.34    2.78
  -1  -1   5   78.37    2.84
  -1  -1   5   80.84    2.43
   1   1  -5   74.37    2.50
  -1  -1   5   81.12    2.85
   1   1  -5   77.95    2.84
  -1  -1   5   73.38    2.72
   1   1  -5   78.19    2.74
  -1  -1   5   78.62    2.47
  -1  -1   5   73.97    2.72
  -1  -1   5   76.20    2.84
   1   1  -5   81.63    2.78
   0  -1   5    1.70    0.33
   0   1  -5    1.52    0.27
   0  -1   5    2.14    0.41
   0  -1   5    1.77    0.19
   0   1  -5    1.15    0.32
   0   1  -5    1.84    0.37
   0  -1   5    1.23    0.24
   0  -1   5    1.94    0.24
   0   1  -5    1.23    0.32
   0   1  -5    1.61    0.35
   0  -1   5    1.15    0.34
   0   1  -5    1.30    0.24
   0   1  -5    1.60    0.24
   0  -1   5    1.28    0.31
  -1   1  -5  268.09    8.51
  -1   1  -5  271.57    8.27
   1  -1   5  273.67    7.47
  -1   1  -5  272.06    7.51
   1  -1   5  268.61    8.51
  -1   1  -5  268.53    8.38
   1  -1   5  262.77    8.26
   1  -1   5  271.30    8.36
  -1   1  -5  272.74    8.30
   1  -1   5  269.95    8.47
  -1   1  -5  272.56    7.45
  -2   1  -5   77.81    2.26
  -2   1  -5   78.02    2.49
   2  -1   5   79.11    2.82
   2  -1   5   77.45    2.79
  -2   1  -5   77.01    2.32
  -2   1  -5   77.95    2.72
  -2   1  -5   75.04    2.79
  -2   1  -5   80.03    2.75
   2  -1   5   76.52    2.74
   3  -1   5    7.41    0.64
   3  -1   5    7.64    0.54
  -3   1  -5    7.78    0.62
   3  -1   5    7.53    0.57
   3  -1   5    7.45    0.61
  -3   1  -5    7.73    0.45
  -3   1  -5    7.14    0.61
   3  -1   5    6.89    0.59
   4  -1   5    6.19    0.50
  -4   1  -5    5.61    0.57
  -4   1  -5    6.38    0.61
   4  -1   5    6.56    0.54
   4  -1   5    6.64    0.60
   4  -1   5    5.74    0.62
   5  -1   5    9.31    0.58
   5  -1   5   10.15    0.82
   5  -1   5    9.25    0.76
   5  -1   5   10.54    0.57
   6  -1   5   -0.02    0.33
   6  -1   5    0.92    0.38
   7  -1   5    4.53    0.62
   7  -1   5    3.78    0.62
   8  -1   5    0.21    0.41
   9   0  -5    1.67    0.67
   8   0  -5   14.97    1.25
   7   0  -5    8.72    0.89
  -7   0   5    8.42    0.97
   7   0  -5    9.30    0.68
   7   0  -5   10.01    0.73
   6   0  -5   -0.22    0.24
   6   0  -5    0.11    0.33
  -6   0   5    0.24    0.37
   6   0  -5   -0.08    0.25
   6   0  -5    0.00    0.24
   6   0  -5   -0.16    0.33
  -6   0   5   -0.15    0.29
   5   0  -5    0.27    0.27
   5   0  -5    0.05    0.31
   5   0  -5    0.05    0.26
  -5   0   5    0.73    0.38
  -5   0   5    0.43    0.36
   5   0  -5    0.41    0.35
  -5   0   5    0.08    0.32
  -4   0   5  131.85    4.55
   4   0  -5  126.78    4.45
   4   0  -5  126.00    4.55
  -4   0   5  134.65    4.27
  -4   0   5  130.95    4.39
   4   0  -5  138.62    4.46
  -4   0   5  130.29    4.64
   4   0  -5  139.21    4.70
  -3   0   5   38.97    1.70
  -3   0   5   40.31    1.62
   3   0  -5   35.91    1.58
   3   0  -5   40.58    1.65
   3   0  -5   37.41    1.69
  -3   0   5   36.34    1.55
  -3   0   5   37.50    1.54
   3   0  -5   37.54    1.64
   3   0  -5   38.43    1.68
   3   0  -5   37.06    1.70
   2   0  -5   26.34    1.26
  -2   0   5   28.19    1.26
  -2   0   5   26.29    1.29
   2   0  -5   26.65    1.23
   2   0  -5   26.94    1.31
   2   0  -5   27.18    1.28
   2   0  -5   26.05    1.17
   2   0  -5   27.06    1.31
  -2   0   5   27.54    1.21
  -2   0   5   27.20    1.14
  -2   0   5   26.76    1.25
   1   0  -5  241.80    7.74
  -1   0   5  249.47    7.80
  -1   0   5  233.59    7.82
   1   0  -5  244.18    7.02
  -1   0   5  239.87    7.71
  -1   0   5  258.41    7.61
   1   0  -5  240.58    6.97
  -1   0   5  237.50    7.63
  -1   0   5  251.20    7.73
   1   0  -5  249.49    7.74
   1   0  -5  251.64    7.66
   1   0  -5  236.30    7.79
  -1   0   5  250.74    6.97
  -1   0   5  253.02    6.92
   1   0  -5  253.93    7.86
   0   0  -5   91.11    3.27
   0   0   5   95.43    3.25
   0   0  -5   90.00    3.23
   0   0   5   90.83    3.16
   0   0   5   91.09    3.05
   0   0  -5   96.62    3.32
   0   0  -5   92.63    2.77
   0   0  -5   92.61    3.07
   0   0   5   92.63    2.78
   0   0  -5   90.36    2.82
   0   0   5   93.14    2.72
   0   0   5   91.05    3.28
   0   0   5   96.67    3.27
  -1   0  -5    1.74    0.24
  -1   0  -5    1.66    0.36
  -1   0  -5    1.75    0.23
  -1   0  -5    1.22    0.31
   1   0   5    1.14    0.32
   1   0   5    1.35    0.29
  -1   0  -5    1.55    0.20
   1   0   5    1.34    0.31
   1   0   5    1.67    0.20
   1   0   5    1.42    0.33
  -2   0  -5   20.68    0.86
   2   0   5   22.22    1.11
   2   0   5   23.95    1.18
  -2   0  -5   23.07    1.11
  -2   0  -5   21.16    1.09
   2   0   5   18.87    1.00
   2   0   5   22.22    1.09
   3   0   5    4.52    0.50
  -3   0  -5    4.34    0.50
   3   0   5    5.42    0.58
   3   0   5    4.55    0.45
   3   0   5    4.66    0.51
  -3   0  -5    4.51    0.39
   4   0   5  102.38    3.64
  -4   0  -5  109.00    3.75
   4   0   5  110.06    3.60
   4   0   5  105.46    3.73
   4   0   5  102.18    3.68
   5   0   5   78.07    2.96
   5   0   5   74.60    2.92
   5   0   5   82.90    2.73
   5   0   5   77.73    2.77
   6   0   5   23.01    1.31
   6   0   5   22.96    0.93
   6   0   5   20.02    1.23
   6   0   5   23.01    0.91
   7   0   5    3.38    0.60
   8   0   5    0.04    0.43
   9  -1  -5    0.21    0.51
   8  -1  -5    1.22    0.54
   7  -1  -5   20.56    1.33
   7  -1  -5   18.73    0.87
   7  -1  -5   20.27    1.25
  -7   1   5   19.71    1.42
   7  -1  -5   20.11    0.90
   6  -1  -5   13.95    1.03
   6  -1  -5   14.70    0.99
  -6   1   5   13.98    0.93
   6  -1  -5   14.03    0.82
   6  -1  -5   15.07    0.86
  -6   1   5   14.33    1.13
  -5   1   5    0.20    0.34
   5  -1  -5    0.16    0.35
   5  -1  -5   -0.18    0.24
   5  -1  -5    0.35    0.34
   5  -1  -5   -0.18    0.21
  -5   1   5    0.40    0.35
  -5   1   5   -0.33    0.26
   4  -1  -5    9.77    0.74
   4  -1  -5   10.74    0.74
  -4   1   5   10.77    0.79
  -4   1   5    9.41    0.77
   4  -1  -5   11.50    0.86
   4  -1  -5   11.37    0.80
   4  -1  -5   10.19    0.82
   4  -1  -5   10.64    0.75
   4  -1  -5    9.85    0.85
  -4   1   5   10.43    0.85
  -4   1   5   12.50    0.86
  -3   1   5   48.93    2.09
   3  -1  -5   53.98    2.03
  -3   1   5   54.43    2.14
   3  -1  -5   51.94    2.07
  -3   1   5   52.14    2.01
   3  -1  -5   49.95    2.05
   3  -1  -5   55.17    2.16
  -3   1   5   51.15    1.92
   3  -1  -5   49.64    1.96
   3  -1  -5   50.66    2.09
   3  -1  -5   50.59    2.03
  -3   1   5   53.80    1.93
   2  -1  -5   52.13    1.98
  -2   1   5   49.03    1.89
   2  -1  -5   49.03    1.93
  -2   1   5   46.72    1.96
   2  -1  -5   46.09    1.95
   2  -1  -5   49.12    1.94
  -2   1   5   46.73    1.90
   2  -1  -5   48.47    1.79
  -2   1   5   47.50    1.84
   2  -1  -5   46.91    1.75
   2  -1  -5   49.85    1.97
  -2   1   5   49.17    1.74
   1  -1  -5  184.83    5.95
  -1   1   5  185.51    5.26
   1  -1  -5  179.86    5.31
   1  -1  -5  180.68    5.86
   1  -1  -5  184.37    5.81
   1  -1  -5  188.80    5.81
   1  -1  -5  179.41    5.27
  -1   1   5  170.50    5.92
   1  -1  -5  177.68    5.92
  -1   1   5  178.59    5.80
  -1   1   5  175.24    5.76
  -1   1   5  188.38    5.92
  -1   1   5  190.45    5.77
   0   1   5  663.72   19.92
   0  -1  -5  686.12   20.10
   0   1   5  677.03   18.01
   0   1   5  676.34   20.02
   0   1   5  649.77   20.08
   0  -1  -5  649.13   18.03
   0  -1  -5  650.60   19.78
   0  -1  -5  626.45   20.01
   0   1   5  674.54   19.79
   0   1   5  652.72   19.72
   0   1   5  656.63   19.73
   0  -1  -5  659.94   18.02
  -1  -1  -5  173.50    4.94
   1   1   5  171.36    5.70
  -1  -1  -5  166.59    5.57
  -1  -1  -5  169.48    5.64
  -1  -1  -5  172.46    4.99
   1   1   5  174.59    5.62
   1   1   5  169.91    5.55
   1   1   5  179.17    5.62
   1   1   5  174.06    5.33
  -2  -1  -5   38.47    1.65
  -2  -1  -5   38.00    1.41
   2   1   5   38.51    1.67
   2   1   5   38.62    1.70
   2   1   5   41.00    1.66
   2   1   5   38.23    1.71
  -2  -1  -5   40.26    1.71
   3   1   5   15.73    0.97
   3   1   5   14.53    0.93
   3   1   5   14.84    0.93
  -3  -1  -5   15.93    0.78
  -3  -1  -5   15.56    0.95
   3   1   5   10.87    0.77
   4   1   5    8.78    0.78
   4   1   5    7.66    0.72
  -4  -1  -5    8.39    0.76
   4   1   5    8.62    0.68
   4   1   5    7.95    0.75
   5   1   5   48.50    1.89
   5   1   5   44.43    1.93
   5   1   5   48.31    2.08
   5   1   5   42.70    2.00
   6   1   5    4.90    0.53
   6   1   5    5.01    0.66
   7   1   5    1.88    0.54
   8   1   5   11.14    1.05
   9  -2  -5    1.37    0.58
   8  -2  -5   10.36    0.93
   8  -2  -5    7.84    0.87
   7  -2  -5   18.07    1.17
  -7   2   5   18.67    1.37
   7  -2  -5   16.66    1.18
  -7   2   5   17.65    1.10
   6  -2  -5    6.86    0.73
   6  -2  -5    6.86    0.54
   6  -2  -5    6.08    0.51
  -6   2   5    6.92    0.65
   6  -2  -5    6.07    0.65
  -6   2   5    5.72    0.77
   5  -2  -5  101.66    3.46
   5  -2  -5  100.27    3.41
  -5   2   5   97.19    3.55
   5  -2  -5   96.67    3.56
   5  -2  -5   96.10    3.49
   5  -2  -5  100.90    3.39
  -5   2   5   95.52    3.74
   4  -2  -5   44.44    1.82
   4  -2  -5   43.01    1.91
  -4   2   5   50.28    1.86
  -4   2   5   42.75    1.97
   4  -2  -5   41.15    1.77
   4  -2  -5   44.68    1.88
   4  -2  -5   48.81    1.86
   4  -2  -5   40.58    1.85
  -4   2   5   45.70    1.92
   3  -2  -5   -0.09    0.18
  -3   2   5    0.47    0.27
   3  -2  -5    0.22    0.29
  -3   2   5    0.09    0.24
  -3   2   5    0.56    0.28
   3  -2  -5    0.78    0.29
   3  -2  -5    0.27    0.30
  -3   2   5   -0.16    0.23
   3  -2  -5    0.31    0.24
   3  -2  -5   -0.01    0.26
   3  -2  -5    0.00    0.24
  -2   2   5   62.14    2.32
   2  -2  -5   57.60    2.33
  -2   2   5   60.54    2.24
  -2   2   5   63.61    2.10
   2  -2  -5   59.94    2.13
  -2   2   5   61.44    2.39
   2  -2  -5   61.28    2.15
   2  -2  -5   60.22    2.34
   2  -2  -5   62.47    2.37
  -1   2   5   57.71    2.16
   1  -2  -5   54.84    1.94
  -1   2   5   54.85    2.26
   1  -2  -5   54.39    2.21
   1  -2  -5   61.64    2.21
  -1   2   5   58.29    1.95
   1  -2  -5   60.41    2.28
   1  -2  -5   56.40    1.98
  -1   2   5   57.52    2.17
  -1   2   5   55.94    2.10
   1  -2  -5   55.76    2.22
  -1   2   5   60.02    2.23
   0  -2  -5    9.78    0.75
   0   2   5    9.69    0.69
   0  -2  -5   10.20    0.59
   0  -2  -5    9.50    0.59
   0  -2  -5    9.79    0.75
   0   2   5    9.73    0.76
   0   2   5    9.05    0.58
   0  -2  -5   10.39    0.74
   0   2   5    8.95    0.70
   0   2   5    9.87    0.70
   0   2   5    9.39    0.55
   0   2   5    9.69    0.75
   1   2   5   34.95    1.27
   1   2   5   35.18    1.63
   1   2   5   33.68    1.57
   1   2   5   33.80    1.61
   1   2   5   36.62    1.58
  -1  -2  -5   35.13    1.60
  -1  -2  -5   35.33    1.59
  -1  -2  -5   35.40    1.34
  -1  -2  -5   37.22    1.38
   1   2   5   33.80    1.56
   2   2   5    2.02    0.42
   2   2   5    1.54    0.39
  -2  -2  -5    2.52    0.35
  -2  -2  -5    2.17    0.41
   2   2   5    1.94    0.36
   2   2   5    1.85    0.43
  -2  -2  -5    2.46    0.45
   3   2   5   38.51    1.84
   3   2   5   44.25    1.99
   3   2   5   49.56    2.04
  -3  -2  -5   47.33    2.00
   3   2   5   49.39    2.01
   3   2   5   48.01    2.05
   4   2   5   88.08    3.11
   4   2   5   80.26    3.17
   4   2   5   77.38    3.11
  -4  -2  -5   85.52    3.21
   4   2   5   83.15    3.18
   5   2   5   69.81    2.77
   5   2   5   66.89    2.80
   6   2   5   12.29    0.92
   6   2   5   11.50    1.03
   7   2   5    0.50    0.32
   7   2   5   -0.04    0.46
   8   2   5    1.04    0.59
   9  -3  -5    0.87    0.50
   8  -3  -5    9.80    0.92
   8  -3  -5   11.47    0.91
  -7   3   5   28.61    1.45
   7  -3  -5   30.64    1.51
   7  -3  -5   30.90    1.59
  -7   3   5   28.60    1.76
   6  -3  -5    1.59    0.44
   6  -3  -5    1.46    0.46
   6  -3  -5    1.63    0.28
  -6   3   5    0.78    0.43
   6  -3  -5    1.85    0.29
   6  -3  -5    2.51    0.58
   5  -3  -5    6.12    0.62
   5  -3  -5    6.04    0.72
  -5   3   5    5.75    0.64
  -5   3   5    5.01    0.70
   5  -3  -5    4.59    0.56
   5  -3  -5    5.63    0.52
   5  -3  -5    4.75    0.59
   5  -3  -5    5.50    0.51
   4  -3  -5  179.14    5.61
  -4   3   5  176.97    5.77
   4  -3  -5  171.05    5.61
   4  -3  -5  181.27    5.67
   4  -3  -5  167.79    5.68
   4  -3  -5  170.06    5.36
  -4   3   5  160.61    5.83
   4  -3  -5  171.95    5.40
   3  -3  -5   26.81    1.28
   3  -3  -5   27.36    1.33
  -3   3   5   24.21    1.29
   3  -3  -5   27.09    1.27
   3  -3  -5   23.70    1.21
   3  -3  -5   26.17    1.26
  -3   3   5   25.41    1.32
  -3   3   5   26.04    1.19
  -3   3   5   24.97    1.19
   2  -3  -5   30.97    1.32
   2  -3  -5   29.85    1.32
  -2   3   5   30.43    1.41
  -2   3   5   30.56    1.35
  -2   3   5   31.40    1.50
  -2   3   5   33.03    1.30
   2  -3  -5   30.24    1.45
   2  -3  -5   32.82    1.48
  -2   3   5   29.17    1.47
   2  -3  -5   28.17    1.39
   1  -3  -5   87.92    3.19
   1  -3  -5   86.65    3.18
   1  -3  -5   92.73    3.15
  -1   3   5   90.29    2.82
  -1   3   5   84.51    3.22
   1  -3  -5   85.35    2.82
   1  -3  -5   90.96    3.25
  -1   3   5   84.21    3.08
  -1   3   5   84.06    3.04
   1  -3  -5   91.36    2.88
   0   3   5  127.97    4.28
   0   3   5  126.60    4.30
   0   3   5  116.66    4.35
   0  -3  -5  125.60    3.85
   0  -3  -5  122.68    3.81
   0   3   5  128.85    4.27
   0  -3  -5  130.07    4.41
   0   3   5  126.40    4.10
   0  -3  -5  120.90    4.29
   0  -3  -5  121.79    4.32
   1   3   5   84.50    3.04
   1   3   5   79.48    2.99
  -1  -3  -5   81.81    3.06
   1   3   5   84.48    3.04
  -1  -3  -5   77.76    2.63
  -1  -3  -5   83.94    3.07
  -1  -3  -5   78.11    2.67
   1   3   5   79.21    3.10
  -2  -3  -5   28.01    1.22
  -2  -3  -5   25.63    1.38
   2   3   5   23.84    1.33
   2   3   5   26.92    1.45
  -2  -3  -5   26.18    1.40
   2   3   5   27.43    0.99
   2   3   5   27.04    1.41
   2   3   5   27.16    1.35
   3   3   5    0.48    0.33
   3   3   5    0.37    0.25
   3   3   5   -0.07    0.29
   3   3   5    0.08    0.29
  -3  -3  -5   -0.06    0.31
   3   3   5    0.05    0.10
   4   3   5   81.96    3.32
   4   3   5   85.87    3.36
   4   3   5   88.99    3.36
   5   3   5    4.50    0.73
   5   3   5    4.71    0.75
   5   3   5    3.96    0.68
   6   3   5    0.68    0.47
   6   3   5    1.26    0.56
   7   3   5    0.16    0.41
   7   3   5    0.60    0.55
   9  -4  -5    0.88    0.50
   9  -4  -5    0.74    0.47
   9  -4  -5    1.84    0.53
   8  -4  -5    1.06    0.45
   8  -4  -5    1.02    0.47
   8  -4  -5    0.11    0.35
   7  -4  -5    2.08    0.45
   7  -4  -5    2.51    0.54
  -7   4   5    1.89    0.59
   7  -4  -5    3.04    0.70
   6  -4  -5   17.21    1.21
   6  -4  -5   18.21    0.82
   6  -4  -5   16.42    0.78
   6  -4  -5   17.65    1.05
   6  -4  -5   15.97    1.10
  -6   4   5   17.21    1.27
   5  -4  -5   20.43    1.22
   5  -4  -5   18.99    1.15
   5  -4  -5   20.99    1.27
   5  -4  -5   16.85    0.94
   5  -4  -5   21.26    1.12
  -5   4   5   18.33    1.14
  -5   4   5   19.51    1.26
   5  -4  -5   18.27    0.98
  -4   4   5    1.60    0.44
   4  -4  -5    1.58    0.41
   4  -4  -5    1.35    0.41
   4  -4  -5    2.13    0.45
  -4   4   5    1.27    0.43
   4  -4  -5    2.14    0.41
   4  -4  -5    1.81    0.38
  -4   4   5    2.99    0.51
   4  -4  -5    2.57    0.40
  -3   4   5  180.24    5.20
   3  -4  -5  169.60    5.27
  -3   4   5  170.34    5.74
  -3   4   5  158.98    5.73
   3  -4  -5  171.61    5.67
   3  -4  -5  183.98    5.64
   3  -4  -5  173.15    5.69
  -3   4   5  172.58    5.48
   3  -4  -5  176.20    5.29
   3  -4  -5  151.81    5.63
   2  -4  -5   18.11    1.08
   2  -4  -5   16.78    0.93
  -2   4   5   17.05    0.97
  -2   4   5   16.58    0.98
   2  -4  -5   15.51    1.01
  -2   4   5   16.05    0.98
  -2   4   5   15.21    0.90
  -2   4   5   16.75    1.08
   2  -4  -5   17.96    0.96
   2  -4  -5   17.23    1.02
   1  -4  -5  161.92    5.60
   1  -4  -5  179.25    5.73
  -1   4   5  166.45    5.49
   1  -4  -5  165.28    5.04
  -1   4   5  167.70    5.00
   1  -4  -5  168.83    5.52
   1  -4  -5  159.78    5.00
   1  -4  -5  166.37    5.57
  -1   4   5  161.48    5.66
   0  -4  -5    2.08    0.38
   0  -4  -5    2.52    0.51
   0   4   5    1.43    0.42
   0  -4  -5    2.27    0.45
   0  -4  -5    2.32    0.40
   0  -4  -5    1.95    0.45
   0   4   5    2.15    0.45
   0   4   5    2.82    0.45
   1   4   5   28.19    1.54
  -1  -4  -5   28.45    1.28
  -1  -4  -5   26.53    1.46
  -1  -4  -5   28.07    1.50
   1   4   5   30.79    1.49
  -1  -4  -5   27.99    1.29
   1   4   5   28.55    1.46
   1   4   5   29.55    1.48
   2   4   5   -0.11    0.30
   2   4   5    0.20    0.23
  -2  -4  -5   -0.49    0.29
  -2  -4  -5    0.26    0.27
   2   4   5   -0.01    0.29
  -2  -4  -5    0.01    0.29
   2   4   5   -0.24    0.14
   2   4   5    0.46    0.31
   3   4   5    2.03    0.54
   3   4   5    2.06    0.27
   3   4   5    2.28    0.54
  -3  -4  -5    2.68    0.55
   4   4   5   20.31    1.38
   4   4   5   23.32    1.47
   5   4   5   -0.68    0.44
   5   4   5    1.45    0.53
   5   4   5   -0.67    0.35
   6   4   5    6.70    0.93
   6   4   5    6.83    0.87
   6   4   5    6.22    0.86
   7   4   5    1.46    0.66
   7   4   5    0.47    0.55
   9  -5  -5    0.48    0.45
   9  -5  -5    0.87    0.48
   8  -5  -5    0.65    0.43
   8  -5  -5    0.31    0.41
   7  -5  -5   12.89    0.97
   7  -5  -5   13.97    1.15
   7  -5  -5   11.99    1.00
  -7   5   5   11.26    1.15
   6  -5  -5   10.46    0.61
   6  -5  -5   10.31    0.98
   6  -5  -5   11.88    0.93
   6  -5  -5   13.60    1.16
   6  -5  -5   10.82    0.65
  -6   5   5    8.90    0.95
   6  -5  -5   11.23    0.87
   5  -5  -5    0.36    0.38
  -5   5   5    0.19    0.36
   5  -5  -5    1.36    0.40
   5  -5  -5    1.13    0.31
   5  -5  -5    0.47    0.42
   5  -5  -5    0.89    0.42
   5  -5  -5    1.22    0.34
   4  -5  -5    0.14    0.27
   4  -5  -5    0.00    0.26
   4  -5  -5   -0.13    0.27
  -4   5   5   -0.34    0.25
   4  -5  -5   -0.35    0.29
   4  -5  -5    0.56    0.29
  -4   5   5    0.05    0.29
   4  -5  -5    0.13    0.24
   3  -5  -5  124.93    4.22
  -3   5   5  130.31    4.67
  -3   5   5  128.69    4.66
   3  -5  -5  135.95    4.54
   3  -5  -5  131.59    4.25
   3  -5  -5  131.94    4.57
   3  -5  -5  131.46    4.60
   3  -5  -5  136.26    4.62
   2  -5  -5   43.21    1.95
   2  -5  -5   41.57    1.90
   2  -5  -5   40.34    1.72
   2  -5  -5   42.42    1.73
  -2   5   5   37.97    1.91
  -2   5   5   44.61    1.84
   2  -5  -5   41.94    1.87
   2  -5  -5   41.63    1.92
   1  -5  -5   85.17    2.89
   1  -5  -5   76.30    3.16
   1  -5  -5   88.84    3.22
  -1   5   5   82.93    3.15
   1  -5  -5   81.51    2.85
   1  -5  -5   92.55    3.36
  -1   5   5   81.79    3.27
   1  -5  -5   82.31    3.21
   0   5   5   30.43    1.66
   0  -5  -5   30.68    1.61
   0  -5  -5   30.42    1.41
   0   5   5   31.99    1.59
   0  -5  -5   31.75    1.41
   0  -5  -5   33.08    1.66
  -1  -5  -5    2.90    0.55
  -1  -5  -5    2.67    0.46
  -1  -5  -5    2.05    0.51
  -1  -5  -5    1.89    0.44
   1   5   5    3.09    0.57
   1   5   5    2.05    0.50
   1   5   5    2.96    0.52
  -2  -5  -5   -0.18    0.24
   2   5   5   -0.07    0.38
   2   5   5   -0.07    0.21
   2   5   5    0.10    0.32
  -2  -5  -5    0.28    0.32
  -3  -5  -5    1.86    0.55
   3   5   5    1.24    0.50
   3   5   5    2.51    0.61
   4   5   5   20.30    1.47
   4   5   5   20.18    1.44
   5   5   5    3.90    0.84
   5   5   5    4.30    0.80
   6   5   5    7.06    0.98
   6   5   5    8.98    1.13
   6   5   5   10.68    1.13
   9  -6  -5    2.08    0.58
   8  -6  -5    7.72    0.79
   8  -6  -5    7.89    0.84
   8  -6  -5    7.66    1.02
   7  -6  -5    0.34    0.46
   7  -6  -5    0.24    0.37
   7  -6  -5   -0.58    0.32
   6  -6  -5    0.76    0.27
   6  -6  -5    0.87    0.43
   6  -6  -5   -0.07    0.46
   6  -6  -5    0.62    0.46
   6  -6  -5    1.41    0.41
   6  -6  -5    1.01    0.27
  -6   6   5    0.96    0.46
  -5   6   5   25.06    1.56
   5  -6  -5   26.46    1.31
   5  -6  -5   27.08    1.42
   5  -6  -5   25.57    1.49
   5  -6  -5   24.53    1.27
   5  -6  -5   24.81    1.43
   5  -6  -5   26.13    1.45
   4  -6  -5    0.35    0.35
  -4   6   5    0.36    0.34
   4  -6  -5   -0.21    0.28
   4  -6  -5    0.32    0.28
   4  -6  -5    0.15    0.30
   4  -6  -5    0.18    0.33
  -4   6   5    0.33    0.36
   4  -6  -5   -0.32    0.28
   3  -6  -5  152.14    4.98
   3  -6  -5  159.35    5.38
   3  -6  -5  169.10    5.51
   3  -6  -5  150.97    4.97
   3  -6  -5  155.69    5.40
   3  -6  -5  154.76    5.41
  -3   6   5  154.10    5.51
   2  -6  -5    3.01    0.61
   2  -6  -5    3.06    0.53
   2  -6  -5    3.08    0.55
   2  -6  -5    3.47    0.54
  -2   6   5    2.34    0.56
  -2   6   5    2.79    0.54
   2  -6  -5    4.33    0.63
   2  -6  -5    3.58    0.60
   1  -6  -5    1.13    0.38
   1  -6  -5   -0.01    0.37
   1  -6  -5    1.15    0.42
   1  -6  -5    0.23    0.43
  -1   6   5    0.89    0.43
   1  -6  -5    0.90    0.42
  -1   6   5    1.41    0.48
   0   6   5    5.24    0.74
   0  -6  -5    6.20    0.68
   0  -6  -5    4.60    0.59
   0  -6  -5    5.60    0.72
   0  -6  -5    5.70    0.76
   0   6   5    6.17    0.75
   1   6   5    0.33    0.40
  -1  -6  -5    1.13    0.43
   1   6   5    0.39    0.38
  -1  -6  -5    0.12    0.34
  -1  -6  -5    0.88    0.37
   2   6   5   -0.07    0.34
  -2  -6  -5    0.74    0.45
  -2  -6  -5   -0.16    0.32
   2   6   5    0.35    0.29
   2   6   5    0.49    0.44
   3   6   5   -0.19    0.38
   3   6   5    0.62    0.44
  -3  -6  -5   -0.62    0.30
   4   6   5   -0.36    0.40
   4   6   5   -0.31    0.48
   5   6   5    7.36    1.09
   5   6   5    7.00    1.00
   6   6   5    1.52    0.80
   6   6   5    2.13    0.75
   9  -7  -5   -0.38    0.47
   8  -7  -5    0.41    0.54
   8  -7  -5   -0.14    0.44
   7  -7  -5    3.31    0.72
   7  -7  -5    2.74    0.76
   7  -7  -5    3.33    0.64
   6  -7  -5   -0.14    0.40
   6  -7  -5    0.34    0.42
   6  -7  -5    0.32    0.26
   6  -7  -5    0.16    0.25
  -6   7   5   -0.43    0.31
   6  -7  -5    0.22    0.45
   5  -7  -5   25.02    1.35
   5  -7  -5   29.84    1.58
  -5   7   5   22.22    1.56
   5  -7  -5   25.89    1.52
   5  -7  -5   25.76    1.53
   4  -7  -5   -0.09    0.30
   4  -7  -5    0.30    0.41
   4  -7  -5   -0.11    0.34
   4  -7  -5    0.39    0.33
   3  -7  -5  119.16    4.46
   3  -7  -5  124.46    4.14
   3  -7  -5  121.87    4.14
   3  -7  -5  124.58    4.53
  -3   7   5  118.06    4.56
  -2   7   5   26.81    1.70
   2  -7  -5   30.33    1.71
   2  -7  -5   29.58    1.68
   2  -7  -5   30.01    1.52
   2  -7  -5   30.79    1.53
   1  -7  -5  157.45    5.65
   1  -7  -5  154.29    5.05
   1  -7  -5  155.65    5.62
   1  -7  -5  158.17    5.05
  -1   7   5  162.74    5.80
   0   7   5   -0.03    0.39
   0  -7  -5   -0.12    0.46
   0  -7  -5   -0.03    0.38
   0  -7  -5   -0.64    0.37
   0  -7  -5    0.07    0.39
   1   7   5    7.30    0.96
  -1  -7  -5    8.81    0.87
  -1  -7  -5    8.70    0.95
  -1  -7  -5    8.56    0.82
  -2  -7  -5    1.25    0.56
  -2  -7  -5    1.02    0.45
   2   7   5    1.47    0.56
   3   7   5    1.03    0.61
  -3  -7  -5    1.80    0.54
   4   7   5    0.97    0.61
   5   7   5    1.38    0.66
   8  -8  -5    1.15    0.56
   7  -8  -5    7.44    1.07
   7  -8  -5    9.29    1.07
   7  -8  -5    8.76    0.99
   6  -8  -5    2.92    0.70
   6  -8  -5    2.84    0.46
   6  -8  -5    2.26    0.62
   6  -8  -5    2.26    0.67
   5  -8  -5    5.26    0.68
   5  -8  -5    4.07    0.70
   5  -8  -5    5.44    0.82
   5  -8  -5    4.95    0.78
   4  -8  -5   13.05    1.18
   4  -8  -5   14.16    1.10
   4  -8  -5   14.52    1.16
   4  -8  -5   14.80    1.13
   3  -8  -5    2.82    0.58
   3  -8  -5    3.29    0.63
   3  -8  -5    1.92    0.59
   3  -8  -5    2.11    0.55
   2  -8  -5   11.25    0.97
  -2   8   5   12.64    1.20
   2  -8  -5   12.63    1.17
   2  -8  -5   11.81    1.10
   2  -8  -5    9.89    0.92
   1  -8  -5   21.64    1.52
   1  -8  -5   20.01    1.32
   1  -8  -5   20.66    1.30
  -1   8   5   20.45    1.55
   1  -8  -5   22.66    1.60
   0  -8  -5   25.62    1.48
   0  -8  -5   27.55    1.54
   0   8   5   28.74    1.86
   0  -8  -5   28.42    1.77
  -1  -8  -5   16.41    1.35
   1   8   5   16.17    1.40
  -1  -8  -5   15.64    1.18
  -1  -8  -5   17.87    1.23
  -2  -8  -5    1.01    0.58
   2   8   5    0.44    0.48
   3   8   5    2.66    0.78
   4   8   5    5.24    1.01
   8  -9  -5    1.09    0.73
   8  -9  -5    0.34    0.57
   7  -9  -5    2.94    0.74
   7  -9  -5    2.50    0.69
   7  -9  -5    1.82    0.78
   6  -9  -5    1.19    0.40
   6  -9  -5    0.74    0.53
   6  -9  -5    1.47    0.60
   6  -9  -5    1.05    0.59
   5  -9  -5    8.69    1.00
   5  -9  -5    7.95    0.90
   5  -9  -5    7.92    1.00
   5  -9  -5    8.40    0.87
   4  -9  -5   -0.30    0.35
   4  -9  -5   -0.08    0.38
   4  -9  -5    0.66    0.50
   4  -9  -5   -0.26    0.44
   3  -9  -5    0.10    0.47
   3  -9  -5   -0.16    0.38
   3  -9  -5    1.04    0.50
   3  -9  -5    0.39    0.39
   2  -9  -5   -0.37    0.39
   2  -9  -5    0.29    0.56
   2  -9  -5    1.13    0.53
   2  -9  -5    0.32    0.42
   1  -9  -5   -0.65    0.36
   1  -9  -5    0.63    0.50
  -1   9   5    0.82    0.57
   1  -9  -5   -0.06    0.41
   0  -9  -5   38.21    1.96
   0  -9  -5   41.66    1.98
   0   9   5   38.02    2.32
   0  -9  -5   37.37    2.21
   1   9   5    6.26    1.04
  -1  -9  -5    5.00    0.80
  -1  -9  -5    6.45    0.99
  -2  -9  -5    6.69    0.92
   2   9   5    5.62    1.02
   3   9   5    0.81    0.64
   7 -10  -5    5.97    1.00
   7 -10  -5    5.80    1.05
   6 -10  -5    1.18    0.65
   6 -10  -5    0.19    0.52
   6 -10  -5    0.29    0.42
   5 -10  -5    2.23    0.66
   5 -10  -5    3.46    0.82
   5 -10  -5    4.34    0.86
   5 -10  -5    2.97    0.66
   4 -10  -5    0.60    0.49
   4 -10  -5    0.37    0.51
   4 -10  -5    0.54    0.51
   4 -10  -5    0.56    0.50
   3 -10  -5    0.88    0.53
   3 -10  -5    0.09    0.44
   3 -10  -5    0.36    0.50
   3 -10  -5    0.58    0.59
   2 -10  -5    3.09    0.70
   2 -10  -5    4.08    0.83
   1 -10  -5   12.83    1.15
   1 -10  -5   15.40    1.41
   0 -10  -5    1.39    0.65
   0 -10  -5    1.76    0.73
   0  10   5    1.57    0.74
   1  10   5    0.24    0.53
  -1 -10  -5   -0.63    0.53
  -1 -10  -5   -0.35    0.46
   2  10   5    0.57    0.66
  -2 -10  -5   -0.57    0.54
   6 -11  -5    2.99    0.65
   6 -11  -5    4.78    0.97
   6 -11  -5    4.21    0.96
   5 -11  -5    0.48    0.67
   5 -11  -5   -0.50    0.54
   5 -11  -5    0.88    0.54
   4 -11  -5    3.06    0.73
   4 -11  -5    2.79    0.80
   4 -11  -5    3.84    0.91
   3 -11  -5    0.24    0.51
   3 -11  -5    1.34    0.63
   2 -11  -5    0.15    0.56
   2 -11  -5    0.39    0.53
   1 -11  -5    1.56    0.70
   1 -11  -5    0.11    0.52
   0 -11  -5    0.68    0.65
   0 -11  -5    0.48    0.63
   3 -12  -5    2.53    0.81
  -1 -11   6    0.33    0.60
   0 -11   6    1.15    0.66
   1 -11   6    0.22    0.51
   2 -11   6   -0.33    0.47
   3 -11   6    5.05    0.98
  -3  11  -6    4.14    0.90
   3 -11   6    5.49    0.83
  -4  11  -6    0.56    0.63
   4 -11   6    0.88    0.70
   4 -11   6    2.12    0.57
   5 -11   6   -0.02    0.59
  -5  11  -6   -0.99    0.50
   3  10  -6    0.82    0.80
  -2 -10   6    1.60    0.76
   2  10  -6    2.88    0.92
  -1 -10   6    0.40    0.53
   0 -10   6    0.28    0.58
   1 -10   6    0.02    0.44
   2 -10   6    0.88    0.48
  -2  10  -6    0.63    0.60
   2 -10   6    1.63    0.70
   3 -10   6    2.88    0.79
  -3  10  -6    1.73    0.65
   3 -10   6    1.93    0.58
   4 -10   6   -0.34    0.51
  -4  10  -6   -0.04    0.55
   4 -10   6   -0.05    0.33
  -5  10  -6    0.45    0.56
   5 -10   6   -0.74    0.44
   5 -10   6   -0.05    0.30
  -6  10  -6    0.65    0.54
   6 -10   6    0.10    0.51
   4   9  -6    0.98    0.72
   3   9  -6   -0.03    0.61
  -2  -9   6    4.60    0.92
   2   9  -6    3.85    0.92
  -1  -9   6    3.31    0.79
   1   9  -6    5.03    0.94
   0  -9   6   12.30    1.19
   1  -9   6   -0.58    0.34
   1  -9   6   -0.29    0.42
  -1   9  -6   -0.32    0.49
   2  -9   6    0.95    0.51
  -2   9  -6    2.41    0.65
   2  -9   6    1.73    0.60
   3  -9   6    3.63    0.73
  -3   9  -6    3.58    0.72
   3  -9   6    3.55    0.62
   4  -9   6    3.17    0.71
  -4   9  -6    3.18    0.66
   4  -9   6    1.83    0.47
   5  -9   6    0.40    0.51
   5  -9   6    1.55    0.34
  -5   9  -6    1.58    0.59
   6  -9   6    1.74    0.59
  -6   9  -6    1.19    0.57
   7  -9   6    3.12    0.69
  -7   9  -6    4.16    0.72
   5   8  -6    0.26    0.64
   4   8  -6    3.27    0.89
   3   8  -6   16.50    1.53
  -3  -8   6   18.07    1.54
  -2  -8   6    4.38    0.84
   2   8  -6    3.70    0.84
  -1  -8   6   -0.55    0.40
   1   8  -6    0.26    0.47
   0  -8   6    7.31    0.94
   0   8  -6    7.97    1.00
   0   8  -6    7.26    0.94
   0  -8   6    7.57    0.94
   1  -8   6    0.10    0.39
  -1   8  -6    0.96    0.52
   1  -8   6    0.48    0.51
  -2   8  -6    9.90    0.98
   2  -8   6    8.35    0.91
   2  -8   6   10.12    0.95
   3  -8   6   -0.08    0.41
  -3   8  -6   -0.18    0.39
   3  -8   6   -0.03    0.35
   4  -8   6    0.36    0.31
  -4   8  -6    0.75    0.50
   4  -8   6    1.06    0.51
   5  -8   6   23.64    1.42
   5  -8   6   23.36    1.06
  -5   8  -6   23.06    1.42
   6  -8   6   -0.14    0.39
  -6   8  -6    0.21    0.47
   7  -8   6    0.22    0.43
  -7   8  -6    0.30    0.47
   6   7  -6    0.63    0.61
   5   7  -6    0.20    0.52
   4   7  -6    2.85    0.84
  -3  -7   6    0.18    0.52
   3   7  -6    0.36    0.50
   2   7  -6    5.27    0.89
  -2  -7   6    6.58    0.90
  -1  -7   6   15.25    1.23
   1   7  -6   14.69    1.23
  -1  -7   6   17.78    1.28
   1   7  -6   16.90    1.33
   0  -7   6    5.63    0.79
   0  -7   6    6.26    0.62
   0   7  -6    4.42    0.76
   0  -7   6    5.79    0.82
   0   7  -6    4.78    0.74
   1  -7   6   49.53    2.29
  -1   7  -6   50.67    2.42
  -1   7  -6   49.43    2.26
   1  -7   6   47.78    2.27
   2  -7   6   -0.02    0.38
   2  -7   6    0.14    0.43
  -2   7  -6    0.05    0.41
   3  -7   6   59.24    2.55
  -3   7  -6   58.06    2.50
   3  -7   6   62.03    2.45
  -4   7  -6   -0.51    0.35
   4  -7   6    0.02    0.28
   4  -7   6   -0.23    0.36
   5  -7   6   13.30    1.02
   5  -7   6   14.63    0.72
   5  -7   6   16.45    0.78
  -5   7  -6   13.24    1.02
  -6   7  -6   10.53    0.93
   6  -7   6   12.52    0.97
  -7   7  -6    5.62    0.70
   7  -7   6    4.24    0.66
   8  -7   6    2.45    0.57
  -8   7  -6    2.48    0.61
   6   6  -6    1.25    0.59
   5   6  -6    0.22    0.49
   5   6  -6   -0.67    0.56
  -4  -6   6    0.20    0.51
   4   6  -6    1.35    0.58
   4   6  -6    1.56    0.72
   3   6  -6    8.95    1.09
  -3  -6   6    9.66    1.05
   3   6  -6    9.33    1.05
  -3  -6   6    9.20    1.03
  -2  -6   6   13.13    1.07
  -2  -6   6   10.45    1.05
   2   6  -6   10.45    1.08
   2   6  -6   12.62    1.20
  -1  -6   6   15.48    0.98
   1   6  -6   13.94    1.17
  -1  -6   6   15.56    1.16
  -1  -6   6   12.33    1.08
   1   6  -6   13.22    1.13
   0  -6   6   41.21    2.04
   0   6  -6   43.91    2.05
   0  -6   6   41.78    2.01
   0   6  -6   43.90    2.17
   0  -6   6   45.83    2.17
   0  -6   6   44.48    1.70
   1  -6   6   76.85    3.00
   1  -6   6   71.11    2.26
   1  -6   6   70.80    2.90
  -1   6  -6   70.42    2.95
   1  -6   6   69.64    2.87
  -1   6  -6   70.48    2.85
  -2   6  -6    6.56    0.78
  -2   6  -6    5.25    0.68
   2  -6   6    5.98    0.65
   2  -6   6    5.91    0.71
   2  -6   6    4.77    0.62
   2  -6   6    7.23    0.86
   3  -6   6    1.36    0.47
   3  -6   6    0.49    0.35
   3  -6   6    1.19    0.50
   3  -6   6    1.92    0.41
  -3   6  -6    1.56    0.47
  -3   6  -6    0.97    0.45
   4  -6   6    6.44    0.78
  -4   6  -6    6.79    0.72
  -4   6  -6    6.21    0.70
   4  -6   6    6.43    0.59
   4  -6   6    6.37    0.71
   4  -6   6    7.04    0.60
   5  -6   6    6.05    0.73
  -5   6  -6    5.23    0.64
   5  -6   6    5.13    0.40
   5  -6   6    4.78    0.36
   5  -6   6    4.07    0.60
   6  -6   6   12.63    1.08
   6  -6   6   10.53    0.89
  -6   6  -6   12.00    0.93
   7  -6   6    3.53    0.58
   7  -6   6    3.22    0.66
  -7   6  -6    2.38    0.53
  -8   6  -6    5.47    0.70
   8  -6   6    6.24    0.79
   8  -6   6    5.03    0.65
   7   5  -6   -0.21    0.70
   7   5  -6    0.57    0.48
   6   5  -6    0.18    0.63
   6   5  -6    1.89    0.65
   5   5  -6   -0.07    0.42
   5   5  -6   -0.45    0.55
  -4  -5   6   -0.25    0.39
   4   5  -6    0.19    0.53
   4   5  -6    0.06    0.44
  -4  -5   6    0.39    0.45
  -3  -5   6   19.11    1.34
   3   5  -6   19.94    1.48
   3   5  -6   16.29    1.32
  -3  -5   6   20.31    1.33
  -2  -5   6   11.32    0.97
   2   5  -6   11.98    1.04
  -2  -5   6   11.92    1.03
   2   5  -6   12.59    1.13
  -2  -5   6   12.15    0.97
   2   5  -6   10.70    0.98
  -1  -5   6    1.15    0.33
  -1  -5   6    0.35    0.36
   1   5  -6    0.75    0.42
   1   5  -6   -0.19    0.38
  -1  -5   6    0.54    0.38
   1   5  -6    0.25    0.36
  -1  -5   6    0.47    0.42
   0  -5   6    0.30    0.21
   0   5  -6    0.40    0.39
   0  -5   6   -0.01    0.32
   0  -5   6    0.36    0.41
   0  -5   6    0.73    0.43
   0   5  -6    0.64    0.38
   0   5  -6   -0.14    0.32
   0  -5   6    0.31    0.33
   0   5  -6    0.05    0.32
  -1   5  -6   54.05    2.38
   1  -5   6   56.06    1.66
   1  -5   6   53.05    2.29
  -1   5  -6   56.20    2.28
  -1   5  -6   54.05    2.29
   1  -5   6   50.98    2.25
   1  -5   6   55.61    1.75
  -1   5  -6   54.88    2.28
   1  -5   6   56.66    2.35
  -2   5  -6    7.91    0.80
   2  -5   6    9.00    0.80
   2  -5   6    8.40    0.74
  -2   5  -6    8.13    0.75
   2  -5   6   10.62    0.96
  -2   5  -6   10.46    0.81
   3  -5   6    6.38    0.61
   3  -5   6    7.39    0.65
   3  -5   6    7.40    0.73
  -3   5  -6    7.65    0.68
   3  -5   6    6.66    0.77
  -3   5  -6    6.56    0.69
  -3   5  -6    7.01    0.74
   4  -5   6   16.20    0.87
   4  -5   6   14.17    0.96
  -4   5  -6   13.84    0.96
  -4   5  -6   15.31    0.97
   4  -5   6   13.96    1.04
   4  -5   6   14.37    0.83
  -5   5  -6   20.27    1.16
   5  -5   6   22.67    1.34
   5  -5   6   19.55    1.17
   5  -5   6   20.54    0.79
   6  -5   6    0.76    0.52
  -6   5  -6    1.22    0.44
   6  -5   6    1.44    0.45
  -7   5  -6    5.11    0.64
   7  -5   6    4.66    0.63
   7  -5   6    6.14    0.76
   8  -5   6    1.27    0.47
   8  -5   6    1.31    0.54
  -8   5  -6    0.70    0.45
   7   4  -6    0.64    0.47
   7   4  -6    0.34    0.68
   6   4  -6    6.88    1.01
   6   4  -6    9.12    1.00
   5   4  -6    0.64    0.47
   5   4  -6    1.24    0.58
  -5  -4   6    1.25    0.55
  -4  -4   6   -0.14    0.40
   4   4  -6    0.50    0.39
  -4  -4   6   -0.28    0.38
   4   4  -6   -0.39    0.47
  -3  -4   6    5.98    0.76
   3   4  -6    6.83    0.86
   3   4  -6    7.32    0.82
   3   4  -6    6.84    0.85
  -3  -4   6    6.55    0.76
   2   4  -6    2.99    0.54
   2   4  -6    2.96    0.61
  -2  -4   6    4.19    0.61
  -2  -4   6    2.83    0.49
  -2  -4   6    3.34    0.57
   2   4  -6    2.25    0.53
  -2  -4   6    2.15    0.49
  -1  -4   6   26.10    1.37
  -1  -4   6   25.51    1.44
  -1  -4   6   26.77    1.21
   1   4  -6   29.20    1.53
   1   4  -6   26.92    1.44
   1   4  -6   24.13    1.45
  -1  -4   6   28.16    1.44
   1   4  -6   31.58    1.51
   0  -4   6    0.50    0.21
   0  -4   6    0.00    0.27
   0   4  -6    0.34    0.32
   0  -4   6    0.27    0.33
   0  -4   6    0.65    0.36
   0   4  -6    0.56    0.37
   0   4  -6    0.43    0.32
   0   4  -6   -0.05    0.29
   0  -4   6    0.32    0.29
   0  -4   6    0.74    0.22
   0  -4   6   -0.06    0.33
   1  -4   6   12.54    0.53
   1  -4   6   10.01    0.80
   1  -4   6   11.63    0.88
  -1   4  -6   11.96    0.83
  -1   4  -6   12.19    0.92
  -1   4  -6   10.98    0.90
   1  -4   6   10.86    0.85
  -1   4  -6   11.27    0.85
  -2   4  -6   10.18    0.79
  -2   4  -6    9.63    0.83
   2  -4   6    9.60    0.77
   2  -4   6    9.61    0.83
   2  -4   6    9.24    0.73
  -2   4  -6   12.00    0.77
   3  -4   6   18.66    1.21
  -3   4  -6   23.49    1.10
  -3   4  -6   21.48    1.18
   3  -4   6   21.35    1.19
   3  -4   6   21.21    1.11
  -3   4  -6   19.77    1.20
   3  -4   6   21.22    1.12
   4  -4   6    2.22    0.51
  -4   4  -6    1.60    0.41
  -4   4  -6    2.37    0.38
   4  -4   6    2.43    0.36
   4  -4   6    2.03    0.45
   4  -4   6    2.19    0.34
   5  -4   6    6.84    0.75
   5  -4   6    7.56    0.41
  -5   4  -6    7.37    0.69
   5  -4   6    7.37    0.42
   5  -4   6    6.44    0.68
  -6   4  -6   16.12    1.05
   6  -4   6   16.30    1.07
   6  -4   6   19.26    1.23
   7  -4   6    0.38    0.39
  -7   4  -6    0.61    0.42
   7  -4   6    0.56    0.49
   8  -4   6    3.07    0.58
   8  -4   6    4.13    0.64
   8   3  -6    1.01    0.76
   8   3  -6    2.11    0.63
   7   3  -6    0.47    0.44
   7   3  -6    0.56    0.61
   6   3  -6    1.36    0.52
   6   3  -6    2.38    0.72
  -6  -3   6    2.84    0.72
  -5  -3   6   18.18    1.31
   5   3  -6   15.96    1.28
   5   3  -6   15.38    1.19
  -4  -3   6    8.01    0.86
  -4  -3   6    8.21    0.85
   4   3  -6    7.34    0.80
   4   3  -6    8.56    0.92
   3   3  -6    8.85    0.90
   3   3  -6    8.96    0.84
   3   3  -6    9.13    0.85
   3   3  -6   10.86    0.93
   3   3  -6   10.94    0.88
  -3  -3   6    9.23    0.89
  -3  -3   6    9.17    0.83
  -3  -3   6    9.63    0.84
   2   3  -6   15.32    1.08
  -2  -3   6   13.02    0.93
  -2  -3   6   15.16    1.00
  -2  -3   6   17.15    1.12
   2   3  -6   12.96    1.00
   2   3  -6   14.78    1.03
   2   3  -6   15.43    1.02
   2   3  -6   14.49    1.06
  -2  -3   6   16.33    0.93
   2   3  -6   14.32    1.00
   1   3  -6   92.33    3.33
  -1  -3   6   90.32    3.31
  -1  -3   6   91.64    3.43
  -1  -3   6   92.54    2.97
   1   3  -6   92.33    3.44
   1   3  -6   90.24    3.45
   1   3  -6   92.05    3.37
  -1  -3   6   92.84    3.34
  -1  -3   6   95.56    3.49
   0  -3   6   30.94    1.51
   0  -3   6   32.66    1.14
   0   3  -6   34.46    1.57
   0   3  -6   34.55    1.50
   0  -3   6   34.07    1.47
   0  -3   6   34.44    1.61
   0   3  -6   34.09    1.64
   0   3  -6   31.80    1.58
   0  -3   6   32.79    1.63
   0  -3   6   31.44    1.56
   0  -3   6   32.74    1.22
  -1   3  -6   47.70    1.92
  -1   3  -6   41.68    1.93
   1  -3   6   46.61    1.44
   1  -3   6   47.07    1.92
   1  -3   6   43.16    1.91
  -1   3  -6   44.18    1.90
   1  -3   6   46.65    1.95
  -1   3  -6   45.73    1.81
   2  -3   6    4.63    0.59
  -2   3  -6    4.97    0.60
  -2   3  -6    5.30    0.49
   2  -3   6    4.29    0.54
  -2   3  -6    5.66    0.58
   2  -3   6    5.06    0.55
  -3   3  -6   95.59    3.41
   3  -3   6   95.90    3.44
   3  -3   6   89.07    3.25
   3  -3   6   91.88    3.32
  -3   3  -6   91.77    3.27
  -3   3  -6   91.16    3.11
   3  -3   6   93.86    3.26
  -4   3  -6   -0.31    0.30
  -4   3  -6    0.23    0.21
   4  -3   6    0.54    0.37
   4  -3   6   -0.13    0.30
   4  -3   6    0.09    0.23
   4  -3   6    0.20    0.25
  -4   3  -6    0.66    0.38
   5  -3   6   63.06    2.48
   5  -3   6   62.88    2.58
   5  -3   6   64.01    2.12
   5  -3   6   66.56    2.14
  -5   3  -6   61.36    2.44
   6  -3   6    5.86    0.74
   6  -3   6    6.99    0.68
  -6   3  -6    5.76    0.68
   7  -3   6    4.24    0.67
   7  -3   6    4.37    0.63
   8  -3   6    2.88    0.59
   8   2  -6    9.20    1.17
   8   2  -6    9.83    0.89
   7   2  -6   -0.03    0.51
   7   2  -6   -0.10    0.38
  -6  -2   6   -0.35    0.38
   6   2  -6    0.17    0.47
   6   2  -6   -0.04    0.33
  -5  -2   6   14.95    1.14
  -5  -2   6   17.69    1.23
   5   2  -6   16.90    1.28
   5   2  -6   15.21    1.12
   4   2  -6   48.79    2.22
  -4  -2   6   49.78    2.28
   4   2  -6   49.77    2.33
  -4  -2   6   52.49    2.31
   4   2  -6   57.22    2.37
  -3  -2   6   38.51    1.73
   3   2  -6   33.55    1.70
   3   2  -6   35.92    1.77
   3   2  -6   33.39    1.77
  -3  -2   6   33.46    1.67
  -3  -2   6   36.39    1.60
  -3  -2   6   33.91    1.72
   3   2  -6   37.85    1.67
   3   2  -6   33.94    1.66
  -3  -2   6   36.53    1.64
   3   2  -6   38.61    1.81
  -2  -2   6   96.62    3.62
   2   2  -6   99.22    3.54
  -2  -2   6   92.51    3.44
   2   2  -6   92.84    3.61
   2   2  -6   95.23    3.61
   2   2  -6  102.29    3.51
  -2  -2   6  102.50    3.24
   2   2  -6  102.88    3.71
  -2  -2   6   97.09    3.54
   2   2  -6  103.44    3.64
  -1  -2   6  110.01    3.94
  -1  -2   6  115.04    3.97
  -1  -2   6  110.50    4.09
   1   2  -6  108.46    4.07
  -1  -2   6  121.04    4.13
   1   2  -6  124.72    4.20
   1   2  -6  121.58    4.05
  -1  -2   6  116.43    3.56
   1   2  -6  112.61    4.07
   1   2  -6  116.75    3.97
   0  -2   6  178.35    5.05
   0   2  -6  173.25    5.12
   0  -2   6  177.22    4.95
   0  -2   6  170.12    5.86
   0  -2   6  173.87    5.66
   0   2  -6  172.09    5.79
   0  -2   6  183.27    5.88
   0   2  -6  170.32    5.86
   0  -2   6  170.90    5.72
   0  -2   6  185.39    5.90
   0   2  -6  179.10    5.71
   0   2  -6  177.01    5.72
  -1   2  -6   58.39    2.34
   1  -2   6   55.80    2.25
  -1   2  -6   57.54    1.85
  -1   2  -6   59.99    2.13
  -1   2  -6   56.90    2.27
   1  -2   6   59.42    2.29
   1  -2   6   58.79    1.80
   1  -2   6   56.23    2.06
  -1   2  -6   56.96    2.24
   1  -2   6   59.11    2.32
   2  -2   6    1.40    0.39
   2  -2   6    1.96    0.40
  -2   2  -6    1.28    0.36
  -2   2  -6    2.19    0.43
   2  -2   6    0.74    0.24
  -2   2  -6    2.10    0.23
   2  -2   6    1.64    0.43
  -2   2  -6    2.39    0.29
   3  -2   6   56.00    2.30
  -3   2  -6   59.10    2.28
  -3   2  -6   55.71    1.90
  -3   2  -6   56.24    1.72
   3  -2   6   54.11    2.18
   3  -2   6   54.74    2.20
  -3   2  -6   54.71    1.64
   3  -2   6   55.92    2.14
  -3   2  -6   53.36    2.15
  -4   2  -6   22.58    1.28
  -4   2  -6   21.68    0.87
   4  -2   6   23.04    1.33
   4  -2   6   23.92    1.25
  -4   2  -6   24.04    0.85
  -4   2  -6   23.02    1.24
   4  -2   6   24.81    1.12
   4  -2   6   21.93    1.13
   5  -2   6    1.91    0.52
  -5   2  -6    1.73    0.47
  -5   2  -6    2.05    0.30
   5  -2   6    1.40    0.43
   5  -2   6    1.97    0.31
   5  -2   6    1.99    0.28
   5  -2   6    2.18    0.46
   6  -2   6   -0.01    0.40
   6  -2   6   -0.16    0.31
   6  -2   6    0.18    0.32
   7  -2   6    1.03    0.49
   7  -2   6    2.11    0.56
   7  -2   6    1.80    0.51
   8  -2   6    2.49    0.59
   8  -2   6    2.29    0.60
   9   1  -6   -0.06    0.64
   8   1  -6    2.65    0.50
   8   1  -6    2.43    0.75
   7   1  -6    1.23    0.44
  -7  -1   6    1.78    0.61
   7   1  -6    0.72    0.54
   6   1  -6    6.36    0.71
   6   1  -6    6.92    0.84
  -6  -1   6    6.14    0.85
   5   1  -6    1.69    0.57
   5   1  -6    0.86    0.45
  -5  -1   6    0.70    0.47
  -5  -1   6    1.41    0.47
   5   1  -6    0.88    0.40
   5   1  -6    0.91    0.40
  -4  -1   6    6.47    0.73
  -4  -1   6    5.79    0.69
  -4  -1   6    6.72    0.69
   4   1  -6    5.03    0.62
   4   1  -6    7.20    0.73
   4   1  -6    6.46    0.68
   4   1  -6    7.12    0.80
  -3  -1   6   11.00    0.83
   3   1  -6   10.43    0.83
   3   1  -6   10.89    0.93
   3   1  -6   13.23    0.91
  -3  -1   6   12.19    0.93
  -3  -1   6   13.66    0.90
  -3  -1   6   12.28    0.83
   3   1  -6   11.75    0.93
   3   1  -6   12.01    0.90
  -3  -1   6   13.45    0.91
  -2  -1   6  107.20    3.81
   2   1  -6  110.76    4.00
  -2  -1   6  109.35    3.91
   2   1  -6  112.15    3.96
  -2  -1   6  103.10    3.97
  -2  -1   6  121.93    3.90
   2   1  -6  107.62    3.95
   2   1  -6  107.83    3.60
   2   1  -6  120.43    4.07
  -2  -1   6  114.19    3.55
   2   1  -6  117.91    3.91
  -1  -1   6  117.04    3.51
   1   1  -6  122.74    4.11
  -1  -1   6  109.79    3.86
  -1  -1   6  104.57    4.00
  -1  -1   6  119.50    4.05
   1   1  -6  112.15    4.03
   1   1  -6  109.54    3.55
  -1  -1   6  112.64    3.90
   1   1  -6  119.37    3.94
   1   1  -6  116.54    4.03
   1   1  -6  117.41    3.93
   1   1  -6  110.87    3.87
   0   1  -6  404.46   12.65
   0   1  -6  409.00   12.46
   0   1  -6  413.03   11.37
   0   1  -6  399.45   12.80
   0  -1   6  409.11   12.61
   0  -1   6  424.64   12.79
   0  -1   6  400.70   12.81
   0  -1   6  399.92   12.57
   0  -1   6  425.64   12.69
   0   1  -6  414.12   12.65
   0   1  -6  408.16   11.42
   0  -1   6  412.52   11.34
   0  -1   6  427.70   11.28
  -1   1  -6   66.27    2.53
  -1   1  -6   65.40    2.02
   1  -1   6   63.35    2.55
   1  -1   6   63.67    2.24
  -1   1  -6   62.96    2.54
  -1   1  -6   65.72    2.29
   1  -1   6   66.83    2.06
   1  -1   6   70.75    2.56
   1  -1   6   67.94    2.52
  -1   1  -6   69.66    2.13
  -1   1  -6   66.96    2.50
   2  -1   6    0.30    0.23
  -2   1  -6   -0.04    0.26
  -2   1  -6    0.45    0.16
  -2   1  -6    0.41    0.16
   2  -1   6    0.29    0.27
   2  -1   6    0.26    0.29
  -2   1  -6    0.19    0.28
  -2   1  -6    0.18    0.16
  -2   1  -6    0.18    0.30
   2  -1   6    0.43    0.30
   3  -1   6   10.50    0.76
  -3   1  -6   11.20    0.83
   3  -1   6   10.50    0.87
  -3   1  -6   11.41    0.58
   3  -1   6   12.03    0.85
   3  -1   6   10.69    0.82
   3  -1   6   11.43    0.80
  -3   1  -6   10.33    0.57
  -3   1  -6   10.78    0.82
   4  -1   6   63.82    2.55
   4  -1   6   68.26    2.66
   4  -1   6   64.07    2.46
   4  -1   6   69.29    2.44
  -4   1  -6   65.38    2.12
  -4   1  -6   63.56    2.58
   4  -1   6   63.22    2.53
   5  -1   6   42.75    1.98
   5  -1   6   48.01    2.11
   5  -1   6   47.95    1.77
  -5   1  -6   46.28    1.67
   5  -1   6   46.34    1.81
   6  -1   6   -0.49    0.31
   6  -1   6    0.10    0.36
   7  -1   6    5.03    0.69
   8  -1   6    0.62    0.49
   9   0  -6    0.70    0.63
   8   0  -6   11.15    1.14
   8   0  -6   11.20    0.72
   7   0  -6    0.89    0.49
   7   0  -6    0.08    0.32
  -7   0   6    0.70    0.50
  -6   0   6    5.39    0.78
   6   0  -6    5.50    0.62
   6   0  -6    4.95    0.77
   5   0  -6   -0.16    0.28
   5   0  -6   -0.53    0.30
  -5   0   6    0.02    0.37
  -5   0   6    0.05    0.36
  -5   0   6   -0.06    0.32
   5   0  -6   -0.38    0.36
   5   0  -6   -0.01    0.27
  -4   0   6    3.18    0.56
   4   0  -6    3.26    0.61
   4   0  -6    4.20    0.64
  -4   0   6    3.64    0.58
   4   0  -6    2.85    0.54
  -4   0   6    4.49    0.56
   4   0  -6    3.15    0.51
   4   0  -6    3.53    0.53
   3   0  -6   33.67    1.53
   3   0  -6   33.25    1.60
  -3   0   6   34.38    1.47
  -3   0   6   34.93    1.57
  -3   0   6   31.55    1.57
  -3   0   6   32.39    1.48
   3   0  -6   31.52    1.54
   3   0  -6   34.90    1.65
  -3   0   6   32.59    1.62
   3   0  -6   33.47    1.64
   2   0  -6   22.33    1.16
   2   0  -6   25.51    1.34
   2   0  -6   27.33    1.32
   2   0  -6   26.01    1.21
  -2   0   6   26.25    1.16
  -2   0   6   23.07    1.32
  -2   0   6   26.15    1.26
  -2   0   6   27.89    1.33
   2   0  -6   27.71    1.32
  -2   0   6   24.23    1.24
   2   0  -6   27.63    1.38
   2   0  -6   25.62    1.38
   1   0  -6   -0.08    0.18
   1   0  -6   -0.25    0.23
  -1   0   6    0.20    0.23
  -1   0   6    0.16    0.23
  -1   0   6   -0.03    0.24
   1   0  -6   -0.21    0.24
   1   0  -6    0.11    0.27
   1   0  -6    0.37    0.28
  -1   0   6    0.07    0.28
   1   0  -6   -0.15    0.21
   1   0  -6   -0.26    0.20
  -1   0   6    0.22    0.21
   1   0  -6    0.13    0.23
   0   0  -6    4.84    0.58
   0   0   6    4.50    0.36
   0   0   6    3.72    0.49
   0   0   6    4.06    0.55
   0   0   6    3.25    0.48
   0   0   6    4.27    0.39
   0   0   6    4.17    0.54
   0   0  -6    4.05    0.56
   0   0  -6    3.89    0.40
   0   0  -6    4.41    0.38
   0   0   6    3.60    0.37
   0   0  -6    3.93    0.41
   0   0  -6    4.39    0.55
   0   0  -6    3.98    0.55
  -1   0  -6   28.44    1.43
  -1   0  -6   30.98    1.45
  -1   0  -6   29.76    1.16
  -1   0  -6   30.08    1.15
   1   0   6   29.33    1.47
   1   0   6   30.00    1.42
   1   0   6   27.79    1.38
  -1   0  -6   30.64    1.10
   1   0   6   31.39    1.49
   1   0   6   30.37    1.12
  -2   0  -6   84.01    3.10
   2   0   6   83.55    3.10
   2   0   6   86.30    3.14
  -2   0  -6   83.58    2.54
   2   0   6   87.78    3.04
  -2   0  -6   82.25    2.60
   2   0   6   79.96    3.02
   2   0   6   79.34    3.01
  -2   0  -6   82.88    3.02
   3   0   6  260.97    8.03
   3   0   6  245.92    8.10
  -3   0  -6  237.44    7.13
  -3   0  -6  253.26    8.13
   3   0   6  267.32    8.13
   3   0   6  247.46    7.99
  -4   0  -6   90.42    3.39
   4   0   6   87.61    3.35
   4   0   6   91.19    3.42
   4   0   6   95.23    3.25
  -4   0  -6   90.69    2.89
   4   0   6   89.00    3.32
   5   0   6   63.34    2.63
   5   0   6   61.87    2.60
   5   0   6   66.28    2.39
   5   0   6   62.57    2.43
   6   0   6    6.12    0.51
   6   0   6    5.05    0.69
   6   0   6    5.23    0.49
   7   0   6    6.13    0.78
   8   0   6    0.37    0.50
   9  -1  -6    0.06    0.51
   8  -1  -6    3.38    0.70
   7  -1  -6    2.31    0.62
   7  -1  -6    2.32    0.41
  -7   1   6    2.49    0.66
   6  -1  -6    0.18    0.30
   6  -1  -6   -0.16    0.38
  -6   1   6    0.58    0.43
   6  -1  -6   -0.37    0.25
   6  -1  -6   -0.46    0.37
  -5   1   6   12.79    1.00
   5  -1  -6   12.04    0.87
   5  -1  -6   10.87    1.00
  -5   1   6   11.46    0.90
   5  -1  -6   12.49    0.92
   5  -1  -6   11.56    0.97
   5  -1  -6   10.87    0.84
  -5   1   6   11.97    0.99
   4  -1  -6   73.12    2.90
  -4   1   6   74.41    2.78
   4  -1  -6   72.78    2.80
   4  -1  -6   76.13    2.81
  -4   1   6   74.42    2.96
   4  -1  -6   76.73    3.00
  -4   1   6   68.96    2.86
   4  -1  -6   74.19    2.79
  -3   1   6    7.56    0.69
   3  -1  -6    6.19    0.63
  -3   1   6    6.76    0.70
   3  -1  -6    8.24    0.72
   3  -1  -6    7.73    0.70
  -3   1   6    7.39    0.63
  -3   1   6    8.40    0.73
   3  -1  -6    6.82    0.69
   3  -1  -6    7.50    0.68
  -3   1   6    7.01    0.61
   3  -1  -6    7.58    0.74
   3  -1  -6    6.27    0.69
   2  -1  -6  207.13    6.77
   2  -1  -6  210.17    6.17
  -2   1   6  201.82    6.62
   2  -1  -6  215.78    6.71
   2  -1  -6  212.87    6.85
  -2   1   6  204.96    6.87
  -2   1   6  213.84    6.11
   2  -1  -6  207.70    6.68
   2  -1  -6  199.22    6.17
   2  -1  -6  204.93    6.81
   2  -1  -6  199.94    6.76
  -2   1   6  219.41    6.67
   2  -1  -6  218.10    6.87
  -2   1   6  202.44    6.76
   1  -1  -6   79.39    3.02
   1  -1  -6   81.51    3.04
  -1   1   6   80.72    2.91
   1  -1  -6   78.37    2.84
   1  -1  -6   78.42    2.90
   1  -1  -6   77.89    2.60
  -1   1   6   84.72    3.01
   1  -1  -6   81.60    3.02
  -1   1   6   79.26    3.04
  -1   1   6   78.84    2.84
   1  -1  -6   79.65    2.65
  -1   1   6   81.55    2.59
   0  -1  -6   34.13    1.64
   0   1   6   35.88    1.63
   0   1   6   34.13    1.32
   0  -1  -6   34.55    1.35
   0   1   6   35.27    1.37
   0   1   6   38.20    1.63
   0  -1  -6   36.82    1.68
   0   1   6   34.87    1.56
   0  -1  -6   30.83    1.57
   0  -1  -6   34.00    1.30
   0   1   6   32.38    1.61
  -1  -1  -6  134.63    4.75
   1   1   6  141.96    4.76
   1   1   6  137.28    4.35
  -1  -1  -6  139.04    4.10
   1   1   6  141.63    4.72
   1   1   6  139.88    4.68
   1   1   6  143.71    4.71
  -1  -1  -6  136.62    4.15
   1   1   6  136.69    4.80
  -1  -1  -6  136.03    4.71
  -2  -1  -6    0.38    0.29
   2   1   6    0.22    0.21
   2   1   6   -0.06    0.25
  -2  -1  -6    0.05    0.19
   2   1   6    0.24    0.28
   2   1   6   -0.03    0.26
  -2  -1  -6   -0.35    0.31
  -2  -1  -6    0.57    0.25
   3   1   6  124.49    4.45
  -3  -1  -6  127.77    4.52
  -3  -1  -6  126.17    3.92
   3   1   6  133.92    4.54
   3   1   6  128.40    4.52
   4   1   6   77.22    2.96
  -4  -1  -6   72.88    2.57
   4   1   6   77.49    2.86
   4   1   6   73.10    2.96
   4   1   6   76.76    3.00
   5   1   6    2.36    0.53
   5   1   6    2.43    0.57
   6   1   6   -0.02    0.31
   6   1   6   -0.29    0.39
   7   1   6    0.39    0.46
   7   1   6    0.09    0.21
   8   1   6    4.57    0.80
   9  -2  -6   -0.22    0.49
   8  -2  -6    0.67    0.52
   7  -2  -6    1.79    0.33
   7  -2  -6    1.74    0.32
   7  -2  -6    0.85    0.49
  -7   2   6    2.00    0.60
   7  -2  -6    2.41    0.61
   6  -2  -6    8.03    0.79
  -6   2   6    6.38    0.84
   6  -2  -6    6.85    0.62
   6  -2  -6    6.25    0.58
   6  -2  -6    7.18    0.80
   5  -2  -6   13.53    0.92
   5  -2  -6   13.53    1.05
   5  -2  -6   15.40    1.03
   5  -2  -6   15.39    0.95
  -5   2   6   13.78    1.10
   5  -2  -6   14.15    1.08
  -5   2   6   14.36    1.06
  -5   2   6   14.26    1.00
   4  -2  -6   38.26    1.73
  -4   2   6   39.13    1.86
   4  -2  -6   36.96    1.81
  -4   2   6   39.06    1.74
  -4   2   6   40.27    1.84
   4  -2  -6   35.66    1.73
   4  -2  -6   38.62    1.76
   4  -2  -6   37.82    1.71
   4  -2  -6   38.68    1.75
  -3   2   6   14.07    0.85
   3  -2  -6   12.01    0.84
   3  -2  -6   12.40    0.92
   3  -2  -6   12.35    0.87
  -3   2   6   11.81    0.88
   3  -2  -6   13.20    0.89
   3  -2  -6   11.16    0.82
   3  -2  -6   10.64    0.84
  -3   2   6   12.83    0.92
   3  -2  -6   11.46    0.85
  -3   2   6   11.46    0.81
   2  -2  -6   37.39    1.72
   2  -2  -6   35.79    1.68
  -2   2   6   36.10    1.62
   2  -2  -6   35.65    1.51
   2  -2  -6   37.94    1.66
  -2   2   6   35.34    1.72
  -2   2   6   40.59    1.51
   2  -2  -6   37.12    1.73
   2  -2  -6   37.71    1.55
  -2   2   6   36.63    1.62
   1  -2  -6    0.16    0.25
  -1   2   6    0.10    0.20
   1  -2  -6   -0.03    0.24
  -1   2   6    0.23    0.28
   1  -2  -6    0.35    0.22
  -1   2   6    0.41    0.30
   1  -2  -6    0.64    0.33
   1  -2  -6    0.70    0.29
  -1   2   6    0.32    0.23
   1  -2  -6   -0.04    0.20
   0   2   6    3.94    0.42
   0   2   6    4.35    0.54
   0   2   6    4.39    0.59
   0   2   6    4.43    0.54
   0  -2  -6    4.50    0.55
   0   2   6    4.86    0.44
   0  -2  -6    4.81    0.44
   0   2   6    4.61    0.54
   0  -2  -6    3.77    0.55
   0   2   6    4.45    0.57
   0  -2  -6    4.34    0.45
  -1  -2  -6    0.05    0.33
   1   2   6    0.03    0.26
   1   2   6   -0.24    0.22
   1   2   6    0.01    0.27
   1   2   6    0.07    0.14
  -1  -2  -6    0.17    0.20
  -1  -2  -6    0.09    0.19
   1   2   6    0.50    0.33
  -1  -2  -6   -0.01    0.25
   2   2   6    1.28    0.35
   2   2   6    1.04    0.38
   2   2   6    0.27    0.25
  -2  -2  -6    1.03    0.30
  -2  -2  -6    0.39    0.35
  -2  -2  -6    1.09    0.31
  -2  -2  -6    1.34    0.42
   2   2   6    0.74    0.38
   3   2   6   76.32    3.03
   3   2   6   75.29    2.99
  -3  -2  -6   74.54    2.59
  -3  -2  -6   76.00    3.01
   3   2   6   79.59    2.92
   3   2   6   71.39    2.93
   4   2   6    7.64    0.84
  -4  -2  -6    8.21    0.71
   4   2   6    7.35    0.82
   5   2   6    7.13    0.86
   5   2   6    9.00    0.88
   6   2   6    0.44    0.49
   6   2   6    1.68    0.49
   7   2   6    0.02    0.32
   7   2   6   -0.26    0.43
   9  -3  -6   -0.16    0.50
   8  -3  -6    0.49    0.51
   7  -3  -6    1.05    0.48
   7  -3  -6    0.10    0.42
   7  -3  -6    0.55    0.23
   7  -3  -6    0.94    0.24
  -7   3   6    1.70    0.63
   6  -3  -6   31.48    1.42
   6  -3  -6   30.20    1.69
   6  -3  -6   36.06    1.85
   6  -3  -6   34.84    1.69
   6  -3  -6   35.35    1.69
  -6   3   6   30.29    1.81
   6  -3  -6   34.50    1.48
   5  -3  -6    1.82    0.54
   5  -3  -6    2.87    0.52
   5  -3  -6    2.24    0.61
  -5   3   6    3.36    0.57
   5  -3  -6    2.69    0.56
  -5   3   6    2.71    0.59
   5  -3  -6    3.77    0.48
   5  -3  -6    2.34    0.50
   5  -3  -6    2.66    0.45
   4  -3  -6   75.11    3.02
   4  -3  -6   79.55    3.15
  -4   3   6   81.64    3.22
   4  -3  -6   80.38    2.98
   4  -3  -6   84.61    3.07
   4  -3  -6   87.12    3.04
  -4   3   6   83.83    3.18
   4  -3  -6   81.64    3.05
  -3   3   6    6.24    0.65
   3  -3  -6    6.88    0.68
   3  -3  -6    6.08    0.64
   3  -3  -6    6.49    0.71
  -3   3   6    6.13    0.71
   3  -3  -6    7.07    0.67
  -3   3   6    7.17    0.63
   3  -3  -6    7.55    0.69
   2  -3  -6  306.97   10.12
  -2   3   6  313.18    9.89
   2  -3  -6  316.66    9.20
   2  -3  -6  305.11   10.03
   2  -3  -6  306.53    9.16
  -2   3   6  310.84   10.06
  -2   3   6  334.53    9.12
  -2   3   6  316.28   10.21
   2  -3  -6  339.55   10.01
   2  -3  -6  338.16   10.21
  -1   3   6   13.30    0.78
  -1   3   6   11.36    0.90
   1  -3  -6   11.77    0.90
   1  -3  -6   10.71    0.72
   1  -3  -6   11.43    0.83
   1  -3  -6   11.36    0.86
  -1   3   6   10.55    0.82
  -1   3   6   12.79    0.77
  -1   3   6    9.92    0.80
  -1   3   6   10.95    0.90
   1  -3  -6   10.91    0.74
   1  -3  -6   10.38    0.87
   0  -3  -6    7.64    0.60
   0   3   6    7.42    0.75
   0  -3  -6    6.76    0.71
   0   3   6    6.57    0.73
   0   3   6    6.65    0.51
   0   3   6    6.76    0.68
   0  -3  -6    7.79    0.60
   0  -3  -6    5.55    0.64
   0   3   6    6.43    0.66
   1   3   6    0.13    0.24
   1   3   6    0.18    0.31
   1   3   6    0.35    0.17
  -1  -3  -6   -0.13    0.20
   1   3   6   -0.01    0.31
  -1  -3  -6    0.09    0.28
   1   3   6    0.41    0.32
  -1  -3  -6    0.54    0.28
   1   3   6    0.23    0.30
  -1  -3  -6    0.50    0.37
   2   3   6   22.86    1.34
   2   3   6   24.09    1.38
  -2  -3  -6   23.75    1.16
  -2  -3  -6   22.71    1.35
   2   3   6   22.04    1.37
   2   3   6   25.56    1.33
   2   3   6   23.64    0.89
  -2  -3  -6   22.95    1.34
   2   3   6   21.77    0.85
   2   3   6   24.25    1.40
   3   3   6   75.81    3.17
   3   3   6   78.60    3.11
  -3  -3  -6   78.57    2.75
   3   3   6   77.19    3.16
  -3  -3  -6   78.51    3.16
  -4  -3  -6   39.91    1.72
   4   3   6   35.38    1.87
   4   3   6   35.87    1.94
   4   3   6   35.15    1.92
   5   3   6   42.88    2.18
   5   3   6   41.81    2.09
   6   3   6    5.56    0.78
   6   3   6    5.28    0.85
   7   3   6    0.09    0.43
   7   3   6    0.17    0.51
   9  -4  -6    0.38    0.47
   8  -4  -6    0.56    0.47
   7  -4  -6    2.91    0.66
   7  -4  -6    4.06    0.32
   7  -4  -6    3.88    0.76
  -7   4   6    4.27    0.80
   7  -4  -6    4.76    0.65
   6  -4  -6    1.17    0.31
  -6   4   6    1.50    0.52
   6  -4  -6    1.23    0.34
   6  -4  -6    0.83    0.48
   6  -4  -6    1.19    0.43
   6  -4  -6    1.38    0.53
  -5   4   6   50.10    2.36
   5  -4  -6   50.39    2.26
   5  -4  -6   48.42    2.19
   5  -4  -6   50.26    2.25
   5  -4  -6   49.72    2.07
   5  -4  -6   52.58    2.18
   5  -4  -6   50.47    2.09
   4  -4  -6  210.88    6.55
   4  -4  -6  203.55    6.19
   4  -4  -6  203.25    6.19
   4  -4  -6  190.50    6.50
  -4   4   6  194.51    6.65
   4  -4  -6  198.65    6.60
  -4   4   6  192.68    6.70
   4  -4  -6  185.15    6.50
  -3   4   6    5.72    0.62
   3  -4  -6    4.31    0.58
  -3   4   6    3.53    0.61
   3  -4  -6    3.89    0.55
   3  -4  -6    5.04    0.62
  -3   4   6    4.33    0.63
   3  -4  -6    3.83    0.55
   3  -4  -6    5.19    0.61
   3  -4  -6    4.03    0.63
  -3   4   6    4.12    0.57
   2  -4  -6   31.45    1.47
  -2   4   6   31.64    1.65
  -2   4   6   31.50    1.53
  -2   4   6   29.59    1.62
   2  -4  -6   32.21    1.66
   2  -4  -6   32.26    1.46
   2  -4  -6   37.59    1.66
   2  -4  -6   33.19    1.66
  -2   4   6   31.91    1.54
  -2   4   6   32.61    1.56
   2  -4  -6   31.28    1.60
   1  -4  -6   26.01    1.39
   1  -4  -6   26.92    1.48
   1  -4  -6   24.53    1.20
  -1   4   6   24.75    1.46
  -1   4   6   24.30    1.23
   1  -4  -6   25.57    1.24
   1  -4  -6   24.42    1.39
  -1   4   6   23.02    1.31
   1  -4  -6   26.04    1.46
   0   4   6    0.41    0.23
   0   4   6    0.12    0.30
   0  -4  -6    0.23    0.35
   0  -4  -6    0.20    0.28
   0  -4  -6    0.05    0.29
   0   4   6   -0.21    0.26
   0  -4  -6   -0.06    0.21
   1   4   6    0.14    0.31
  -1  -4  -6    0.05    0.38
  -1  -4  -6   -0.11    0.25
   1   4   6    0.24    0.34
   1   4   6    0.13    0.26
  -1  -4  -6   -0.11    0.24
  -1  -4  -6   -0.20    0.25
   1   4   6    0.12    0.30
   2   4   6    3.87    0.36
   2   4   6    4.67    0.70
   2   4   6    4.66    0.69
  -2  -4  -6    4.04    0.54
  -2  -4  -6    4.03    0.65
  -3  -4  -6    3.98    0.69
  -3  -4  -6    5.25    0.61
   3   4   6    5.26    0.73
   3   4   6    4.72    0.73
   4   4   6   24.36    1.60
   4   4   6   24.10    1.57
  -4  -4  -6   24.62    1.37
   4   4   6   24.75    1.59
   5   4   6    3.79    0.75
   5   4   6    3.53    0.79
   5   4   6    3.85    0.76
   6   4   6   -0.03    0.50
   6   4   6   -0.10    0.54
   9  -5  -6    0.83    0.51
   8  -5  -6   10.85    1.05
   7  -5  -6    4.15    0.81
   7  -5  -6    3.04    0.65
   6  -5  -6    5.17    0.73
   6  -5  -6    6.19    0.58
   6  -5  -6    6.21    0.84
   6  -5  -6    6.53    0.73
   6  -5  -6    5.45    0.54
   6  -5  -6    5.89    0.90
  -6   5   6    5.09    0.81
  -5   5   6    9.49    0.96
   5  -5  -6    9.50    0.79
   5  -5  -6    9.98    0.80
   5  -5  -6    8.91    0.94
   5  -5  -6    9.44    0.91
   5  -5  -6   11.47    0.94
   5  -5  -6    9.88    0.97
   4  -5  -6   26.42    1.39
   4  -5  -6   24.72    1.34
  -4   5   6   24.00    1.44
  -4   5   6   21.56    1.38
   4  -5  -6   24.87    1.37
   4  -5  -6   20.87    1.37
  -4   5   6   23.43    1.41
   4  -5  -6   20.19    1.25
   4  -5  -6   23.24    1.38
   3  -5  -6    0.20    0.32
   3  -5  -6    1.08    0.40
   3  -5  -6    0.13    0.40
  -3   5   6    0.42    0.39
  -3   5   6   -0.11    0.32
   3  -5  -6    0.13    0.37
   3  -5  -6    1.47    0.51
   3  -5  -6    0.76    0.39
  -2   5   6  197.29    6.41
  -2   5   6  190.42    6.64
  -2   5   6  186.68    6.47
   2  -5  -6  188.39    5.92
   2  -5  -6  208.45    6.52
   2  -5  -6  189.62    6.54
  -2   5   6  192.37    6.38
   2  -5  -6  199.56    6.64
   2  -5  -6  190.24    5.96
   2  -5  -6  190.52    6.55
   1  -5  -6   47.14    2.16
  -1   5   6   42.81    2.01
  -1   5   6   46.81    2.21
   1  -5  -6   46.81    2.19
   1  -5  -6   41.83    1.83
   1  -5  -6   42.44    1.82
   1  -5  -6   43.56    2.10
   0   5   6   11.61    0.97
   0  -5  -6   10.64    0.94
   0  -5  -6   11.53    0.84
   0   5   6   10.61    0.98
   0  -5  -6    9.87    0.97
   0  -5  -6    9.25    0.78
  -1  -5  -6    8.17    0.74
  -1  -5  -6    7.21    0.70
   1   5   6    7.65    0.84
  -1  -5  -6    8.38    0.87
   1   5   6    9.00    0.96
   2   5   6    1.74    0.56
  -2  -5  -6    1.21    0.41
   2   5   6    1.59    0.52
  -2  -5  -6    1.98    0.56
   3   5   6    5.70    0.83
  -3  -5  -6    5.27    0.69
   3   5   6    5.56    0.85
   4   5   6    3.34    0.73
  -4  -5  -6    3.66    0.66
   4   5   6    2.55    0.69
   5   5   6    0.90    0.59
   5   5   6    0.50    0.57
   5   5   6    1.08    0.57
   6   5   6   -0.59    0.51
   6   5   6    0.75    0.66
   9  -6  -6    1.11    0.57
   8  -6  -6    1.50    0.64
   7  -6  -6    1.43    0.57
   7  -6  -6    1.42    0.61
   6  -6  -6   -0.33    0.49
   6  -6  -6    1.11    0.35
   6  -6  -6    1.44    0.50
   6  -6  -6    1.93    0.59
  -6   6   6    1.21    0.55
  -5   6   6    9.36    1.00
   5  -6  -6   11.04    1.00
   5  -6  -6   10.43    1.00
   5  -6  -6   12.96    1.13
   5  -6  -6   11.47    0.89
  -4   6   6   37.53    1.95
   4  -6  -6   34.68    1.89
   4  -6  -6   39.86    1.85
   4  -6  -6   35.93    1.83
   4  -6  -6   38.88    1.87
  -3   6   6   24.42    1.47
  -3   6   6   20.04    1.48
   3  -6  -6   22.74    1.49
   3  -6  -6   23.58    1.40
   3  -6  -6   22.89    1.34
   3  -6  -6   25.78    1.39
  -2   6   6   22.67    1.54
   2  -6  -6   23.74    1.50
   2  -6  -6   20.54    1.38
   2  -6  -6   23.42    1.33
   2  -6  -6   22.29    1.29
   1  -6  -6   98.92    3.91
   1  -6  -6  100.03    3.49
   1  -6  -6   96.00    3.43
   1  -6  -6  103.80    3.95
  -1   6   6  100.10    3.99
   0  -6  -6   11.67    0.91
   0   6   6   10.47    1.00
   0  -6  -6    9.07    0.84
   0   6   6   11.70    1.09
   0  -6  -6   13.68    1.11
   0  -6  -6   13.98    1.17
  -1  -6  -6    1.16    0.45
   1   6   6    0.95    0.51
  -1  -6  -6    1.14    0.43
  -1  -6  -6    1.03    0.46
   1   6   6    1.05    0.55
  -2  -6  -6   10.45    0.95
  -2  -6  -6   10.88    1.08
  -2  -6  -6   11.86    0.96
   2   6   6   10.48    1.09
   2   6   6    9.43    1.07
  -3  -6  -6    5.80    0.74
   3   6   6    6.28    0.94
   3   6   6    7.70    0.96
   4   6   6    4.67    0.87
   4   6   6    4.60    0.88
   5   6   6    0.32    0.54
   5   6   6   -0.04    0.58
   9  -7  -6    1.75    0.66
   8  -7  -6    4.36    0.79
   7  -7  -6    1.91    0.61
   7  -7  -6    1.31    0.23
   7  -7  -6    1.36    0.71
   7  -7  -6    0.68    0.58
   6  -7  -6    0.19    0.43
   6  -7  -6   -0.01    0.46
   6  -7  -6    0.13    0.32
   6  -7  -6   -0.10    0.48
   5  -7  -6   25.04    1.44
   5  -7  -6   27.11    1.66
   5  -7  -6   26.84    1.58
  -5   7   6   24.26    1.63
   5  -7  -6   24.71    1.62
  -4   7   6    0.93    0.43
   4  -7  -6    0.87    0.51
   4  -7  -6    0.91    0.44
   4  -7  -6    0.33    0.38
   4  -7  -6   -0.01    0.41
   3  -7  -6    9.14    0.89
   3  -7  -6    8.47    0.96
  -3   7   6    9.64    1.03
   3  -7  -6    8.34    0.90
   3  -7  -6    8.78    0.87
   2  -7  -6   46.38    2.34
   2  -7  -6   44.26    2.02
   2  -7  -6   42.36    1.98
  -2   7   6   46.09    2.35
   2  -7  -6   45.12    2.26
   1  -7  -6  156.32    5.11
   1  -7  -6  146.99    5.04
   1  -7  -6  163.16    5.74
   1  -7  -6  157.98    5.73
  -1   7   6  157.08    5.82
   0   7   6   36.09    2.09
   0  -7  -6   35.52    1.76
   0  -7  -6   34.77    1.99
   0  -7  -6   35.91    1.76
  -1  -7  -6   12.03    1.17
   1   7   6   13.15    1.28
  -1  -7  -6   13.50    1.05
  -1  -7  -6   13.80    1.06
  -2  -7  -6    2.39    0.59
   2   7   6    1.88    0.64
  -2  -7  -6    1.56    0.53
  -2  -7  -6    1.02    0.59
   3   7   6    0.14    0.53
   4   7   6   -0.35    0.48
   8  -8  -6    4.74    0.89
   7  -8  -6   -0.04    0.43
   7  -8  -6   -0.09    0.23
   7  -8  -6    0.74    0.61
   6  -8  -6    0.04    0.51
   6  -8  -6   -0.73    0.42
   6  -8  -6   -0.66    0.40
   6  -8  -6   -0.11    0.31
   5  -8  -6    4.06    0.79
   5  -8  -6    4.02    0.66
   5  -8  -6    4.76    0.83
   5  -8  -6    4.16    0.76
   4  -8  -6   33.69    1.80
   4  -8  -6   35.33    2.02
   4  -8  -6   32.34    1.83
   4  -8  -6   33.51    1.84
   3  -8  -6    3.41    0.69
   3  -8  -6    4.89    0.75
   3  -8  -6    3.26    0.74
   3  -8  -6    2.58    0.62
  -2   8   6    7.12    0.99
   2  -8  -6    8.43    0.88
   2  -8  -6    6.52    0.80
   2  -8  -6    7.45    0.94
   2  -8  -6   10.12    1.12
  -1   8   6   20.72    1.64
   1  -8  -6   21.92    1.36
   1  -8  -6   21.04    1.54
   1  -8  -6   21.00    1.36
   0  -8  -6    0.92    0.51
   0  -8  -6    0.11    0.39
   0   8   6    0.23    0.51
   0  -8  -6   -0.25    0.43
  -1  -8  -6    5.42    0.80
   1   8   6    7.33    1.05
  -1  -8  -6    7.42    1.02
  -1  -8  -6    6.49    0.82
   2   8   6    0.44    0.55
  -2  -8  -6    1.87    0.63
   3   8   6    3.46    0.90
   4   8   6    0.59    0.65
   8  -9  -6   29.18    2.15
   8  -9  -6   24.73    1.83
   7  -9  -6    0.14    0.29
   7  -9  -6    0.63    0.61
   7  -9  -6    0.17    0.59
   6  -9  -6    0.47    0.60
   6  -9  -6    0.66    0.57
   6  -9  -6    0.46    0.39
   5  -9  -6    0.36    0.43
   5  -9  -6    0.21    0.53
   5  -9  -6    0.45    0.50
   5  -9  -6    0.28    0.45
   4  -9  -6    1.94    0.63
   4  -9  -6    1.64    0.59
   4  -9  -6    1.11    0.53
   4  -9  -6    0.19    0.54
   3  -9  -6    1.13    0.54
   3  -9  -6    2.61    0.65
   3  -9  -6    1.87    0.72
   3  -9  -6    1.77    0.63
   2  -9  -6    4.80    0.86
   2  -9  -6    6.36    1.00
   2  -9  -6    5.07    0.81
   2  -9  -6    5.34    0.78
   1  -9  -6    0.66    0.56
   1  -9  -6    0.27    0.50
  -1   9   6    0.28    0.56
   1  -9  -6   -0.07    0.43
   0  -9  -6    1.44    0.58
   0   9   6    1.91    0.76
   0  -9  -6   -0.08    0.47
   1   9   6    0.45    0.64
  -1  -9  -6   -0.40    0.49
  -1  -9  -6    0.38    0.58
  -2  -9  -6    2.71    0.74
   2   9   6    2.14    0.82
  -3  -9  -6    0.03    0.64
   3   9   6    1.91    0.82
   7 -10  -6    6.11    0.61
   7 -10  -6    6.11    1.06
   7 -10  -6    7.83    1.25
   6 -10  -6    4.77    0.94
   6 -10  -6    3.37    0.67
   6 -10  -6    4.63    0.95
   5 -10  -6    0.81    0.66
   5 -10  -6    2.51    0.65
   5 -10  -6    1.19    0.70
   4 -10  -6   10.72    1.16
   4 -10  -6    9.91    1.25
   4 -10  -6   12.26    1.20
   3 -10  -6    0.54    0.55
   3 -10  -6   -0.14    0.53
   3 -10  -6    0.10    0.46
   2 -10  -6    2.17    0.72
   2 -10  -6    2.34    0.67
   1 -10  -6    0.59    0.53
   1 -10  -6   -0.39    0.54
   0 -10  -6   -0.20    0.47
   0 -10  -6   -0.03    0.58
  -1 -10  -6   -0.11    0.57
  -1 -10  -6    0.26    0.56
   1  10   6    0.25    0.62
   5 -11  -6    2.01    0.69
   5 -11  -6    1.09    0.77
   5 -11  -6    1.55    0.75
   4 -11  -6   10.68    1.23
   4 -11  -6   11.42    1.41
   4 -11  -6   12.32    1.27
   3 -11  -6    0.20    0.53
   3 -11  -6    1.89    0.74
   2 -11  -6    1.08    0.64
   2 -11  -6    2.47    0.72
   1 -11  -6    1.73    0.72
   1 -11  -6    0.58    0.65
   0 -11   7    0.42    0.63
   1 -11   7   -0.63    0.46
   2 -11   7    0.20    0.50
  -3  11  -7    0.39    0.71
   3 -11   7    1.72    0.67
   3 -11   7    1.59    0.81
  -2 -10   7    0.72    0.66
  -1 -10   7    1.48    0.73
   0 -10   7    0.52    0.54
   1 -10   7    0.46    0.55
   2 -10   7    3.39    0.76
  -2  10  -7    2.47    0.83
   2 -10   7    1.83    0.75
  -3  10  -7    0.07    0.56
   3 -10   7    0.41    0.45
   3 -10   7   -0.38    0.51
   4 -10   7    6.27    0.76
  -4  10  -7    3.77    0.85
   4 -10   7    6.67    0.99
   5 -10   7    0.12    0.60
  -5  10  -7    0.39    0.59
   5 -10   7    0.15    0.33
   3   9  -7    0.61    0.72
  -2  -9   7   -0.36    0.57
   2   9  -7   -0.57    0.52
  -1  -9   7    1.47    0.66
   0  -9   7   27.36    1.83
   1  -9   7    1.18    0.59
  -1   9  -7    1.92    0.72
   1  -9   7    1.49    0.65
   2  -9   7    1.55    0.53
   2  -9   7    0.75    0.63
  -2   9  -7    0.79    0.63
   3  -9   7    1.88    0.53
   3  -9   7    1.23    0.63
  -3   9  -7    0.25    0.55
  -4   9  -7    2.13    0.68
   4  -9   7    1.66    0.48
   4  -9   7    1.92    0.67
   5  -9   7    8.13    1.00
   5  -9   7    9.95    0.72
  -5   9  -7    7.26    0.97
   6  -9   7    4.11    0.82
  -6   9  -7    4.55    0.80
   4   8  -7    0.19    0.58
  -3  -8   7    4.08    0.94
   3   8  -7    4.69    0.99
  -2  -8   7    0.09    0.53
   2   8  -7   -0.59    0.46
  -1  -8   7   -0.23    0.43
   1   8  -7    0.57    0.52
   0   8  -7    0.73    0.57
   0   8  -7    0.56    0.52
   0  -8   7    0.21    0.45
   1  -8   7    7.81    0.93
   1  -8   7    7.68    0.95
  -1   8  -7    7.04    0.95
   2  -8   7    1.20    0.54
  -2   8  -7    0.75    0.55
   2  -8   7    0.50    0.55
   3  -8   7    3.97    0.66
   3  -8   7    3.93    0.75
  -3   8  -7    2.05    0.65
  -4   8  -7    1.27    0.59
   4  -8   7    2.10    0.60
   4  -8   7    1.73    0.45
   5  -8   7    1.36    0.33
   5  -8   7    0.82    0.54
  -5   8  -7    0.58    0.50
  -6   8  -7    2.56    0.67
   6  -8   7    3.68    0.73
  -7   8  -7    1.10    0.59
   7  -8   7    0.96    0.55
   5   7  -7   -0.54    0.48
   4   7  -7    1.48    0.72
  -3  -7   7    0.31    0.54
   3   7  -7    0.08    0.50
  -2  -7   7    0.24    0.47
   2   7  -7    0.30    0.48
   1   7  -7    0.50    0.50
  -1  -7   7   -0.09    0.46
   0   7  -7    2.29    0.63
   0  -7   7    2.91    0.65
   0   7  -7    1.69    0.61
   0  -7   7    2.92    0.69
   1  -7   7   21.90    1.42
  -1   7  -7   19.06    1.39
  -1   7  -7   20.78    1.49
   1  -7   7   19.15    1.36
  -2   7  -7    0.17    0.49
   2  -7   7    0.28    0.44
   2  -7   7    0.03    0.46
   3  -7   7    8.51    0.82
   3  -7   7    5.43    0.80
  -3   7  -7    6.86    0.83
   4  -7   7   33.80    1.81
   4  -7   7   33.60    1.58
  -4   7  -7   34.15    1.81
   5  -7   7    0.35    0.45
  -5   7  -7    0.56    0.47
   5  -7   7    0.42    0.25
  -6   7  -7   -0.04    0.49
   6  -7   7   -0.27    0.41
  -7   7  -7    1.62    0.59
   7  -7   7    1.22    0.53
   6   6  -7    0.81    0.65
   5   6  -7   -0.04    0.47
   4   6  -7    6.73    1.01
   3   6  -7   -0.24    0.41
  -3  -6   7    0.15    0.49
  -3  -6   7   -0.74    0.46
  -2  -6   7    5.42    0.85
   2   6  -7    5.44    0.86
  -2  -6   7    5.29    0.79
  -1  -6   7    0.23    0.32
  -1  -6   7    0.15    0.51
   1   6  -7    0.32    0.42
  -1  -6   7    0.55    0.46
   1   6  -7    0.46    0.46
   0  -6   7    4.91    0.50
   0  -6   7    4.90    0.73
   0   6  -7    5.06    0.75
   0   6  -7    3.05    0.67
   0  -6   7    4.12    0.68
  -1   6  -7   19.62    1.33
  -1   6  -7   21.25    1.42
   1  -6   7   19.90    1.32
   1  -6   7   20.53    1.37
  -2   6  -7   55.05    2.45
   2  -6   7   57.65    2.47
   2  -6   7   55.44    2.43
  -3   6  -7    2.00    0.56
   3  -6   7    1.10    0.51
   3  -6   7    1.61    0.46
   4  -6   7   14.36    1.07
  -4   6  -7   14.22    1.10
   4  -6   7   14.36    0.91
   5  -6   7    4.29    0.65
  -5   6  -7    2.78    0.58
   5  -6   7    4.08    0.40
   6  -6   7    1.73    0.52
  -6   6  -7    2.22    0.57
   7  -6   7    0.82    0.54
  -7   6  -7    1.79    0.54
   7   5  -7    2.13    0.68
   7   5  -7    1.71    0.87
   6   5  -7    3.38    0.97
   6   5  -7    5.35    0.93
   5   5  -7    0.63    0.67
   5   5  -7    0.57    0.50
   4   5  -7    0.93    0.70
   4   5  -7    1.46    0.60
  -4  -5   7    2.28    0.69
  -4  -5   7    2.40    0.65
  -3  -5   7   11.22    1.03
  -3  -5   7    9.38    1.01
   3   5  -7   11.08    1.15
   3   5  -7    9.78    1.04
   2   5  -7    0.52    0.46
  -2  -5   7    0.52    0.41
   2   5  -7    0.43    0.53
  -2  -5   7    0.64    0.45
   1   5  -7   98.75    3.70
  -1  -5   7   97.18    3.66
  -1  -5   7   90.58    3.71
   1   5  -7   89.85    3.75
  -1  -5   7   91.97    3.62
   1   5  -7   98.51    3.81
  -1  -5   7  104.16    3.25
   0  -5   7    8.69    0.90
   0   5  -7   10.65    1.01
   0  -5   7   10.15    0.90
   0  -5   7    9.74    0.65
   0  -5   7    9.89    0.91
   0   5  -7    9.57    0.92
   1  -5   7    7.56    0.45
  -1   5  -7    8.30    0.87
   1  -5   7    7.10    0.82
  -1   5  -7    7.36    0.79
   1  -5   7    7.67    0.81
   1  -5   7    7.16    0.79
  -1   5  -7    8.12    0.78
  -2   5  -7    0.54    0.45
  -2   5  -7    1.43    0.43
   2  -5   7    1.50    0.47
  -2   5  -7    1.12    0.49
   2  -5   7    1.80    0.51
   3  -5   7   29.17    1.68
  -3   5  -7   30.28    1.46
  -3   5  -7   27.89    1.55
   3  -5   7   27.78    1.53
   3  -5   7   27.77    1.45
  -4   5  -7   33.35    1.71
   4  -5   7   33.44    1.53
   4  -5   7   34.27    1.72
   4  -5   7   36.96    1.88
  -5   5  -7    0.60    0.43
   5  -5   7    0.63    0.42
   5  -5   7    0.54    0.24
   5  -5   7    0.78    0.25
  -6   5  -7    0.64    0.44
   6  -5   7   -0.17    0.37
  -7   5  -7    2.46    0.61
   7  -5   7    3.29    0.61
  -8   5  -7    0.63    0.52
   8  -5   7    1.21    0.55
   7   4  -7    0.36    0.54
   7   4  -7    0.78    0.73
   6   4  -7    1.55    0.76
   6   4  -7    0.65    0.49
  -5  -4   7   22.50    1.58
   5   4  -7   22.83    1.57
   5   4  -7   24.34    1.78
  -4  -4   7    1.83    0.59
  -4  -4   7    0.67    0.48
   4   4  -7    1.32    0.64
   4   4  -7    1.50    0.53
  -3  -4   7   28.44    1.61
   3   4  -7   27.40    1.66
   3   4  -7   28.87    1.74
  -3  -4   7   28.73    1.67
   2   4  -7    1.65    0.52
  -2  -4   7    1.42    0.49
  -2  -4   7    1.27    0.45
  -2  -4   7    1.38    0.49
   2   4  -7    1.57    0.50
   2   4  -7    1.77    0.56
   1   4  -7    0.11    0.40
  -1  -4   7    0.47    0.36
  -1  -4   7    0.44    0.26
   1   4  -7   -0.23    0.33
  -1  -4   7   -0.40    0.26
   1   4  -7    0.43    0.39
  -1  -4   7   -0.43    0.37
   0  -4   7   20.53    1.37
   0  -4   7   20.66    1.29
   0  -4   7   20.19    0.92
   0   4  -7   19.52    1.29
   0  -4   7   19.79    1.14
   0  -4   7   20.53    1.28
   0   4  -7   21.29    1.26
   0   4  -7   19.67    1.31
   0   4  -7   21.32    1.22
   0  -4   7   19.26    1.23
   0  -4   7   20.95    0.86
  -1   4  -7   15.03    1.08
   1  -4   7   16.04    0.68
   1  -4   7   15.29    1.11
  -1   4  -7   16.41    1.15
   1  -4   7   17.48    1.11
   1  -4   7   16.96    1.11
   1  -4   7   14.28    1.14
  -1   4  -7   15.68    1.12
  -1   4  -7   15.25    1.00
   2  -4   7    2.60    0.48
   2  -4   7    2.73    0.57
   2  -4   7    2.94    0.54
  -2   4  -7    2.28    0.53
  -2   4  -7    3.76    0.49
   2  -4   7    3.81    0.60
  -2   4  -7    3.48    0.58
   3  -4   7   47.18    2.10
   3  -4   7   46.60    2.02
  -3   4  -7   43.14    2.04
  -3   4  -7   49.50    1.92
   3  -4   7   50.34    2.27
  -3   4  -7   48.15    2.18
   3  -4   7   45.90    2.02
   4  -4   7   62.25    2.62
   4  -4   7   66.62    2.48
   4  -4   7   67.68    2.81
  -4   4  -7   66.67    2.64
   4  -4   7   65.74    2.48
   5  -4   7    6.98    0.53
   5  -4   7    7.90    0.57
   5  -4   7    7.90    0.79
   5  -4   7    7.15    0.84
  -5   4  -7    7.86    0.77
  -6   4  -7    0.95    0.48
   6  -4   7    1.38    0.48
  -7   4  -7   10.03    0.95
   7  -4   7   10.47    0.95
   8  -4   7   10.46    0.97
   8   3  -7    0.75    0.70
   8   3  -7    1.48    0.61
   7   3  -7    0.81    0.52
   7   3  -7    0.95    0.69
   6   3  -7   -0.33    0.35
   6   3  -7   -0.26    0.55
   5   3  -7    0.87    0.57
  -5  -3   7   -0.24    0.47
   5   3  -7    0.12    0.41
   4   3  -7    0.22    0.40
   4   3  -7   -0.14    0.46
  -4  -3   7    0.45    0.44
  -4  -3   7   -0.33    0.34
   3   3  -7    0.21    0.35
  -3  -3   7   -0.16    0.30
   3   3  -7    0.06    0.40
   3   3  -7    0.04    0.42
  -3  -3   7    0.10    0.35
  -2  -3   7    6.53    0.77
  -2  -3   7    6.49    0.61
   2   3  -7    5.95    0.77
  -2  -3   7    7.54    0.72
   2   3  -7    6.94    0.84
  -2  -3   7    6.25    0.71
   2   3  -7    6.30    0.71
   1   3  -7   42.39    1.97
   1   3  -7   46.80    2.01
   1   3  -7   44.51    2.09
  -1  -3   7   46.03    1.71
  -1  -3   7   46.10    2.09
  -1  -3   7   43.18    1.91
   1   3  -7   45.86    2.11
  -1  -3   7   40.80    1.94
   0   3  -7   22.68    1.30
   0   3  -7   23.95    1.26
   0  -3   7   23.85    1.22
   0  -3   7   25.65    1.38
   0  -3   7   25.13    1.40
   0  -3   7   24.43    1.38
   0   3  -7   23.30    1.38
   0  -3   7   25.48    1.02
   0   3  -7   23.48    1.40
   0  -3   7   25.68    0.93
   0  -3   7   24.31    1.45
  -1   3  -7   31.69    1.58
   1  -3   7   30.58    1.54
   1  -3   7   30.83    1.55
   1  -3   7   28.74    1.60
   1  -3   7   32.97    1.59
   1  -3   7   29.97    1.08
  -1   3  -7   30.72    1.59
  -1   3  -7   30.47    1.53
  -1   3  -7   31.40    1.42
   2  -3   7   60.90    2.43
  -2   3  -7   59.53    2.52
   2  -3   7   59.35    2.44
  -2   3  -7   56.32    1.83
   2  -3   7   61.63    2.47
   2  -3   7   64.86    2.61
  -2   3  -7   59.05    2.23
  -2   3  -7   60.27    2.42
   3  -3   7   59.91    2.34
   3  -3   7   55.90    2.33
  -3   3  -7   58.51    2.12
  -3   3  -7   59.07    2.49
   3  -3   7   60.17    2.56
   3  -3   7   57.41    2.42
  -3   3  -7   53.56    2.36
   4  -3   7    0.88    0.50
   4  -3   7    1.56    0.53
   4  -3   7    2.05    0.45
   4  -3   7    1.77    0.39
  -4   3  -7    2.25    0.52
  -5   3  -7   40.69    1.97
   5  -3   7   43.77    1.70
   5  -3   7   48.48    1.73
   5  -3   7   46.50    2.13
   5  -3   7   42.88    2.01
   6  -3   7   12.29    0.99
  -6   3  -7   10.98    0.96
   7  -3   7    1.67    0.50
   8  -3   7    8.23    0.89
   8   2  -7    0.12    0.68
   8   2  -7    1.03    0.52
   7   2  -7    2.14    0.58
   7   2  -7    1.60    0.68
   6   2  -7    0.04    0.52
  -6  -2   7   -0.17    0.44
   6   2  -7   -0.11    0.38
   5   2  -7    7.62    0.92
  -5  -2   7    5.62    0.82
   5   2  -7    5.83    0.77
  -4  -2   7    0.10    0.40
   4   2  -7    0.13    0.35
   4   2  -7   -0.21    0.41
  -4  -2   7   -0.15    0.30
   3   2  -7   37.53    1.98
  -3  -2   7   39.68    1.83
   3   2  -7   41.43    1.86
  -3  -2   7   37.46    1.88
  -3  -2   7   38.09    1.94
   3   2  -7   44.14    1.99
   3   2  -7   40.59    1.95
   3   2  -7   43.26    2.06
  -2  -2   7   35.86    1.70
  -2  -2   7   36.14    1.72
  -2  -2   7   35.37    1.81
   2   2  -7   35.24    1.79
   2   2  -7   39.25    1.91
  -2  -2   7   35.81    1.54
   2   2  -7   38.70    1.76
   2   2  -7   35.05    1.86
   2   2  -7   38.98    1.84
   1   2  -7    2.14    0.48
   1   2  -7    1.03    0.45
  -1  -2   7    1.80    0.47
   1   2  -7    2.60    0.47
   1   2  -7    2.34    0.50
  -1  -2   7    1.80    0.45
  -1  -2   7    1.10    0.34
   1   2  -7    1.36    0.34
  -1  -2   7    1.25    0.31
   0  -2   7    8.89    0.64
   0  -2   7    8.35    0.79
   0  -2   7    8.66    0.81
   0  -2   7    9.40    0.91
   0  -2   7    8.85    0.79
   0   2  -7    9.16    0.85
   0   2  -7    7.95    0.80
   0   2  -7    9.82    0.65
   0  -2   7    9.96    0.57
   0  -2   7    9.13    0.49
   0   2  -7    7.47    0.76
   0   2  -7    9.27    0.72
  -1   2  -7    0.28    0.38
   1  -2   7   -0.16    0.15
   1  -2   7    0.09    0.20
  -1   2  -7    0.26    0.19
   1  -2   7   -0.46    0.22
  -1   2  -7    0.03    0.23
   1  -2   7   -0.26    0.25
  -1   2  -7   -0.01    0.29
   1  -2   7    0.10    0.33
  -1   2  -7   -0.36    0.24
   1  -2   7   -0.25    0.30
  -2   2  -7   21.10    0.98
  -2   2  -7   20.40    1.22
   2  -2   7   20.23    1.19
  -2   2  -7   19.23    1.23
   2  -2   7   22.34    1.35
  -2   2  -7   21.45    0.86
  -2   2  -7   20.60    0.73
   2  -2   7   21.43    1.24
   2  -2   7   20.65    1.22
   3  -2   7  289.62    9.25
  -3   2  -7  293.62    8.00
  -3   2  -7  282.76    9.04
  -3   2  -7  291.97    8.82
   3  -2   7  294.78    9.15
  -3   2  -7  288.45    9.30
   3  -2   7  279.04    9.19
   3  -2   7  284.73    9.13
  -3   2  -7  285.52    7.90
   4  -2   7  129.73    4.54
  -4   2  -7  131.55    3.85
   4  -2   7  139.80    4.79
  -4   2  -7  132.60    3.79
   4  -2   7  127.63    4.62
   4  -2   7  139.99    4.53
  -4   2  -7  129.76    4.58
   5  -2   7    0.25    0.27
   5  -2   7    0.28    0.23
   5  -2   7    0.16    0.49
   5  -2   7   -0.03    0.38
   6  -2   7    1.31    0.49
   7  -2   7    0.65    0.51
   8  -2   7    0.63    0.53
   8   1  -7    1.72    0.74
   8   1  -7    2.28    0.52
   7   1  -7    0.13    0.54
   7   1  -7    0.12    0.39
   6   1  -7    0.79    0.43
   6   1  -7    1.48    0.59
  -6  -1   7    1.41    0.60
   5   1  -7   18.89    1.41
   5   1  -7   19.28    1.26
  -5  -1   7   20.14    1.37
   4   1  -7    1.05    0.49
  -4  -1   7    0.40    0.45
   4   1  -7    1.56    0.50
  -4  -1   7    1.25    0.46
   4   1  -7    0.62    0.39
  -3  -1   7   27.20    1.42
  -3  -1   7   27.05    1.55
   3   1  -7   25.69    1.44
   3   1  -7   26.03    1.53
   3   1  -7   27.25    1.52
  -3  -1   7   27.72    1.49
  -3  -1   7   24.65    1.41
   3   1  -7   26.59    1.50
   3   1  -7   27.97    1.50
   2   1  -7    5.16    0.67
  -2  -1   7    2.63    0.54
  -2  -1   7    3.01    0.47
   2   1  -7    3.57    0.50
   2   1  -7    3.48    0.56
   2   1  -7    4.03    0.60
  -2  -1   7    3.37    0.45
   2   1  -7    2.78    0.59
  -2  -1   7    2.85    0.50
   2   1  -7    3.90    0.57
   1   1  -7    1.15    0.37
   1   1  -7    0.59    0.33
  -1  -1   7    0.44    0.34
   1   1  -7    0.72    0.28
   1   1  -7    0.53    0.36
   1   1  -7    0.87    0.40
  -1  -1   7    0.96    0.32
  -1  -1   7    0.65    0.36
  -1  -1   7    0.70    0.27
   0   1  -7  212.53    7.04
   0  -1   7  206.71    7.12
   0  -1   7  218.17    6.16
   0  -1   7  209.66    6.83
   0  -1   7  224.84    7.11
   0  -1   7  216.94    6.05
   0  -1   7  229.94    7.13
   0   1  -7  214.24    6.25
   0   1  -7  210.71    6.16
   0   1  -7  220.66    6.90
   0  -1   7  207.97    6.95
   0   1  -7  216.93    6.93
   0   1  -7  207.03    7.11
   1  -1   7    7.88    0.51
   1  -1   7    9.51    0.82
  -1   1  -7    6.76    0.71
  -1   1  -7    7.59    0.73
  -1   1  -7    7.18    0.47
  -1   1  -7    8.77    0.80
  -1   1  -7    7.70    0.57
   1  -1   7    8.18    0.79
  -1   1  -7    8.51    0.55
   1  -1   7    6.79    0.71
   1  -1   7    7.82    0.52
   1  -1   7    8.02    0.72
   2  -1   7  324.29    9.78
  -2   1  -7  310.07    9.66
  -2   1  -7  301.63    8.59
  -2   1  -7  298.76    9.84
   2  -1   7  294.77    9.65
   2  -1   7  298.94    9.81
  -2   1  -7  313.31    9.39
  -2   1  -7  300.37    9.56
  -2   1  -7  308.17    8.50
   2  -1   7  319.15    9.81
   3  -1   7    0.20    0.29
   3  -1   7    0.06    0.42
  -3   1  -7    0.36    0.26
   3  -1   7    0.11    0.42
  -3   1  -7    0.43    0.41
   3  -1   7    0.50    0.39
  -3   1  -7    0.44    0.23
   4  -1   7   90.13    3.43
   4  -1   7   93.02    3.53
   4  -1   7   97.14    3.64
  -4   1  -7   93.89    2.89
   4  -1   7   96.46    3.40
  -4   1  -7   97.87    2.94
   4  -1   7   90.86    3.52
   5  -1   7    4.57    0.53
   5  -1   7    3.93    0.63
   5  -1   7    4.57    0.66
   6  -1   7    9.48    0.93
   6  -1   7   10.53    0.97
   6  -1   7   11.71    0.65
   6  -1   7   10.77    0.63
   7  -1   7   24.33    1.54
   7  -1   7   25.62    1.57
   8  -1   7    1.93    0.66
   8  -1   7    1.12    0.58
   9   0  -7    0.84    0.68
   8   0  -7    0.61    0.61
   8   0  -7    0.89    0.38
   7   0  -7    0.30    0.53
   7   0  -7    0.28    0.37
   6   0  -7    2.35    0.51
   6   0  -7    2.50    0.70
  -6   0   7    2.91    0.67
  -5   0   7    5.06    0.73
   5   0  -7    5.13    0.80
   5   0  -7    4.04    0.62
  -4   0   7   11.51    1.00
   4   0  -7   13.09    1.01
   4   0  -7   11.05    1.00
   4   0  -7   12.95    0.99
   4   0  -7   13.02    1.02
  -4   0   7   12.49    1.00
   4   0  -7   12.33    1.05
   3   0  -7   17.03    1.15
  -3   0   7   16.38    1.05
   3   0  -7   15.39    1.05
   3   0  -7   16.32    1.10
  -3   0   7   16.59    1.16
  -3   0   7   16.04    1.06
   3   0  -7   16.43    1.10
  -3   0   7   15.39    1.10
   3   0  -7   16.72    1.07
   3   0  -7   15.63    1.15
   2   0  -7   21.74    1.27
  -2   0   7   21.82    1.21
  -2   0   7   21.64    1.09
   2   0  -7   21.32    1.26
   2   0  -7   24.15    1.36
   2   0  -7   24.56    1.27
   2   0  -7   21.67    1.13
  -2   0   7   20.65    1.16
  -2   0   7   21.82    1.31
   2   0  -7   20.68    1.29
   2   0  -7   20.10    1.12
  -1   0   7    7.29    0.61
  -1   0   7    6.75    0.67
   1   0  -7    7.23    0.60
   1   0  -7    7.81    0.76
   1   0  -7    7.50    0.76
  -1   0   7    7.10    0.74
   1   0  -7    8.31    0.80
   1   0  -7    5.85    0.57
   1   0  -7    6.10    0.67
   1   0  -7    6.65    0.59
  -1   0   7    7.10    0.56
   0   0  -7    2.00    0.34
   0   0  -7    1.90    0.35
   0   0  -7    2.61    0.51
   0   0  -7    2.53    0.49
   0   0   7    2.90    0.34
   0   0   7    2.18    0.33
   0   0   7    1.93    0.46
   0   0   7    1.35    0.43
   0   0  -7    2.09    0.34
   0   0   7    2.31    0.45
   0   0   7    1.60    0.44
  -1   0  -7   22.88    1.32
  -1   0  -7   25.59    1.07
  -1   0  -7   25.00    1.34
  -1   0  -7   22.94    0.98
   1   0   7   22.47    0.96
   1   0   7   23.57    1.34
  -1   0  -7   24.57    1.02
   1   0   7   24.11    1.28
   1   0   7   23.95    1.29
   1   0   7   21.96    1.32
   2   0   7  172.65    5.85
   2   0   7  179.91    5.75
  -2   0  -7  176.41    5.72
   2   0   7  174.38    5.74
   2   0   7  141.30    5.69
   2   0   7  171.82    5.75
  -2   0  -7  173.54    5.02
  -2   0  -7  172.60    5.85
  -2   0  -7  173.47    4.94
   3   0   7    1.57    0.51
   3   0   7    1.00    0.45
  -3   0  -7    1.55    0.34
   3   0   7    0.83    0.49
   3   0   7    0.99    0.51
  -3   0  -7    2.27    0.35
  -3   0  -7    0.92    0.45
   4   0   7  147.57    5.20
   4   0   7  151.28    5.23
  -4   0  -7  154.07    4.56
   5   0   7   24.25    1.30
   5   0   7   23.21    1.42
  -5   0  -7   25.24    1.17
   6   0   7   -0.25    0.27
   6   0   7    0.26    0.42
   7   0   7    7.84    0.92
   9  -1  -7    0.84    0.64
   8  -1  -7   -0.23    0.26
   8  -1  -7    0.09    0.49
   7  -1  -7   14.81    0.96
   7  -1  -7   12.42    1.18
   6  -1  -7    1.27    0.56
   6  -1  -7   -0.05    0.33
  -6   1   7    0.31    0.45
   5  -1  -7   15.05    1.05
  -5   1   7   15.72    1.22
   5  -1  -7   16.08    1.25
   5  -1  -7   17.54    1.20
   5  -1  -7   17.75    1.26
   4  -1  -7   29.02    1.57
  -4   1   7   30.77    1.64
   4  -1  -7   33.00    1.63
  -4   1   7   28.70    1.55
  -4   1   7   29.73    1.63
   4  -1  -7   30.68    1.68
   4  -1  -7   28.75    1.54
   4  -1  -7   30.63    1.57
   3  -1  -7   98.77    3.50
   3  -1  -7  108.17    3.85
   3  -1  -7   99.56    3.47
   3  -1  -7  103.64    3.80
   3  -1  -7   98.33    3.69
   3  -1  -7  104.37    3.79
  -3   1   7   98.01    3.74
  -3   1   7  104.30    3.69
   3  -1  -7   96.77    3.67
  -3   1   7  102.33    3.61
   3  -1  -7   98.49    3.81
  -3   1   7  102.95    3.86
   3  -1  -7  110.55    3.84
  -2   1   7   22.33    1.37
  -2   1   7   25.64    1.30
   2  -1  -7   24.44    1.28
  -2   1   7   25.88    1.18
   2  -1  -7   24.18    1.24
   2  -1  -7   27.19    1.37
   2  -1  -7   26.27    1.42
   2  -1  -7   23.18    1.30
   2  -1  -7   23.55    1.40
  -2   1   7   25.28    1.34
   2  -1  -7   23.45    1.19
   2  -1  -7   23.02    1.34
   1  -1  -7    4.91    0.64
   1  -1  -7    5.48    0.54
   1  -1  -7    5.18    0.50
   1  -1  -7    5.40    0.67
  -1   1   7    5.28    0.51
   1  -1  -7    4.61    0.50
  -1   1   7    5.57    0.63
  -1   1   7    5.73    0.50
   1  -1  -7    4.18    0.58
  -1   1   7    4.03    0.61
   0   1   7    0.26    0.30
   0   1   7    0.43    0.22
   0  -1  -7   -0.26    0.29
   0  -1  -7    0.30    0.22
   0   1   7    0.50    0.32
   0  -1  -7    0.24    0.23
   0   1   7    0.41    0.36
   0   1   7   -0.05    0.19
   0  -1  -7   -0.12    0.26
   0   1   7    0.15    0.24
   1   1   7    1.64    0.44
  -1  -1  -7    1.34    0.42
   1   1   7    1.18    0.46
  -1  -1  -7    1.66    0.47
   1   1   7    1.69    0.44
   1   1   7    1.81    0.43
  -1  -1  -7    1.39    0.30
   1   1   7    1.34    0.36
   1   1   7    1.80    0.24
  -1  -1  -7    2.14    0.35
   2   1   7    6.96    0.75
  -2  -1  -7    7.34    0.77
  -2  -1  -7    8.38    0.60
   2   1   7    8.31    0.76
  -2  -1  -7    8.09    0.58
   2   1   7    6.94    0.72
  -2  -1  -7    6.92    0.76
   2   1   7    8.72    0.83
   3   1   7   67.85    3.01
   3   1   7   84.10    3.21
   3   1   7   81.02    3.23
   3   1   7   89.02    3.31
  -3  -1  -7   86.10    2.71
  -3  -1  -7   84.44    2.75
  -3  -1  -7   83.36    3.27
   4   1   7   39.03    1.94
   4   1   7   39.37    1.96
  -4  -1  -7   42.32    1.67
   5   1   7    0.29    0.40
   5   1   7    0.44    0.45
  -5  -1  -7    0.19    0.32
   6   1   7    9.92    0.82
   6   1   7    9.12    1.00
   7   1   7   -0.06    0.49
   7   1   7    0.16    0.27
   9  -2  -7    0.03    0.51
   8  -2  -7   -0.62    0.44
   8  -2  -7   -0.02    0.19
   7  -2  -7    8.22    0.97
   7  -2  -7    7.02    0.64
   6  -2  -7   19.06    1.40
   6  -2  -7   20.02    1.39
  -6   2   7   19.20    1.41
   6  -2  -7   20.41    1.17
   5  -2  -7   49.56    2.13
   5  -2  -7   46.13    2.20
   5  -2  -7   44.78    2.06
   5  -2  -7   47.96    2.17
   5  -2  -7   49.97    2.31
  -5   2   7   47.47    2.32
   4  -2  -7    9.37    0.85
   4  -2  -7   10.61    0.92
   4  -2  -7   10.34    0.94
   4  -2  -7    9.58    0.86
  -4   2   7    9.47    0.92
  -4   2   7    9.22    0.83
   4  -2  -7   11.08    0.98
  -4   2   7    9.84    0.90
   4  -2  -7    8.27    0.84
   4  -2  -7    9.15    0.92
   3  -2  -7   18.71    1.20
  -3   2   7   21.86    1.19
  -3   2   7   21.87    1.25
   3  -2  -7   21.65    1.21
   3  -2  -7   21.15    1.19
   3  -2  -7   21.69    1.29
   3  -2  -7   17.06    1.26
  -3   2   7   19.58    1.20
  -3   2   7   20.67    1.31
   2  -2  -7    2.10    0.52
   2  -2  -7    1.51    0.44
   2  -2  -7    1.18    0.41
  -2   2   7    0.89    0.41
   2  -2  -7    1.06    0.37
  -2   2   7    1.26    0.37
   2  -2  -7    0.95    0.39
   2  -2  -7    1.37    0.38
  -2   2   7    2.03    0.49
   1  -2  -7    1.81    0.38
   1  -2  -7    2.06    0.47
   1  -2  -7    1.64    0.43
  -1   2   7    1.69    0.35
  -1   2   7    1.71    0.43
  -1   2   7    1.98    0.37
   1  -2  -7    1.98    0.49
  -1   2   7    1.89    0.48
   1  -2  -7    1.22    0.34
   0   2   7   16.13    1.03
   0  -2  -7   15.72    1.05
   0   2   7   14.38    1.00
   0   2   7   15.74    1.11
   0  -2  -7   14.05    0.82
   0   2   7   15.49    0.85
   0  -2  -7   15.49    1.09
   0   2   7   13.26    0.97
   0  -2  -7   13.80    0.85
   0   2   7   13.92    0.79
   1   2   7    3.22    0.51
  -1  -2  -7    2.86    0.40
  -1  -2  -7    2.14    0.49
  -1  -2  -7    3.57    0.62
   1   2   7    3.59    0.33
   1   2   7    3.52    0.55
   1   2   7    2.58    0.55
   1   2   7    3.16    0.58
  -1  -2  -7    3.27    0.43
   2   2   7    3.06    0.59
  -2  -2  -7    3.22    0.58
   2   2   7    4.49    0.58
  -2  -2  -7    3.62    0.44
  -2  -2  -7    3.44    0.44
   2   2   7    3.49    0.61
  -3  -2  -7    6.76    0.62
  -3  -2  -7    7.28    0.82
   3   2   7    7.16    0.84
   3   2   7    4.90    0.73
   4   2   7    7.93    0.91
   4   2   7    8.35    0.93
  -4  -2  -7    8.01    0.74
  -5  -2  -7    7.93    0.73
   5   2   7    7.52    0.90
   5   2   7    5.80    0.80
   6   2   7    1.91    0.64
  -6  -2  -7    0.70    0.42
   6   2   7    1.11    0.50
   7   2   7    0.68    0.59
   7   2   7    0.24    0.39
   9  -3  -7    0.63    0.62
   8  -3  -7    0.88    0.56
   7  -3  -7    1.93    0.61
   7  -3  -7    3.59    0.46
   6  -3  -7    0.28    0.35
   6  -3  -7   -0.36    0.45
  -6   3   7   -0.23    0.40
   6  -3  -7   -0.33    0.38
   5  -3  -7   30.22    1.70
   5  -3  -7   29.57    1.54
   5  -3  -7   30.70    1.75
   5  -3  -7   32.60    1.65
   5  -3  -7   33.26    1.78
  -5   3   7   30.14    1.76
   4  -3  -7   17.36    1.24
  -4   3   7   16.46    1.20
   4  -3  -7   14.09    1.03
   4  -3  -7   11.51    1.03
   4  -3  -7   15.29    1.09
   4  -3  -7   12.09    0.97
   4  -3  -7   15.38    1.10
  -4   3   7   15.41    1.14
  -3   3   7  161.13    5.72
  -3   3   7  155.18    5.59
  -3   3   7  161.57    5.43
   3  -3  -7  162.75    5.18
   3  -3  -7  174.40    5.71
   3  -3  -7  168.83    5.22
   3  -3  -7  158.04    5.61
   3  -3  -7  161.29    5.67
   2  -3  -7   18.71    1.09
   2  -3  -7   17.42    1.08
   2  -3  -7   19.35    1.30
   2  -3  -7   19.85    1.23
  -2   3   7   19.12    1.28
   2  -3  -7   17.15    1.17
  -2   3   7   18.13    1.17
   2  -3  -7   20.01    1.28
  -2   3   7   19.85    1.13
  -1   3   7   63.83    2.85
   1  -3  -7   73.62    2.93
  -1   3   7   70.29    2.77
   1  -3  -7   67.65    2.51
  -1   3   7   69.83    2.75
  -1   3   7   70.30    2.62
   1  -3  -7   72.76    2.88
   1  -3  -7   66.54    2.84
   1  -3  -7   69.71    2.48
   0  -3  -7    2.94    0.60
   0   3   7    2.31    0.35
   0  -3  -7    1.41    0.43
   0   3   7    2.46    0.50
   0   3   7    1.71    0.48
   0  -3  -7    2.09    0.39
   0  -3  -7    1.72    0.39
   0   3   7    2.76    0.60
   1   3   7    0.03    0.33
   1   3   7    0.70    0.34
   1   3   7    0.07    0.32
   1   3   7    0.45    0.21
   1   3   7    0.70    0.40
  -1  -3  -7    0.69    0.45
  -1  -3  -7    0.18    0.29
  -1  -3  -7    0.25    0.36
  -1  -3  -7    0.76    0.33
  -2  -3  -7    0.88    0.45
   2   3   7    0.80    0.15
  -2  -3  -7    0.45    0.35
   2   3   7    0.88    0.46
   2   3   7    0.77    0.42
  -2  -3  -7    0.88    0.34
   3   3   7   31.36    1.79
   3   3   7   34.72    1.90
  -3  -3  -7   35.20    1.90
  -3  -3  -7   33.92    1.56
  -4  -3  -7   20.12    1.19
   4   3   7   17.16    1.34
   4   3   7   17.16    1.33
   5   3   7    2.10    0.65
   5   3   7    2.04    0.62
  -5  -3  -7    2.30    0.52
   6   3   7    6.92    0.88
  -6  -3  -7    7.52    0.85
   6   3   7    6.69    0.97
   9  -4  -7    3.58    0.80
   8  -4  -7    0.95    0.56
   7  -4  -7    0.19    0.27
   7  -4  -7    0.01    0.50
   7  -4  -7    0.16    0.45
  -6   4   7    6.86    0.92
   6  -4  -7    8.37    1.03
   6  -4  -7    6.89    0.69
   6  -4  -7    6.95    0.88
   5  -4  -7    9.65    0.98
   5  -4  -7    9.16    0.83
   5  -4  -7    8.96    0.97
  -5   4   7    7.98    0.91
   5  -4  -7   10.45    0.98
   4  -4  -7    9.78    0.88
  -4   4   7    8.81    0.94
   4  -4  -7    9.31    0.92
  -4   4   7    7.14    0.84
   4  -4  -7    7.42    0.79
   4  -4  -7    9.38    0.89
   4  -4  -7    9.60    0.95
   3  -4  -7  109.94    3.85
   3  -4  -7  112.74    4.21
  -3   4   7  112.67    4.26
   3  -4  -7  104.87    4.12
  -3   4   7  107.85    4.11
   3  -4  -7  121.26    4.23
   3  -4  -7  113.95    3.86
  -2   4   7   92.59    3.70
  -2   4   7   92.65    3.48
   2  -4  -7   88.38    3.61
   2  -4  -7   96.82    3.68
   2  -4  -7   96.23    3.65
   2  -4  -7   95.22    3.27
  -2   4   7   86.02    3.64
  -2   4   7   92.93    3.48
   2  -4  -7   92.09    3.29
   2  -4  -7  100.95    3.61
   1  -4  -7   26.43    1.57
  -1   4   7   23.18    1.40
  -1   4   7   26.22    1.30
  -1   4   7   26.09    1.48
  -1   4   7   24.73    1.53
   1  -4  -7   24.39    1.30
   1  -4  -7   25.15    1.50
  -1   4   7   24.11    1.51
   1  -4  -7   24.35    1.28
   0  -4  -7   15.68    0.98
   0   4   7   16.18    1.14
   0  -4  -7   15.24    0.95
   0  -4  -7   15.70    1.16
   0   4   7   14.95    1.17
   0   4   7   14.24    1.14
   0   4   7   15.71    0.90
   0  -4  -7   15.47    1.18
  -1  -4  -7   22.46    1.43
   1   4   7   21.76    1.45
   1   4   7   21.21    1.02
   1   4   7   21.51    1.39
   1   4   7   21.79    1.47
  -1  -4  -7   22.95    1.21
  -1  -4  -7   20.31    1.15
  -2  -4  -7    6.07    0.65
  -2  -4  -7    5.99    0.67
   2   4   7    5.17    0.80
   2   4   7    5.67    0.80
   2   4   7    4.56    0.78
   2   4   7    6.24    0.45
  -2  -4  -7    5.72    0.81
   3   4   7    2.32    0.68
   3   4   7    2.04    0.59
   3   4   7    2.27    0.64
  -3  -4  -7    1.70    0.49
   4   4   7    0.26    0.49
  -4  -4  -7    0.78    0.43
   4   4   7    0.85    0.55
   4   4   7    0.19    0.48
   5   4   7   -0.13    0.46
  -5  -4  -7    0.34    0.41
   5   4   7   -0.66    0.46
   6   4   7   10.57    1.14
   6   4   7   11.16    1.26
   9  -5  -7    1.98    0.70
   8  -5  -7   -0.05    0.47
   7  -5  -7    4.75    0.90
   7  -5  -7    3.83    0.46
   7  -5  -7    4.30    0.80
   6  -5  -7   14.43    0.98
  -6   5   7   14.94    1.31
   6  -5  -7   16.36    1.38
   6  -5  -7   16.49    1.31
   6  -5  -7   15.94    1.27
   5  -5  -7    6.00    0.71
  -5   5   7    5.63    0.82
   5  -5  -7    6.69    0.90
   5  -5  -7    5.48    0.81
   5  -5  -7    6.34    0.84
   4  -5  -7    1.71    0.52
   4  -5  -7    1.44    0.54
  -4   5   7    0.41    0.44
   4  -5  -7    0.26    0.39
   4  -5  -7    0.64    0.41
  -4   5   7    1.25    0.52
   3  -5  -7   48.54    2.35
   3  -5  -7   55.45    2.29
  -3   5   7   53.19    2.50
  -3   5   7   50.75    2.35
   3  -5  -7   52.36    2.45
  -3   5   7   51.90    2.47
   3  -5  -7   57.86    2.31
   2  -5  -7  215.31    6.45
   2  -5  -7  209.44    6.47
   2  -5  -7  202.46    7.07
   2  -5  -7  203.30    7.09
  -2   5   7  210.09    7.21
  -2   5   7  202.39    6.95
  -2   5   7  211.91    7.22
  -1   5   7   77.45    3.30
   1  -5  -7   75.26    2.88
   1  -5  -7   79.15    3.29
  -1   5   7   77.44    3.00
   1  -5  -7   80.17    2.89
   1  -5  -7   80.59    3.30
   0  -5  -7   11.78    1.09
   0   5   7   10.79    0.79
   0   5   7    9.22    0.99
   0  -5  -7   11.59    0.89
   0  -5  -7   10.40    0.84
   0   5   7    9.56    0.97
   0  -5  -7   12.81    1.11
   1   5   7    0.09    0.35
  -1  -5  -7    0.34    0.34
  -1  -5  -7   -0.27    0.31
  -1  -5  -7    0.21    0.40
   1   5   7   -0.05    0.23
   1   5   7    0.16    0.46
  -2  -5  -7    3.40    0.61
  -2  -5  -7    2.51    0.54
  -2  -5  -7    2.65    0.66
   2   5   7    2.96    0.68
   2   5   7    2.52    0.68
  -3  -5  -7    1.64    0.51
   3   5   7    0.50    0.52
   3   5   7    0.62    0.51
   3   5   7    0.94    0.53
  -4  -5  -7    1.63    0.57
   4   5   7    0.77    0.58
   4   5   7    1.46    0.64
   4   5   7    1.33    0.58
   5   5   7    0.44    0.60
   5   5   7    0.83    0.62
   9  -6  -7    7.38    1.01
   8  -6  -7    0.59    0.58
   7  -6  -7   -0.30    0.48
   7  -6  -7    0.20    0.51
   7  -6  -7    0.07    0.29
   6  -6  -7    0.05    0.34
   6  -6  -7    0.26    0.51
   6  -6  -7   -0.06    0.47
   6  -6  -7    0.63    0.52
   5  -6  -7   29.77    1.65
   5  -6  -7   30.78    1.81
   5  -6  -7   32.54    1.79
   5  -6  -7   29.61    1.82
  -5   6   7   29.73    1.82
   4  -6  -7    1.08    0.46
   4  -6  -7    0.74    0.53
   4  -6  -7   -0.20    0.34
   4  -6  -7    0.29    0.44
  -4   6   7    0.21    0.46
   3  -6  -7   41.92    2.21
  -3   6   7   40.66    2.08
   3  -6  -7   44.64    2.18
   3  -6  -7   39.75    1.97
   3  -6  -7   47.25    2.08
  -3   6   7   43.12    2.25
   2  -6  -7    8.47    0.88
   2  -6  -7    8.70    0.86
  -2   6   7   10.90    0.96
  -2   6   7   10.52    1.06
   2  -6  -7   11.07    1.13
   2  -6  -7    7.47    0.92
   1  -6  -7   -0.17    0.52
  -1   6   7    0.37    0.40
  -1   6   7    0.27    0.49
   1  -6  -7   -1.05    0.35
   1  -6  -7    0.25    0.41
   1  -6  -7    0.61    0.45
   0  -6  -7   15.33    1.12
   0  -6  -7   17.05    1.14
   0  -6  -7   16.51    1.31
   0   6   7   16.92    1.39
  -1  -6  -7    9.01    1.05
  -1  -6  -7    8.85    0.86
  -1  -6  -7    9.62    0.88
   1   6   7    9.12    1.08
   2   6   7   20.47    1.59
  -2  -6  -7   20.70    1.56
  -2  -6  -7   22.95    1.39
  -2  -6  -7   22.84    1.40
   3   6   7    8.39    1.07
  -3  -6  -7    7.51    0.89
  -3  -6  -7    6.75    0.85
   4   6   7    1.97    0.77
   4   6   7    3.56    0.87
   5   6   7    0.97    0.71
   5   6   7    0.00    0.56
   8  -7  -7    0.07    0.56
   7  -7  -7   -0.57    0.46
   7  -7  -7   -0.16    0.65
   7  -7  -7    0.05    0.29
   6  -7  -7   -0.46    0.47
   6  -7  -7    0.46    0.51
   6  -7  -7    0.12    0.56
   6  -7  -7    1.03    0.45
   5  -7  -7    3.40    0.74
   5  -7  -7    3.14    0.76
   5  -7  -7    2.52    0.60
   5  -7  -7    2.36    0.66
  -5   7   7    3.91    0.83
  -4   7   7    0.20    0.42
   4  -7  -7   -0.49    0.31
   4  -7  -7   -0.15    0.40
   4  -7  -7    0.36    0.46
   4  -7  -7   -0.17    0.46
   3  -7  -7    8.11    0.92
   3  -7  -7    8.03    1.01
  -3   7   7    7.48    0.89
   3  -7  -7    8.67    0.95
   3  -7  -7   10.41    0.99
   2  -7  -7   10.13    1.07
  -2   7   7    8.57    1.06
   2  -7  -7   10.25    1.14
   2  -7  -7    9.71    0.95
   2  -7  -7    9.87    0.96
   1  -7  -7    4.13    0.81
   1  -7  -7    4.11    0.70
  -1   7   7    2.58    0.73
   1  -7  -7    5.04    0.72
   0  -7  -7    5.08    0.74
   0   7   7    5.31    0.93
   0  -7  -7    4.94    0.85
   0  -7  -7    4.85    0.72
  -1  -7  -7    0.22    0.45
  -1  -7  -7    1.25    0.51
  -1  -7  -7   -0.05    0.49
   1   7   7    0.55    0.56
  -2  -7  -7    5.69    0.80
   2   7   7    4.49    0.92
  -3  -7  -7   -0.46    0.44
   3   7   7    0.43    0.53
   4   7   7    0.30    0.58
   8  -8  -7    0.04    0.65
   7  -8  -7    1.15    0.70
   7  -8  -7    0.28    0.32
   7  -8  -7    0.45    0.56
   6  -8  -7    2.05    0.56
   6  -8  -7    2.62    0.82
   6  -8  -7    2.93    0.79
   5  -8  -7    8.66    1.07
   5  -8  -7    7.71    1.00
   5  -8  -7    8.70    1.09
   5  -8  -7    8.75    0.95
  -4   8   7    4.48    0.80
   4  -8  -7    4.44    0.79
   4  -8  -7    3.35    0.75
   4  -8  -7    4.87    0.78
   4  -8  -7    4.18    0.87
   3  -8  -7    2.89    0.68
   3  -8  -7    3.83    0.78
   3  -8  -7    5.26    0.89
   3  -8  -7    2.97    0.67
  -3   8   7    2.70    0.70
   2  -8  -7    0.71    0.53
   2  -8  -7    0.66    0.54
   2  -8  -7    2.04    0.72
   2  -8  -7    1.04    0.51
   1  -8  -7    0.40    0.46
  -1   8   7   -0.91    0.44
   1  -8  -7    0.45    0.47
   1  -8  -7    0.82    0.57
   0  -8  -7    0.11    0.54
   0   8   7    0.52    0.61
   0  -8  -7    0.70    0.50
   1   8   7    2.59    0.80
  -1  -8  -7    0.81    0.64
  -1  -8  -7    1.12    0.55
  -2  -8  -7    1.37    0.58
   2   8   7    3.15    0.83
  -3  -8  -7   -0.52    0.52
   3   8   7   -0.28    0.68
   7  -9  -7   32.19    1.52
   7  -9  -7   29.47    2.10
   7  -9  -7   27.74    2.13
   6  -9  -7   -0.36    0.39
   6  -9  -7    0.42    0.71
   6  -9  -7   -0.20    0.59
   5  -9  -7   19.73    1.68
   5  -9  -7   21.70    1.64
   5  -9  -7   19.57    1.44
   4  -9  -7    0.31    0.57
   4  -9  -7    0.24    0.47
   4  -9  -7    0.50    0.56
   3  -9  -7   11.77    1.35
   3  -9  -7    9.31    1.06
   3  -9  -7   11.80    1.22
   2  -9  -7    2.18    0.75
   2  -9  -7    2.70    0.72
   1  -9  -7    0.40    0.47
   1  -9  -7   -0.04    0.54
   0  -9  -7    0.03    0.53
   0   9   7   -0.67    0.47
   0  -9  -7   -0.03    0.47
   1   9   7    0.58    0.66
  -1  -9  -7    0.62    0.53
  -1  -9  -7    0.66    0.65
  -2  -9  -7    0.15    0.58
   2   9   7   -0.12    0.61
   6 -10  -7    2.79    0.94
   6 -10  -7    0.82    0.82
   6 -10  -7    4.41    0.78
   5 -10  -7   23.24    1.77
   5 -10  -7   21.73    1.84
   5 -10  -7   21.27    1.58
   4 -10  -7   -0.29    0.59
   4 -10  -7    0.32    0.52
   4 -10  -7   -0.16    0.59
   3 -10  -7    4.53    0.93
   3 -10  -7    4.70    0.88
   2 -10  -7    0.27    0.55
   2 -10  -7    0.16    0.53
   1 -10  -7   -0.57    0.54
   1 -10  -7    0.42    0.49
   0 -10  -7   -0.69    0.56
   0 -10  -7   -0.23    0.54
   4 -11  -7   -0.17    0.59
   3 -11  -7    2.33    0.77
   3 -11  -7    2.34    0.85
   2 -11  -7    0.13    0.62
   2 -11  -7   -0.18    0.55
  -1 -10   8    0.98    0.71
   0 -10   8    0.42    0.65
   1 -10   8    0.45    0.54
   2 -10   8    1.45    0.65
  -3  10  -8    0.85    0.72
   3 -10   8    0.96    0.56
   3 -10   8    1.39    0.75
   4 -10   8    0.25    0.43
   4 -10   8    0.45    0.65
  -4  10  -8    0.44    0.67
   3   9  -8   -1.12    0.61
  -2  -9   8    0.47    0.68
   2   9  -8    0.59    0.65
  -1  -9   8   -0.08    0.55
   0  -9   8    0.48    0.61
   1  -9   8    0.68    0.57
  -2   9  -8    0.19    0.62
   2  -9   8    0.92    0.67
   2  -9   8    0.40    0.47
  -3   9  -8   14.22    1.34
   3  -9   8   16.96    1.47
   3  -9   8   16.88    1.28
   4  -9   8   -0.66    0.49
   4  -9   8    0.42    0.40
  -4   9  -8   -0.14    0.54
   5  -9   8    0.02    0.57
   5  -9   8    0.39    0.34
  -5   9  -8   -0.14    0.59
   4   8  -8    0.15    0.62
   3   8  -8   -0.23    0.59
   2   8  -8    1.00    0.71
  -2  -8   8   -0.44    0.51
  -1  -8   8   -0.41    0.44
   1   8  -8    0.78    0.64
   0  -8   8   -0.19    0.43
  -1   8  -8    3.55    0.85
   1  -8   8    4.60    0.82
   1  -8   8    2.87    0.83
  -2   8  -8    3.24    0.79
   2  -8   8    3.56    0.80
   2  -8   8    4.59    0.78
  -3   8  -8    5.57    0.89
   3  -8   8    7.00    0.92
   3  -8   8    6.65    0.83
  -4   8  -8   -0.23    0.49
   4  -8   8    0.21    0.52
   4  -8   8    0.90    0.39
   5  -8   8    0.41    0.30
   5  -8   8    0.66    0.54
  -5   8  -8   -0.14    0.51
  -6   8  -8   -0.46    0.47
   6  -8   8   -0.23    0.51
   5   7  -8    0.02    0.61
   4   7  -8    0.01    0.53
   3   7  -8    0.80    0.65
  -3  -7   8    1.49    0.69
  -2  -7   8    1.89    0.71
   2   7  -8    1.51    0.64
  -1  -7   8   -0.05    0.50
   1   7  -8    0.59    0.61
   0   7  -8   -0.41    0.42
   0   7  -8   -0.18    0.45
   0  -7   8   -0.22    0.55
   0  -7   8   -0.36    0.43
   1  -7   8    6.30    0.85
   1  -7   8    6.64    0.89
  -1   7  -8    4.29    0.83
   2  -7   8    4.45    0.80
   2  -7   8    6.18    0.83
  -2   7  -8    7.20    0.93
   3  -7   8   31.05    1.67
   3  -7   8   28.76    1.75
  -3   7  -8   29.39    1.76
  -4   7  -8    0.48    0.53
   4  -7   8    0.74    0.52
   4  -7   8    1.12    0.42
   5  -7   8   -0.12    0.43
  -5   7  -8    0.04    0.49
   5  -7   8    0.42    0.29
  -6   7  -8    5.57    0.84
   6  -7   8    5.84    0.84
   6   6  -8    1.91    0.79
   5   6  -8    2.33    0.76
   4   6  -8    0.70    0.57
   3   6  -8    3.62    0.83
  -3  -6   8    3.45    0.78
   2   6  -8    8.71    1.08
  -2  -6   8    9.47    1.02
  -2  -6   8    7.95    1.02
   1   6  -8    0.47    0.56
  -1  -6   8    0.79    0.51
   0   6  -8    2.75    0.72
   0  -6   8    2.19    0.68
   0  -6   8    2.65    0.65
   0   6  -8    2.92    0.70
  -1   6  -8    7.12    0.95
   1  -6   8    8.67    0.93
  -1   6  -8    6.71    0.90
   1  -6   8    7.51    0.90
  -2   6  -8    4.87    0.84
   2  -6   8    6.53    0.82
   2  -6   8    5.51    0.85
   3  -6   8   19.31    1.32
  -3   6  -8   14.36    1.22
   3  -6   8   15.27    1.10
   4  -6   8   -0.16    0.39
   4  -6   8    0.43    0.33
  -4   6  -8    0.07    0.44
   5  -6   8    2.82    0.64
   5  -6   8    3.69    0.45
  -5   6  -8    2.65    0.67
  -6   6  -8   12.00    1.09
   6  -6   8   13.94    1.16
  -7   6  -8    9.28    1.01
   7  -6   8    8.84    0.96
   6   5  -8   -0.02    0.53
   5   5  -8    2.13    0.71
   4   5  -8    1.49    0.64
  -3  -5   8    8.03    0.95
  -3  -5   8    7.97    0.98
   3   5  -8    4.66    0.86
   2   5  -8   32.62    1.89
  -2  -5   8   30.58    1.84
  -2  -5   8   30.84    1.75
  -1  -5   8    6.31    0.83
  -1  -5   8    5.42    0.74
   1   5  -8    4.94    0.82
  -1  -5   8    4.87    0.83
   1   5  -8    5.90    0.82
  -1  -5   8    5.53    0.59
   0   5  -8    4.65    0.76
   0   5  -8    3.27    0.71
   0  -5   8    4.74    0.46
   0  -5   8    3.49    0.69
   0  -5   8    4.07    0.70
  -1   5  -8   10.17    0.98
  -1   5  -8    8.43    0.99
   1  -5   8    8.45    0.90
   1  -5   8    9.84    0.98
   2  -5   8   21.80    1.41
   2  -5   8   18.15    1.28
  -2   5  -8   20.73    1.25
  -2   5  -8   17.57    1.33
  -3   5  -8   -0.27    0.47
   3  -5   8    0.27    0.50
   3  -5   8    0.08    0.41
   4  -5   8    6.75    0.67
   4  -5   8    7.16    0.81
  -4   5  -8    6.06    0.78
  -5   5  -8    0.26    0.44
   5  -5   8    0.04    0.41
   5  -5   8   -0.07    0.23
   6  -5   8    0.30    0.47
  -6   5  -8    0.11    0.47
  -7   5  -8    6.75    0.90
   7  -5   8    9.09    0.96
   7   4  -8   -0.07    0.48
   7   4  -8   -0.88    0.67
   6   4  -8    0.49    0.51
   6   4  -8   -1.43    0.65
   5   4  -8   -0.27    0.58
   5   4  -8    0.85    0.55
   4   4  -8   -0.20    0.51
  -4  -4   8    0.21    0.50
  -4  -4   8    1.22    0.56
   4   4  -8    0.20    0.51
   3   4  -8    0.17    0.51
  -3  -4   8    0.46    0.48
  -3  -4   8   -0.15    0.38
   3   4  -8    0.00    0.40
  -2  -4   8    3.40    0.71
   2   4  -8    3.48    0.74
   2   4  -8    4.30    0.75
  -2  -4   8    3.68    0.65
   1   4  -8   -0.23    0.39
   1   4  -8    0.29    0.42
  -1  -4   8   -0.03    0.40
  -1  -4   8    0.11    0.26
  -1  -4   8   -0.23    0.31
  -1  -4   8    0.05    0.38
   0  -4   8   15.50    1.03
   0   4  -8   15.02    1.16
   0   4  -8   13.40    1.10
   0   4  -8   14.93    1.07
   0  -4   8   15.26    0.79
   0  -4   8   14.47    1.13
   0  -4   8   13.38    1.08
   1  -4   8   24.57    0.96
  -1   4  -8   26.20    1.60
   1  -4   8   26.98    1.55
  -1   4  -8   25.96    1.39
   1  -4   8   23.43    1.46
  -1   4  -8   24.64    1.48
  -2   4  -8   56.64    2.54
   2  -4   8   58.57    2.56
  -2   4  -8   61.43    2.39
   2  -4   8   60.38    2.57
  -2   4  -8   60.86    2.68
   3  -4   8  175.28    6.09
  -3   4  -8  180.15    6.06
   3  -4   8  179.81    6.06
  -4   4  -8    6.40    0.79
   4  -4   8    6.57    0.79
   4  -4   8    6.98    0.69
   5  -4   8    1.55    0.34
  -5   4  -8    1.57    0.51
   5  -4   8    0.73    0.46
   6  -4   8    1.69    0.58
  -6   4  -8    2.11    0.64
   7  -4   8    0.21    0.49
  -7   4  -8    0.64    0.56
   7   3  -8   -0.11    0.63
   7   3  -8    0.15    0.47
   6   3  -8   -0.46    0.57
   6   3  -8    0.26    0.43
   5   3  -8    2.97    0.71
   5   3  -8    1.40    0.69
  -5  -3   8    3.67    0.75
  -4  -3   8    2.49    0.63
   4   3  -8    3.62    0.80
   4   3  -8    3.52    0.71
  -4  -3   8    3.43    0.72
   3   3  -8    7.17    0.88
  -3  -3   8    7.48    0.91
   3   3  -8    6.21    0.92
  -3  -3   8    8.09    0.85
   2   3  -8   10.89    1.05
  -2  -3   8   11.57    0.92
   2   3  -8   11.98    1.06
  -2  -3   8   10.01    0.99
  -2  -3   8   11.94    0.99
   2   3  -8    9.50    0.98
  -1  -3   8   79.86    2.64
   1   3  -8   83.61    3.12
   1   3  -8   76.18    3.16
   1   3  -8   74.51    3.05
  -1  -3   8   75.90    2.97
  -1  -3   8   79.09    3.10
  -1  -3   8   74.61    3.15
   1   3  -8   71.15    3.15
   0  -3   8    9.17    0.90
   0   3  -8    8.46    0.88
   0   3  -8    6.52    0.69
   0  -3   8    6.38    0.62
   0  -3   8    7.71    0.47
   0  -3   8    6.79    0.53
   0   3  -8    8.30    0.88
   0   3  -8    6.60    0.74
   0  -3   8    5.56    0.72
   0  -3   8    7.74    0.84
  -1   3  -8  102.86    3.66
   1  -3   8   99.41    3.86
  -1   3  -8  101.18    3.92
   1  -3   8  103.95    3.07
   1  -3   8  100.19    3.81
  -1   3  -8  103.22    3.80
   1  -3   8  106.84    3.89
   2  -3   8   19.71    1.30
   2  -3   8   20.06    1.25
  -2   3  -8   18.13    0.81
  -2   3  -8   19.62    1.27
  -2   3  -8   17.00    1.25
  -2   3  -8   20.08    1.07
   3  -3   8   14.51    1.11
   3  -3   8   12.60    1.04
  -3   3  -8   13.57    1.15
   4  -3   8   21.75    1.22
  -4   3  -8   20.72    1.37
   4  -3   8   21.64    1.36
  -5   3  -8    5.80    0.78
   5  -3   8    5.70    0.76
   5  -3   8    6.67    0.61
   6  -3   8   18.74    1.32
   7  -3   8    8.77    0.99
   8   2  -8    1.29    0.81
   8   2  -8    2.45    0.66
   7   2  -8    0.76    0.50
   7   2  -8    1.69    0.77
   6   2  -8    0.29    0.44
   6   2  -8    0.54    0.64
  -5  -2   8    0.74    0.48
   5   2  -8   -0.45    0.51
   5   2  -8    0.11    0.39
   4   2  -8    9.52    0.96
  -4  -2   8    8.07    0.96
  -4  -2   8   10.43    1.00
   4   2  -8    8.21    1.01
  -3  -2   8    4.98    0.69
  -3  -2   8    6.29    0.82
   3   2  -8    4.97    0.73
   3   2  -8    5.41    0.85
  -2  -2   8   18.64    1.18
  -2  -2   8   14.80    1.05
   2   2  -8   17.90    1.21
   2   2  -8   14.27    1.16
   2   2  -8   15.35    1.21
  -2  -2   8   15.64    1.20
   1   2  -8   16.66    1.15
  -1  -2   8   17.79    1.06
   1   2  -8   17.98    1.25
   1   2  -8   15.99    1.17
  -1  -2   8   16.81    0.91
  -1  -2   8   16.49    1.19
   1   2  -8   16.78    1.13
  -1  -2   8   16.46    1.13
   1   2  -8   15.90    0.97
   0   2  -8    6.24    0.75
   0   2  -8    5.52    0.54
   0  -2   8    7.88    0.81
   0  -2   8    6.83    0.61
   0   2  -8    7.75    0.71
   0  -2   8    7.25    0.47
   0   2  -8    6.81    0.76
   0   2  -8    5.50    0.75
   0  -2   8    5.94    0.49
   0  -2   8    5.72    0.76
   0  -2   8    6.54    0.77
   0  -2   8    5.90    0.72
   1  -2   8   95.09    3.88
  -1   2  -8  108.08    3.89
   1  -2   8  111.82    4.05
   1  -2   8  106.34    3.58
  -1   2  -8  105.08    4.00
   1  -2   8  101.73    3.86
   1  -2   8  110.41    3.94
  -1   2  -8  103.70    3.28
  -1   2  -8  105.89    3.66
   1  -2   8  105.04    3.17
  -2   2  -8    8.17    0.56
  -2   2  -8    6.94    0.82
  -2   2  -8    7.56    0.62
   2  -2   8    6.55    0.78
  -2   2  -8    6.97    0.80
   2  -2   8    7.78    0.77
   2  -2   8    8.44    0.85
  -3   2  -8   73.43    2.30
   3  -2   8   73.18    2.95
  -3   2  -8   73.54    2.95
   3  -2   8   69.98    2.93
  -4   2  -8   -0.37    0.41
   4  -2   8    0.32    0.43
   4  -2   8    0.20    0.36
   5  -2   8    1.60    0.55
   5  -2   8    0.81    0.37
   6  -2   8   17.43    0.81
   6  -2   8   15.52    1.24
   7  -2   8    6.64    0.91
   8   1  -8    5.40    1.01
   8   1  -8    4.55    0.71
   7   1  -8    0.06    0.42
   7   1  -8    0.19    0.56
   6   1  -8    4.02    0.71
   6   1  -8    4.50    0.88
   5   1  -8   12.94    1.26
  -5  -1   8   14.98    1.22
   5   1  -8   12.35    1.08
  -4  -1   8   -0.03    0.49
   4   1  -8   -0.03    0.47
  -4  -1   8    0.38    0.39
   4   1  -8    0.27    0.39
   3   1  -8    6.88    0.88
   3   1  -8    5.23    0.75
  -3  -1   8    7.24    0.89
  -3  -1   8    6.33    0.73
   3   1  -8    6.28    0.76
   3   1  -8    7.22    0.84
   2   1  -8    1.19    0.42
  -2  -1   8    0.59    0.35
   2   1  -8    1.00    0.49
   2   1  -8    0.97    0.44
  -2  -1   8    0.18    0.36
   2   1  -8    0.94    0.36
   2   1  -8    0.96    0.45
  -2  -1   8    0.28    0.42
   1   1  -8   18.10    1.08
   1   1  -8   16.66    0.98
  -1  -1   8   16.01    1.00
   1   1  -8   15.95    1.16
  -1  -1   8   19.00    0.93
  -1  -1   8   18.28    1.20
   1   1  -8   18.42    1.29
  -1  -1   8   17.01    1.20
   0   1  -8   31.23    1.63
   0  -1   8   29.45    1.57
   0  -1   8   27.66    1.17
   0   1  -8   28.03    1.21
   0   1  -8   28.28    1.27
   0   1  -8   27.58    1.57
   0  -1   8   27.28    1.58
   0  -1   8   28.18    1.30
   0  -1   8   32.52    1.61
   0  -1   8   29.10    1.61
   0   1  -8   29.23    1.37
   1  -1   8   46.05    2.05
  -1   1  -8   44.05    2.07
   1  -1   8   44.18    1.58
  -1   1  -8   43.33    1.65
   1  -1   8   42.41    1.67
   1  -1   8   42.19    2.00
  -1   1  -8   44.91    1.75
  -1   1  -8   44.71    1.56
   1  -1   8   44.20    2.13
  -1   1  -8   43.78    2.10
   1  -1   8   42.81    2.08
  -2   1  -8   36.99    1.34
  -2   1  -8   37.31    1.91
  -2   1  -8   37.66    1.44
   2  -1   8   38.20    1.87
   2  -1   8   40.06    1.84
   2  -1   8   36.62    1.88
  -2   1  -8   37.03    1.41
  -3   1  -8  179.22    5.09
   3  -1   8  178.50    6.11
  -3   1  -8  176.54    5.20
   3  -1   8  176.85    6.06
   4  -1   8   20.29    1.36
  -4   1  -8   22.16    1.00
   4  -1   8   21.56    1.28
   5  -1   8    3.56    0.69
   5  -1   8    3.41    0.55
   6  -1   8    0.84    0.51
   6  -1   8    1.12    0.37
   6  -1   8    1.58    0.54
   7  -1   8    2.07    0.66
   7  -1   8    2.37    0.71
   8   0  -8    0.67    0.61
   8   0  -8    0.92    0.46
   7   0  -8    5.60    0.71
   7   0  -8    4.05    0.87
   6   0  -8    2.77    0.76
   6   0  -8    3.00    0.62
  -6   0   8    3.20    0.73
   5   0  -8    8.91    0.91
  -5   0   8    9.20    0.97
   5   0  -8    7.86    0.99
   4   0  -8    7.75    0.88
   4   0  -8    6.79    0.82
  -4   0   8    7.30    0.93
  -4   0   8    7.41    0.85
   4   0  -8    6.95    0.94
   3   0  -8    5.93    0.82
  -3   0   8    6.73    0.72
  -3   0   8    6.04    0.79
   3   0  -8    5.44    0.70
   3   0  -8    5.92    0.79
   3   0  -8    6.03    0.76
   3   0  -8    5.17    0.80
   2   0  -8    0.09    0.34
  -2   0   8    0.68    0.41
   2   0  -8    0.41    0.31
   2   0  -8    0.71    0.48
  -2   0   8    0.46    0.44
  -2   0   8    0.46    0.33
   2   0  -8    0.73    0.40
   2   0  -8    0.39    0.34
   2   0  -8    1.00    0.44
   2   0  -8    1.03    0.44
  -1   0   8   19.65    1.31
   1   0  -8   22.43    1.09
   1   0  -8   22.00    1.18
  -1   0   8   20.38    1.03
   1   0  -8   20.64    1.34
   1   0  -8   19.30    1.28
  -1   0   8   20.61    1.11
  -1   0   8   21.22    1.27
   1   0  -8   18.90    1.07
   0   0  -8   13.32    0.78
   0   0   8   13.04    1.02
   0   0  -8   13.09    0.82
   0   0   8   12.06    1.05
   0   0   8   12.96    0.99
   0   0  -8   13.05    0.81
   0   0   8   14.18    0.79
   0   0   8   13.15    0.78
   0   0  -8   12.99    1.04
   0   0   8   12.10    0.97
   0   0  -8   13.31    1.02
   1   0   8   33.78    1.68
  -1   0  -8   32.79    1.38
   1   0   8   32.08    1.75
  -1   0  -8   34.42    1.37
  -1   0  -8   33.06    1.30
   1   0   8   31.12    1.29
   1   0   8   33.11    1.70
  -1   0  -8   34.43    1.73
  -1   0  -8   31.50    1.72
   1   0   8   39.19    1.87
   2   0   8   44.69    2.00
   2   0   8   44.27    2.07
  -2   0  -8   44.75    1.68
  -2   0  -8   42.22    2.09
   2   0   8   45.85    2.14
  -2   0  -8   43.02    1.58
   3   0   8   21.59    1.39
   3   0   8   22.04    1.41
   3   0   8   22.43    1.40
  -3   0  -8   21.31    1.04
  -3   0  -8   21.78    0.99
   4   0   8    1.36    0.54
   4   0   8    1.33    0.48
   4   0   8    1.62    0.57
  -4   0  -8    1.39    0.35
  -4   0  -8    2.52    0.40
   5   0   8   11.88    1.08
   5   0   8   11.31    1.06
   5   0   8   11.36    0.95
   6   0   8    0.27    0.48
   6   0   8    0.18    0.45
   6   0   8    0.17    0.33
   7   0   8    3.12    0.78
   7   0   8    2.87    0.72
   8  -1  -8   -0.25    0.54
   8  -1  -8    0.37    0.38
   7  -1  -8    1.39    0.64
   7  -1  -8    0.54    0.39
  -6   1   8   14.61    1.27
   6  -1  -8   13.54    1.05
   6  -1  -8   11.72    1.21
   5  -1  -8   16.95    1.30
  -5   1   8   17.10    1.31
   5  -1  -8   17.37    1.35
   5  -1  -8   15.55    1.16
  -4   1   8   82.46    3.43
   4  -1  -8   79.63    3.16
  -4   1   8   79.62    3.31
   4  -1  -8   82.42    3.40
   4  -1  -8   85.46    3.31
   3  -1  -8    9.90    1.01
   3  -1  -8   10.15    0.95
  -3   1   8   11.85    0.94
   3  -1  -8   10.21    0.91
   3  -1  -8   11.93    0.93
  -3   1   8   10.56    1.01
   3  -1  -8   11.78    1.05
  -2   1   8  107.28    3.96
   2  -1  -8  107.04    3.71
   2  -1  -8  113.14    4.04
   2  -1  -8  108.78    3.66
  -2   1   8  109.30    3.96
   2  -1  -8  112.94    4.01
   2  -1  -8  116.36    4.23
  -2   1   8  111.24    4.21
   2  -1  -8  105.90    4.14
   2  -1  -8  109.61    4.14
   1  -1  -8   10.68    0.93
   1  -1  -8   11.27    0.83
  -1   1   8   11.09    0.78
  -1   1   8    9.49    0.71
   1  -1  -8   11.43    0.79
  -1   1   8   11.39    0.97
  -1   1   8   12.30    1.03
   1  -1  -8    9.76    0.77
   1  -1  -8   11.77    1.05
   0   1   8    0.62    0.35
   0  -1  -8    0.28    0.28
   0   1   8   -0.50    0.30
   0   1   8   -0.13    0.32
   0   1   8    0.64    0.24
   0  -1  -8    0.34    0.44
   0  -1  -8    0.35    0.33
   0  -1  -8    0.38    0.26
   0   1   8    0.28    0.26
   1   1   8   -0.14    0.35
   1   1   8   -0.39    0.31
  -1  -1  -8    0.16    0.33
  -1  -1  -8   -0.06    0.38
   1   1   8    0.12    0.18
  -1  -1  -8   -0.31    0.21
   1   1   8    0.35    0.30
  -1  -1  -8   -0.32    0.21
   2   1   8    1.91    0.55
  -2  -1  -8    1.91    0.38
   2   1   8    1.66    0.49
  -2  -1  -8    2.08    0.36
   2   1   8    1.58    0.52
  -2  -1  -8    1.82    0.54
  -3  -1  -8   21.47    1.07
   3   1   8   19.82    1.35
  -3  -1  -8   19.61    1.01
   3   1   8   20.00    1.38
   3   1   8   19.03    1.35
  -4  -1  -8    2.79    0.46
  -4  -1  -8    2.98    0.48
   4   1   8    1.92    0.60
   4   1   8    2.42    0.59
   5   1   8    4.39    0.77
   5   1   8    5.76    0.76
   6   1   8   -0.14    0.35
   6   1   8    0.01    0.48
   7   1   8    0.36    0.34
   7   1   8    0.25    0.59
   9  -2  -8   -0.33    0.60
   8  -2  -8   -0.03    0.56
   8  -2  -8    0.01    0.30
   7  -2  -8    0.05    0.32
   7  -2  -8    0.08    0.54
   6  -2  -8   14.87    1.32
  -6   2   8   15.90    1.35
   6  -2  -8   19.71    1.45
   6  -2  -8   15.30    1.12
   5  -2  -8   13.78    1.18
  -5   2   8   12.27    1.15
   5  -2  -8   12.53    1.15
   5  -2  -8   13.10    1.04
  -4   2   8  114.90    4.30
   4  -2  -8  112.19    4.02
   4  -2  -8  113.16    4.23
   4  -2  -8  107.65    4.30
   4  -2  -8  117.61    4.05
  -4   2   8  109.52    4.33
   3  -2  -8   71.71    2.96
  -3   2   8   68.58    2.82
   3  -2  -8   63.49    2.62
   3  -2  -8   67.47    2.64
   3  -2  -8   67.36    2.87
   3  -2  -8   68.92    2.99
  -3   2   8   66.11    2.92
   2  -2  -8    1.65    0.52
  -2   2   8    2.48    0.58
   2  -2  -8    1.05    0.46
   2  -2  -8    1.87    0.48
  -2   2   8    2.13    0.47
   2  -2  -8    1.24    0.55
  -2   2   8    1.49    0.51
   2  -2  -8    1.69    0.48
  -1   2   8    5.30    0.75
   1  -2  -8    5.14    0.59
   1  -2  -8    5.20    0.58
  -1   2   8    4.97    0.55
   1  -2  -8    5.73    0.77
   1  -2  -8    4.32    0.67
  -1   2   8    5.70    0.69
   0   2   8    2.25    0.53
   0  -2  -8    1.99    0.52
   0   2   8    2.92    0.39
   0  -2  -8    2.80    0.44
   0  -2  -8    3.47    0.68
   0  -2  -8    2.28    0.42
   0   2   8    1.52    0.47
   1   2   8    2.83    0.62
   1   2   8    2.43    0.52
  -1  -2  -8    2.46    0.57
  -1  -2  -8    2.09    0.41
  -1  -2  -8    3.91    0.47
   1   2   8    3.47    0.34
   1   2   8    3.41    0.61
   1   2   8    2.60    0.58
  -2  -2  -8   27.51    1.60
   2   2   8   26.62    1.55
  -2  -2  -8   26.70    1.28
  -2  -2  -8   26.84    1.24
   2   2   8   23.32    1.53
   3   2   8   46.08    2.27
  -3  -2  -8   48.02    1.93
  -3  -2  -8   50.47    1.92
   3   2   8   48.18    2.36
  -4  -2  -8    0.65    0.42
  -4  -2  -8    0.82    0.38
   4   2   8    0.40    0.50
   4   2   8    0.67    0.48
   5   2   8   13.07    1.22
   5   2   8   10.94    1.09
  -5  -2  -8   14.22    1.02
   6   2   8    0.34    0.56
   6   2   8    0.20    0.47
   9  -3  -8    0.29    0.62
   8  -3  -8    0.09    0.55
   8  -3  -8   -0.10    0.27
   7  -3  -8    6.98    0.97
   7  -3  -8    6.54    0.68
   6  -3  -8   18.30    1.43
  -6   3   8   16.62    1.42
   6  -3  -8   18.79    1.44
   6  -3  -8   17.23    1.16
   5  -3  -8    0.21    0.43
   5  -3  -8   -0.20    0.46
   5  -3  -8    0.56    0.50
   5  -3  -8    0.17    0.38
  -5   3   8   -0.20    0.39
   4  -3  -8  117.31    4.39
   4  -3  -8  112.76    4.02
   4  -3  -8  103.82    4.14
   4  -3  -8  110.86    4.00
  -4   3   8  115.56    4.31
  -4   3   8  110.36    4.31
   3  -3  -8  135.48    4.95
   3  -3  -8  143.41    5.05
   3  -3  -8  134.69    4.54
  -3   3   8  134.23    4.89
  -3   3   8  131.35    5.02
   3  -3  -8  138.36    4.60
   2  -3  -8  174.03    6.43
   2  -3  -8  183.42    5.84
   2  -3  -8  187.81    6.49
   2  -3  -8  199.99    6.57
  -2   3   8  188.54    6.29
   2  -3  -8  188.26    5.81
  -2   3   8  179.94    6.53
  -1   3   8    5.87    0.77
   1  -3  -8    7.28    0.71
  -1   3   8    5.99    0.81
   1  -3  -8    5.89    0.66
  -1   3   8    7.65    0.68
   1  -3  -8    6.85    0.82
   1  -3  -8    7.37    0.90
   0   3   8   17.56    1.23
   0   3   8   17.41    1.23
   0  -3  -8   17.46    1.35
   0  -3  -8   18.19    1.05
   0  -3  -8   16.83    1.04
   0  -3  -8   17.28    1.25
   0   3   8   18.43    0.99
   0   3   8   18.44    1.33
  -1  -3  -8   61.24    2.79
   1   3   8   63.01    2.74
  -1  -3  -8   62.00    2.33
  -1  -3  -8   64.72    2.41
   1   3   8   60.35    2.83
   1   3   8   64.94    2.25
   2   3   8    0.20    0.44
   2   3   8   -0.11    0.42
  -2  -3  -8    0.57    0.33
  -2  -3  -8   -0.33    0.32
  -2  -3  -8    0.15    0.39
  -3  -3  -8    0.36    0.37
   3   3   8    0.10    0.41
   3   3   8   -0.23    0.39
  -3  -3  -8    0.34    0.37
  -4  -3  -8    9.32    0.87
   4   3   8    9.88    1.09
   4   3   8    9.23    1.04
  -4  -3  -8    8.99    0.83
  -5  -3  -8    0.96    0.44
   5   3   8   -0.35    0.44
   5   3   8   -0.31    0.52
   6   3   8    4.02    0.91
   6   3   8    3.11    0.74
   8  -4  -8    2.23    0.32
   8  -4  -8    2.20    0.72
   7  -4  -8    0.85    0.40
   7  -4  -8    0.43    0.52
   6  -4  -8   25.28    1.45
   6  -4  -8   24.65    1.70
   6  -4  -8   28.09    1.77
  -6   4   8   25.11    1.74
   5  -4  -8    7.53    0.84
   5  -4  -8    8.10    0.98
  -5   4   8    8.29    0.97
   5  -4  -8    9.29    1.07
   5  -4  -8    8.31    0.96
   4  -4  -8    9.15    0.91
   4  -4  -8    8.04    0.95
  -4   4   8    5.72    0.81
   4  -4  -8    8.98    0.92
   4  -4  -8    9.95    1.00
  -4   4   8    8.74    0.97
   3  -4  -8   18.76    1.25
  -3   4   8   19.04    1.30
   3  -4  -8   19.56    1.42
   3  -4  -8   18.14    1.30
   3  -4  -8   17.34    1.26
  -3   4   8   18.78    1.39
   2  -4  -8   10.94    0.93
   2  -4  -8   10.76    1.07
   2  -4  -8   10.22    1.11
  -2   4   8   10.92    0.96
   2  -4  -8    8.82    0.88
  -2   4   8   11.41    1.13
   1  -4  -8   10.45    1.07
  -1   4   8   10.15    1.04
   1  -4  -8   11.34    1.04
  -1   4   8   10.16    0.84
   1  -4  -8   10.70    0.89
   1  -4  -8   11.15    0.91
   0  -4  -8   12.79    0.95
   0  -4  -8   15.53    1.04
   0   4   8   15.00    0.91
   0   4   8   10.81    1.15
   0  -4  -8   15.05    1.21
   0   4   8   13.86    1.18
   0   4   8   13.06    1.13
  -1  -4  -8    7.66    0.75
  -1  -4  -8    8.61    0.97
   1   4   8    7.84    0.61
   1   4   8    8.90    0.97
   1   4   8    9.06    1.02
   1   4   8    8.52    0.98
  -1  -4  -8    8.52    0.78
  -2  -4  -8   41.67    2.24
  -2  -4  -8   40.55    1.86
  -2  -4  -8   43.99    1.86
   2   4   8   42.29    2.32
   2   4   8   41.33    2.21
  -3  -4  -8   14.96    1.10
   3   4   8   17.65    1.42
   3   4   8   16.70    1.38
  -3  -4  -8   14.45    1.08
   4   4   8    1.40    0.61
  -4  -4  -8    2.32    0.59
  -4  -4  -8    2.08    0.58
   4   4   8    2.53    0.71
   5   4   8    3.40    0.79
   5   4   8    3.51    0.86
   8  -5  -8    1.09    0.62
   7  -5  -8    1.83    0.46
   7  -5  -8    1.65    0.69
   6  -5  -8    0.93    0.43
   6  -5  -8    0.82    0.64
   6  -5  -8   -0.04    0.50
   6  -5  -8    0.26    0.58
   5  -5  -8    0.16    0.50
   5  -5  -8   -0.17    0.35
   5  -5  -8    0.09    0.54
   5  -5  -8   -0.51    0.41
  -5   5   8    0.82    0.55
   4  -5  -8   26.70    1.59
   4  -5  -8   27.77    1.65
  -4   5   8   27.66    1.68
   4  -5  -8   25.74    1.74
   4  -5  -8   27.85    1.64
  -3   5   8    0.20    0.41
   3  -5  -8    0.11    0.41
   3  -5  -8    0.34    0.38
   3  -5  -8    0.36    0.45
  -3   5   8    0.52    0.53
   3  -5  -8    0.25    0.51
  -2   5   8   20.61    1.31
   2  -5  -8   21.30    1.33
   2  -5  -8   20.48    1.32
  -2   5   8   20.72    1.52
  -2   5   8   23.45    1.60
   2  -5  -8   20.44    1.56
   2  -5  -8   19.62    1.42
   1  -5  -8   43.39    2.28
  -1   5   8   43.78    2.32
  -1   5   8   42.59    2.29
   1  -5  -8   43.12    1.95
  -1   5   8   41.18    1.93
   1  -5  -8   43.06    2.27
   1  -5  -8   43.80    1.98
   0  -5  -8    0.37    0.47
   0  -5  -8    0.24    0.37
   0  -5  -8    0.10    0.34
   0   5   8    0.25    0.29
   0   5   8   -0.20    0.43
   0   5   8    0.86    0.49
  -1  -5  -8   32.88    1.70
  -1  -5  -8   36.64    2.08
   1   5   8   35.06    2.08
  -1  -5  -8   35.84    1.70
   1   5   8   34.58    2.05
  -2  -5  -8    0.40    0.49
   2   5   8    1.14    0.62
   2   5   8    0.59    0.51
  -2  -5  -8   -0.06    0.41
   2   5   8    0.51    0.56
  -2  -5  -8    0.05    0.39
  -3  -5  -8    1.43    0.51
   3   5   8    0.13    0.50
   3   5   8    1.38    0.61
  -3  -5  -8    0.64    0.48
   3   5   8    1.11    0.58
   4   5   8    0.29    0.57
   4   5   8   -0.28    0.52
  -4  -5  -8    0.22    0.47
   5   5   8    0.31    0.60
   5   5   8    0.05    0.61
   8  -6  -8    1.16    0.73
   7  -6  -8    1.45    0.66
   7  -6  -8    0.90    0.40
   6  -6  -8   25.26    1.68
   6  -6  -8   19.93    1.60
   6  -6  -8   24.42    1.75
   6  -6  -8   20.57    1.37
   5  -6  -8    0.64    0.44
   5  -6  -8    1.39    0.64
  -5   6   8    0.50    0.54
   5  -6  -8    1.01    0.53
   5  -6  -8    0.87    0.55
   4  -6  -8    9.07    1.08
  -4   6   8    9.37    1.01
   4  -6  -8    9.87    1.02
   4  -6  -8   10.83    1.06
   4  -6  -8   10.60    1.10
   3  -6  -8    1.53    0.58
  -3   6   8    1.18    0.51
   3  -6  -8    1.07    0.59
   3  -6  -8    1.03    0.56
   3  -6  -8    0.67    0.46
   2  -6  -8   10.50    1.00
   2  -6  -8   10.61    1.13
   2  -6  -8   11.69    1.03
  -2   6   8   12.90    1.26
   2  -6  -8   12.80    1.26
  -2   6   8   11.93    1.25
  -2   6   8   12.05    1.02
  -1   6   8    4.53    0.86
   1  -6  -8    3.19    0.62
  -1   6   8    3.42    0.60
  -1   6   8    2.32    0.73
   1  -6  -8    4.21    0.68
   1  -6  -8    4.34    0.80
   0  -6  -8    1.54    0.48
   0   6   8    1.35    0.44
   0   6   8    1.47    0.62
   0  -6  -8    1.90    0.67
   0  -6  -8    1.95    0.54
   0   6   8    1.85    0.67
   1   6   8    1.86    0.67
  -1  -6  -8    1.52    0.49
  -1  -6  -8    1.53    0.63
  -1  -6  -8    1.42    0.56
   1   6   8    3.17    0.81
  -2  -6  -8   -0.25    0.42
   2   6   8    0.60    0.52
  -2  -6  -8   -0.79    0.32
   2   6   8   -0.15    0.55
  -3  -6  -8    0.75    0.55
   3   6   8    0.25    0.51
   3   6   8    0.39    0.61
  -4  -6  -8    2.86    0.72
   4   6   8    3.44    0.93
   4   6   8    1.50    0.69
   8  -7  -8   13.99    1.49
   7  -7  -8    1.75    0.87
   7  -7  -8    2.53    0.52
   7  -7  -8    4.04    0.90
   6  -7  -8   14.71    1.40
   6  -7  -8   14.40    1.17
   6  -7  -8   14.74    1.43
   5  -7  -8    2.56    0.75
   5  -7  -8    3.40    0.75
   5  -7  -8    1.82    0.59
   5  -7  -8    1.50    0.63
  -4   7   8    1.18    0.60
   4  -7  -8    0.65    0.49
   4  -7  -8    0.28    0.44
   4  -7  -8    1.84    0.65
   4  -7  -8    0.28    0.56
   3  -7  -8    4.25    0.81
   3  -7  -8    3.86    0.72
  -3   7   8    3.84    0.73
   3  -7  -8    4.17    0.87
   3  -7  -8    6.14    0.85
  -2   7   8   -0.18    0.42
   2  -7  -8   -0.02    0.40
  -2   7   8   -0.02    0.39
   2  -7  -8   -0.15    0.38
   2  -7  -8   -0.14    0.59
   2  -7  -8    0.24    0.51
   1  -7  -8    1.90    0.71
   1  -7  -8    2.03    0.59
  -1   7   8    2.42    0.72
   1  -7  -8    1.37    0.56
  -1   7   8    2.24    0.56
   0   7   8    1.24    0.61
   0  -7  -8    1.14    0.60
   0  -7  -8    2.24    0.62
   0  -7  -8    2.60    0.63
   1   7   8    1.13    0.61
  -1  -7  -8    1.45    0.61
  -1  -7  -8    1.78    0.71
  -2  -7  -8    4.96    0.78
   2   7   8    3.61    0.89
   3   7   8   -0.39    0.62
  -3  -7  -8    0.34    0.55
   3   7   8   -0.33    0.55
   7  -8  -8    2.34    0.83
   7  -8  -8    0.53    0.77
   7  -8  -8    0.60    0.46
   6  -8  -8    9.43    0.98
   6  -8  -8   11.14    1.31
   6  -8  -8    8.59    1.20
   5  -8  -8    1.23    0.62
   5  -8  -8   -0.17    0.46
   5  -8  -8    0.98    0.66
   4  -8  -8   -0.31    0.53
   4  -8  -8    0.91    0.70
   4  -8  -8   -0.12    0.42
   3  -8  -8    1.95    0.78
   3  -8  -8    3.12    0.76
   3  -8  -8    2.25    0.69
  -3   8   8    1.62    0.59
   2  -8  -8    0.87    0.52
   2  -8  -8    0.91    0.56
  -2   8   8    0.19    0.48
   1  -8  -8   -0.45    0.47
  -1   8   8   -0.09    0.45
  -1   8   8   -0.48    0.36
   1  -8  -8   -0.18    0.43
   0  -8  -8    4.08    0.94
   0  -8  -8    5.97    0.89
   0   8   8    5.09    1.03
  -1  -8  -8   -0.34    0.45
  -1  -8  -8   -0.94    0.50
   1   8   8    0.67    0.62
   2   8   8    4.66    0.99
  -2  -8  -8    5.18    0.88
   6  -9  -8   27.56    2.05
   6  -9  -8   26.29    1.94
   6  -9  -8   26.53    1.71
   5  -9  -8   -0.16    0.63
   5  -9  -8    2.23    0.87
   5  -9  -8    2.22    0.70
   4  -9  -8    7.33    1.07
   4  -9  -8    7.86    1.19
   4  -9  -8    6.06    0.96
   3  -9  -8    0.05    0.54
   3  -9  -8    0.55    0.54
   2  -9  -8    4.66    0.95
   2  -9  -8    4.64    0.88
   1  -9  -8    0.06    0.51
   1  -9  -8    0.18    0.56
   0  -9  -8    2.37    0.87
   0  -9  -8    0.44    0.53
   0   9   8    0.71    0.70
  -1  -9  -8    0.27    0.58
   1   9   8    0.67    0.69
   5 -10  -8    1.31    0.91
   5 -10  -8    0.91    0.62
   5 -10  -8    1.36    0.76
   4 -10  -8    1.64    0.71
   4 -10  -8    2.19    0.76
   3 -10  -8    5.12    1.03
   3 -10  -8    6.08    0.98
   2 -10  -8   -0.56    0.50
   2 -10  -8    0.18    0.63
   1 -10  -8    1.34    0.73
   1 -10  -8    0.82    0.58
   1 -10   9    1.86    0.80
   2 -10   9    1.89    0.73
  -2  -9   9    0.34    0.72
  -1  -9   9    0.70    0.66
   0  -9   9    0.14    0.56
   1  -9   9    0.98    0.66
   2  -9   9   10.25    1.16
  -2   9  -9    7.83    1.16
   2  -9   9    9.87    1.27
   3  -9   9    0.56    0.55
  -3   9  -9   -0.39    0.64
   3  -9   9   -0.07    0.67
   4  -9   9    5.50    0.98
  -4   9  -9    3.88    0.91
   4  -9   9    5.40    0.76
   3   8  -9    0.15    0.68
  -2  -8   9    1.14    0.72
   2   8  -9    0.82    0.62
  -1  -8   9    2.00    0.76
   0  -8   9    1.07    0.61
   1  -8   9    5.26    0.91
  -2   8  -9    1.19    0.74
   2  -8   9    1.92    0.60
   2  -8   9    1.36    0.68
   3  -8   9   -0.28    0.54
   3  -8   9   -0.43    0.41
  -3   8  -9   -0.74    0.53
   4  -8   9    0.38    0.57
   4  -8   9    0.23    0.44
  -4   8  -9    0.96    0.64
   5  -8   9    3.20    0.84
   5  -8   9    4.28    0.56
  -5   8  -9    5.53    0.94
   4   7  -9    1.04    0.73
  -3  -7   9    4.96    1.00
   3   7  -9    4.03    0.97
  -2  -7   9    1.06    0.66
   2   7  -9    0.68    0.68
   1   7  -9   -0.10    0.52
  -1  -7   9   -0.20    0.51
   0  -7   9    1.65    0.62
  -1   7  -9    2.46    0.82
   1  -7   9    3.55    0.83
   1  -7   9    2.89    0.74
   2  -7   9   -0.14    0.51
   2  -7   9    0.88    0.53
  -2   7  -9    0.02    0.59
   3  -7   9    0.01    0.53
   3  -7   9    0.31    0.46
  -3   7  -9   -0.21    0.51
   4  -7   9    0.29    0.38
  -4   7  -9    0.20    0.53
   4  -7   9    0.19    0.51
   5  -7   9    0.55    0.34
   5  -7   9   -0.33    0.52
  -5   7  -9    0.48    0.58
  -6   7  -9    3.56    0.80
   6  -7   9    3.13    0.82
   5   6  -9    0.10    0.61
   4   6  -9    1.21    0.69
  -3  -6   9    0.14    0.53
   3   6  -9    0.66    0.60
   2   6  -9    3.27    0.85
  -2  -6   9    1.64    0.67
   1   6  -9    1.19    0.65
  -1  -6   9    1.50    0.61
   0  -6   9   -0.06    0.55
   0   6  -9    0.16    0.51
   0   6  -9    0.78    0.59
   0  -6   9    0.06    0.47
  -1   6  -9   12.39    1.20
   1  -6   9    9.98    1.07
   1  -6   9    9.44    1.06
  -2   6  -9   74.92    3.25
   2  -6   9   77.24    3.26
   2  -6   9   71.33    3.15
  -3   6  -9    4.42    0.81
   3  -6   9    4.37    0.70
   3  -6   9    3.45    0.72
   4  -6   9    1.29    0.45
  -4   6  -9    0.13    0.53
   4  -6   9    0.99    0.54
  -5   6  -9    1.71    0.67
   5  -6   9    4.49    0.55
   5  -6   9    2.91    0.73
   6  -6   9   -0.89    0.47
  -6   6  -9    0.73    0.61
   6   5  -9    1.06    0.64
   5   5  -9    0.93    0.66
   4   5  -9   -0.44    0.52
   3   5  -9    1.49    0.67
  -3  -5   9    2.05    0.69
   2   5  -9   25.81    1.72
  -2  -5   9   24.03    1.56
  -2  -5   9   24.45    1.67
  -1  -5   9   24.45    1.52
   1   5  -9   26.04    1.72
  -1  -5   9   23.63    1.61
   0   5  -9   65.66    2.89
   0   5  -9   59.82    2.91
   0  -5   9   63.63    2.91
   0  -5   9   64.45    2.85
   1  -5   9   -0.25    0.44
  -1   5  -9   -0.24    0.49
   1  -5   9   -0.27    0.46
  -1   5  -9   -0.72    0.47
  -2   5  -9   14.18    1.28
   2  -5   9   13.54    1.17
   2  -5   9   13.99    1.26
   3  -5   9   10.72    0.97
  -3   5  -9    7.52    0.92
   3  -5   9    9.34    1.01
   4  -5   9   11.98    1.10
   4  -5   9   11.02    0.92
  -4   5  -9   11.95    1.11
   5  -5   9   11.50    1.10
   5  -5   9   11.71    0.84
  -5   5  -9   11.67    1.10
   6  -5   9   12.72    1.19
  -6   5  -9   13.91    1.26
   6   4  -9    0.44    0.58
   5   4  -9    0.46    0.55
   4   4  -9    4.98    0.91
  -3  -4   9    0.15    0.47
  -3  -4   9    1.21    0.56
   3   4  -9    0.47    0.54
  -2  -4   9    0.64    0.48
   2   4  -9    0.53    0.48
  -2  -4   9    1.49    0.52
  -1  -4   9    6.79    0.77
   1   4  -9    6.77    0.91
  -1  -4   9    6.55    0.86
  -1  -4   9    5.77    0.85
  -1  -4   9    6.14    0.61
   1   4  -9    6.64    0.86
   0  -4   9   32.61    1.88
   0  -4   9   34.71    1.72
   0   4  -9   35.65    1.92
   0   4  -9   38.71    2.04
   0  -4   9   33.92    1.88
   1  -4   9    1.03    0.57
  -1   4  -9    1.05    0.59
  -1   4  -9    1.09    0.59
   1  -4   9    0.63    0.50
  -1   4  -9    0.74    0.48
   2  -4   9  139.63    5.08
  -2   4  -9  139.72    5.05
   2  -4   9  139.15    5.07
   3  -4   9    0.21    0.37
  -3   4  -9    0.14    0.49
   3  -4   9   -0.53    0.39
   4  -4   9   10.21    1.02
  -4   4  -9   11.18    1.06
   4  -4   9    9.26    0.86
   5  -4   9    5.03    0.57
   5  -4   9    5.02    0.78
  -5   4  -9    3.96    0.78
   6  -4   9    6.43    0.91
  -6   4  -9    5.23    0.88
   7  -4   9    2.62    0.73
   7   3  -9    1.40    0.87
   7   3  -9    1.42    0.64
   6   3  -9    9.85    1.12
   6   3  -9    9.19    1.28
   5   3  -9    0.18    0.50
   5   3  -9    0.96    0.69
   4   3  -9    1.09    0.68
   4   3  -9   -0.45    0.40
  -4  -3   9   -0.09    0.40
  -4  -3   9   -0.19    0.49
   3   3  -9    2.46    0.75
  -3  -3   9    2.21    0.63
   3   3  -9    2.72    0.72
  -3  -3   9    2.47    0.59
  -2  -3   9    1.79    0.59
  -2  -3   9    0.97    0.45
   2   3  -9    0.93    0.52
  -1  -3   9    1.30    0.58
   1   3  -9    0.47    0.46
  -1  -3   9    1.38    0.35
   1   3  -9    0.59    0.51
  -1  -3   9    1.09    0.42
  -1  -3   9    1.31    0.52
   0   3  -9    5.58    0.80
   0  -3   9    4.95    0.76
   0  -3   9    4.66    0.59
   0   3  -9    5.82    0.82
   0  -3   9    5.58    0.80
   0   3  -9    6.77    0.77
   0  -3   9    5.85    0.50
   1  -3   9   18.54    1.29
  -1   3  -9   18.11    1.37
   1  -3   9   18.59    0.85
  -1   3  -9   17.99    1.33
   1  -3   9   18.95    1.38
  -1   3  -9   18.16    1.16
  -2   3  -9  110.56    4.18
   2  -3   9  112.09    4.21
   2  -3   9  109.45    4.19
   3  -3   9    9.16    0.97
   3  -3   9    8.73    0.89
  -3   3  -9    7.34    0.92
   4  -3   9    8.25    0.95
  -4   3  -9    7.85    0.90
   4  -3   9    8.09    0.81
   5  -3   9    3.04    0.70
   5  -3   9    2.52    0.50
   6  -3   9    5.92    0.88
   6  -3   9    6.27    0.50
   7  -3   9    1.60    0.62
   7   2  -9    1.53    0.83
   7   2  -9    1.17    0.61
   6   2  -9    3.91    0.93
   6   2  -9    4.16    0.78
   5   2  -9   11.98    1.18
   5   2  -9   14.04    1.36
   4   2  -9    0.03    0.59
   4   2  -9   -0.23    0.46
  -4  -2   9    0.13    0.48
  -4  -2   9    1.01    0.48
  -3  -2   9    1.72    0.62
   3   2  -9    0.94    0.65
   3   2  -9    0.66    0.52
  -3  -2   9    1.41    0.52
  -2  -2   9    1.76    0.58
  -2  -2   9    2.06    0.51
   2   2  -9    2.95    0.68
   2   2  -9    2.86    0.72
   1   2  -9    0.88    0.52
   1   2  -9    0.59    0.55
  -1  -2   9    1.13    0.36
   1   2  -9    0.86    0.39
  -1  -2   9    1.02    0.47
  -1  -2   9    0.99    0.51
   1   2  -9    0.59    0.41
  -1  -2   9    1.27    0.36
   1   2  -9    0.39    0.41
   0   2  -9    1.23    0.54
   0  -2   9    0.70    0.51
   0   2  -9    0.11    0.28
   0  -2   9    0.72    0.34
   0   2  -9    0.59    0.45
   0   2  -9    0.70    0.40
   0  -2   9    0.96    0.46
   0  -2   9    0.30    0.24
   1  -2   9    3.28    0.64
   1  -2   9    4.67    0.43
  -1   2  -9    4.31    0.72
  -1   2  -9    4.02    0.56
   1  -2   9    5.73    0.55
   1  -2   9    4.76    0.76
  -1   2  -9    4.03    0.48
  -1   2  -9    5.01    0.78
  -2   2  -9   25.49    1.15
  -2   2  -9   27.65    1.65
   2  -2   9   24.14    1.57
  -2   2  -9   27.00    1.65
   2  -2   9   28.49    1.68
   3  -2   9   31.63    1.74
   3  -2   9   32.32    1.77
   4  -2   9   -0.48    0.43
   4  -2   9    0.01    0.39
   5  -2   9    0.02    0.35
   5  -2   9    0.41    0.45
[truncated: 60,816 more chars]
