# Supplementary material for: Crystal structure of 2-cyano-N-(furan-2-ylmeth­yl)-3-(3-nitro­phen­yl)propanamide
Source: Acta Crystallogr E Crystallogr Commun. 2015 Jul 15;71(Pt 8):o568–9. doi: 10.1107/S2056989015012918 (PMC4571401; doi:10.1107/S2056989015012918)
Supplement: Supplementary file 2 [file e-71-0o568-Isup2.hkl]

data_I                                                                          
_shelx_title ' SSB01 in P-1'                                                    
_shelx_refln_list_code          4                                               
_shelx_F_calc_maximum      139.48                                               
_exptl_crystal_F_000       308.00                                               
_reflns_d_resolution_high  0.8409                                               
                                                                                
loop_                                                                           
 _space_group_symop_operation_xyz                                               
 'x, y, z'                                                                      
 '-x, -y, -z'                                                                   
                                                                                
_cell_length_a     7.4358                                                       
_cell_length_b     9.4165                                                       
_cell_length_c    10.3934                                                       
_cell_angle_alpha  90.938                                                       
_cell_angle_beta   96.910                                                       
_cell_angle_gamma 105.872                                                       
                                                                                
_shelx_F_squared_multiplier     1.000                                           
                                                                                
loop_                                                                           
 _refln_index_h                                                                 
 _refln_index_k                                                                 
 _refln_index_l                                                                 
 _refln_F_squared_calc                                                          
 _refln_F_squared_meas                                                          
 _refln_F_squared_sigma                                                         
 _refln_observed_status                                                         
   1   0   0         42.32         40.55         0.53 o                         
   2   0   0        399.51        359.54         3.66 o                         
   3   0   0        506.52        467.08         4.72 o                         
   4   0   0        160.10        163.44         1.85 o                         
   5   0   0          6.53          4.49         0.22 o                         
   6   0   0          0.11          0.17         0.40 o                         
   7   0   0         13.85         15.32         1.18 o                         
   8   0   0          5.93          6.80         0.69 o                         
  -8   1   0         35.94         35.33         1.11 o                         
  -7   1   0         42.41         40.42         1.83 o                         
  -6   1   0          0.31         -0.19         0.22 o                         
  -5   1   0         22.28         25.28         0.54 o                         
  -4   1   0          3.56          6.25         0.22 o                         
  -3   1   0       1720.70       1701.33        24.94 o                         
  -2   1   0       5034.99       5185.10        83.55 o                         
  -1   1   0        185.88        187.52         2.26 o                         
   0   1   0         85.16         75.58         2.57 o                         
   1   1   0       2037.36       1963.27        26.18 o                         
   2   1   0        963.62        927.89         8.74 o                         
   3   1   0        193.63        187.58         2.28 o                         
   4   1   0        605.48        621.90         7.16 o                         
   5   1   0          0.75          2.19         0.18 o                         
   6   1   0          0.05          0.07         0.15 o                         
   7   1   0          0.05          0.22         0.33 o                         
   8   1   0          0.44          0.60         0.69 o                         
  -8   2   0          7.34          6.54         0.36 o                         
  -7   2   0        121.83        122.94         2.48 o                         
  -6   2   0         47.82         48.53         0.99 o                         
  -5   2   0         12.55          9.66         0.49 o                         
  -4   2   0        150.96        153.50         3.52 o                         
  -3   2   0         18.66         15.88         0.61 o                         
  -2   2   0        125.03        118.54         1.28 o                         
  -1   2   0        125.31        118.98         1.09 o                         
   0   2   0         16.57         24.90         0.38 o                         
   1   2   0       1249.81       1297.38        12.88 o                         
   2   2   0          0.22          0.88         0.20 o                         
   3   2   0          0.65          1.14         0.16 o                         
   4   2   0        117.11        126.29         1.69 o                         
   5   2   0          8.24          6.03         0.29 o                         
   6   2   0         19.74         22.05         0.83 o                         
   7   2   0          0.42          0.43         0.23 o                         
  -8   3   0          0.05          0.21         0.21 o                         
  -7   3   0         67.89         63.48         3.03 o                         
  -6   3   0         41.24         38.06         1.39 o                         
  -5   3   0         37.07         37.88         1.27 o                         
  -4   3   0          9.03          8.60         0.40 o                         
  -3   3   0          3.12          2.36         0.15 o                         
  -2   3   0        333.63        345.49         3.20 o                         
  -1   3   0         19.53         17.64         0.31 o                         
   0   3   0       1654.62       1652.64        20.05 o                         
   1   3   0        115.35        116.96         1.35 o                         
   2   3   0        117.58        110.44         1.40 o                         
   3   3   0        256.21        247.89         2.86 o                         
   4   3   0         57.33         55.08         0.94 o                         
   5   3   0         21.73         22.32         0.67 o                         
   6   3   0          3.47          6.17         0.47 o                         
   7   3   0          5.42          6.56         1.25 o                         
  -8   4   0          4.45          3.35         0.93 o                         
  -7   4   0         92.02         96.61         2.71 o                         
  -6   4   0        323.03        310.34         8.09 o                         
  -5   4   0         94.16         96.90         1.81 o                         
  -4   4   0        194.61        198.10         2.47 o                         
  -3   4   0         39.92         42.31         0.53 o                         
  -2   4   0        176.79        173.89         1.63 o                         
  -1   4   0          1.03          0.28         0.09 o                         
   0   4   0        135.32        141.74         2.46 o                         
   1   4   0       1077.22       1088.70        11.59 o                         
   2   4   0         85.46         84.45         1.77 o                         
   3   4   0         10.99          8.99         0.38 o                         
   4   4   0         93.99         91.19         1.42 o                         
   5   4   0         44.70         49.81         1.29 o                         
   6   4   0          6.75          5.49         0.85 o                         
   7   4   0          0.32          1.14         0.68 o                         
  -8   5   0          8.33          6.37         1.13 o                         
  -7   5   0          0.01          0.32         0.61 o                         
  -6   5   0         41.97         41.26         0.88 o                         
  -5   5   0        388.75        370.99         4.95 o                         
  -4   5   0         31.10         29.74         0.56 o                         
  -3   5   0         89.35         94.27         1.14 o                         
  -2   5   0         53.30         52.41         0.79 o                         
  -1   5   0        108.13        107.97         1.43 o                         
   0   5   0          0.08          0.12         0.15 o                         
   1   5   0         26.60         29.12         0.61 o                         
   2   5   0        132.40        132.86         2.02 o                         
   3   5   0          0.37          0.96         0.22 o                         
   4   5   0          1.12          1.41         0.34 o                         
   5   5   0         10.89         12.24         1.00 o                         
   6   5   0         19.34         18.83         2.18 o                         
  -8   6   0          3.37          4.48         1.03 o                         
  -7   6   0         17.10         17.62         0.64 o                         
  -6   6   0         30.33         27.67         0.71 o                         
  -5   6   0         87.65         91.70         1.36 o                         
  -4   6   0         90.46         88.34         1.12 o                         
  -3   6   0        175.60        180.81         2.24 o                         
  -2   6   0        417.21        439.55         5.05 o                         
  -1   6   0        106.97        103.82         1.45 o                         
   0   6   0         15.32         14.45         0.71 o                         
   1   6   0         14.06         16.30         0.60 o                         
   2   6   0          2.05          2.15         0.27 o                         
   3   6   0         35.45         39.00         1.18 o                         
   4   6   0          9.27          8.74         0.83 o                         
   5   6   0          0.13          1.01         0.54 o                         
  -8   7   0         21.74         23.52         0.85 o                         
  -7   7   0          2.70          2.95         0.44 o                         
  -6   7   0          0.03         -0.51         0.36 o                         
  -5   7   0         71.24         74.17         1.31 o                         
  -4   7   0         40.47         41.97         0.75 o                         
  -3   7   0          9.10          9.97         0.35 o                         
  -2   7   0         23.50         24.16         0.57 o                         
  -1   7   0          4.94          4.68         0.27 o                         
   0   7   0         34.94         31.71         0.77 o                         
   1   7   0          1.33          0.56         0.30 o                         
   2   7   0         34.93         32.00         1.99 o                         
   3   7   0         32.99         32.98         1.58 o                         
   4   7   0          1.34          2.20         0.66 o                         
   5   7   0          0.26          0.65         0.59 o                         
  -7   8   0         11.42         16.12         0.91 o                         
  -6   8   0          0.44          0.47         0.28 o                         
  -5   8   0        206.17        218.61         2.91 o                         
  -4   8   0         31.04         35.17         0.77 o                         
  -3   8   0         10.62         11.47         0.41 o                         
  -2   8   0         14.88         15.54         0.50 o                         
  -1   8   0          4.75          4.95         0.36 o                         
   0   8   0        144.65        136.37         3.49 o                         
   1   8   0          3.57          4.60         0.60 o                         
   2   8   0          1.62          0.65         0.91 o                         
   3   8   0          0.09          0.24         0.52 o                         
   4   8   0          0.24         -0.08         0.71 o                         
  -6   9   0          0.05          0.07         0.38 o                         
  -5   9   0          0.00         -0.12         0.21 o                         
  -4   9   0         34.52         37.20         1.01 o                         
  -3   9   0         11.47         10.64         0.55 o                         
  -2   9   0         61.91         63.09         1.33 o                         
  -1   9   0         21.77         22.22         0.76 o                         
   0   9   0          0.40          0.17         0.40 o                         
   1   9   0          0.53          1.20         0.54 o                         
   2   9   0          3.49          5.19         0.89 o                         
   3   9   0          2.30          2.53         1.06 o                         
  -5  10   0          0.02          0.38         0.34 o                         
  -4  10   0         41.90         44.48         1.20 o                         
  -3  10   0          0.10         -0.13         0.34 o                         
  -2  10   0          0.04          0.45         0.33 o                         
  -1  10   0          3.97          4.42         0.47 o                         
   0  10   0          0.09          0.06         0.38 o                         
   1  10   0          0.58          0.73         1.05 o                         
  -3  11   0          1.54          0.96         0.36 o                         
  -2  11   0          2.36          2.28         0.47 o                         
  -1  11   0          0.59          0.04         0.42 o                         
   1 -11   1          0.19         -0.02         0.38 o                         
   2 -11   1          0.54          0.62         0.37 o                         
   3 -11   1         18.15         19.39         0.99 o                         
  -1 -10   1         10.87         10.37         1.14 o                         
   0 -10   1          3.48          3.29         0.76 o                         
   1 -10   1          0.26         -0.41         0.42 o                         
   2 -10   1          2.07          1.75         0.35 o                         
   3 -10   1          0.04         -0.28         0.27 o                         
   4 -10   1        102.14        109.14         2.73 o                         
   5 -10   1         10.06          8.50         0.60 o                         
  -3  -9   1          8.42          8.74         1.60 o                         
  -2  -9   1          0.33          0.09         0.52 o                         
  -1  -9   1          3.93          1.82         0.64 o                         
   0  -9   1          2.23          1.43         0.47 o                         
   1  -9   1          2.24          1.99         0.33 o                         
   2  -9   1          4.44          3.76         0.35 o                         
   3  -9   1          5.97          4.55         0.40 o                         
   4  -9   1         88.75         91.79         1.79 o                         
   5  -9   1          0.01         -0.06         0.40 o                         
   6  -9   1          2.44          2.49         0.46 o                         
  -4  -8   1          0.09          0.24         0.74 o                         
  -3  -8   1          1.55          1.47         1.11 o                         
  -2  -8   1          4.54          3.65         0.72 o                         
  -1  -8   1          0.02         -0.21         0.34 o                         
   0  -8   1         10.55         11.61         0.78 o                         
   1  -8   1        214.58        193.10         2.96 o                         
   2  -8   1          5.84          5.85         0.39 o                         
   3  -8   1         66.13         66.86         1.10 o                         
   4  -8   1         13.38         15.75         0.62 o                         
   5  -8   1        163.38        166.99         2.27 o                         
   6  -8   1         14.07         16.93         0.95 o                         
   7  -8   1          3.56          3.48         0.53 o                         
  -5  -7   1          1.82          1.45         0.66 o                         
  -4  -7   1          2.20          0.87         0.60 o                         
  -3  -7   1          5.15          3.63         0.59 o                         
  -2  -7   1          2.60          2.89         0.55 o                         
  -1  -7   1          1.00          0.82         0.33 o                         
   0  -7   1        139.69        141.73         2.82 o                         
   1  -7   1         41.95         44.76         0.97 o                         
   2  -7   1         48.13         46.77         0.96 o                         
   3  -7   1         26.16         26.68         0.57 o                         
   4  -7   1        261.07        271.51         3.24 o                         
   5  -7   1        101.43        106.06         1.92 o                         
   6  -7   1         36.77         40.38         1.37 o                         
   7  -7   1         40.99         35.19         1.85 o                         
  -5  -6   1          0.89         -0.09         0.45 o                         
  -4  -6   1          0.02         -0.17         0.36 o                         
  -3  -6   1          1.41          1.36         0.46 o                         
  -2  -6   1         76.11         81.77         1.48 o                         
  -1  -6   1          9.83         11.35         0.60 o                         
   0  -6   1         83.70         87.79         1.38 o                         
   1  -6   1        119.59        113.47         1.92 o                         
   2  -6   1          0.05         -0.07         0.11 o                         
   3  -6   1         97.30         97.20         1.31 o                         
   4  -6   1         24.33         23.39         0.46 o                         
   5  -6   1        373.90        369.74         4.51 o                         
   6  -6   1         50.58         53.89         2.28 o                         
   7  -6   1         13.92         13.94         0.57 o                         
   8  -6   1          1.99          3.71         0.92 o                         
  -6  -5   1          9.32          8.75         0.97 o                         
  -5  -5   1          4.73          5.81         0.73 o                         
  -4  -5   1          0.33          0.61         0.28 o                         
  -3  -5   1          7.87          6.76         0.33 o                         
  -2  -5   1          3.04          2.49         0.26 o                         
  -1  -5   1        187.08        183.74         2.73 o                         
   0  -5   1        309.95        338.64         4.48 o                         
   1  -5   1          0.11          0.06         0.11 o                         
   2  -5   1          3.42          5.27         0.21 o                         
   3  -5   1          1.35          1.41         0.12 o                         
   4  -5   1          1.30          0.84         0.17 o                         
   5  -5   1          0.03          0.05         0.15 o                         
   6  -5   1        185.48        181.26         3.24 o                         
   7  -5   1          0.00          0.06         0.53 o                         
   8  -5   1          5.05          4.03         0.95 o                         
  -7  -4   1          0.51          0.32         0.49 o                         
  -6  -4   1          0.01          0.05         0.36 o                         
  -5  -4   1          6.28          5.82         0.74 o                         
  -4  -4   1         37.48         39.20         0.81 o                         
  -3  -4   1         73.24         79.62         1.16 o                         
  -2  -4   1          6.18          4.41         0.43 o                         
  -1  -4   1         58.96         60.21         0.85 o                         
   0  -4   1         77.16         88.58         1.20 o                         
   1  -4   1        601.95        623.07         7.14 o                         
   2  -4   1         49.71         45.18         0.66 o                         
   3  -4   1        245.59        243.43         2.42 o                         
   4  -4   1         35.07         28.58         0.59 o                         
   5  -4   1         98.61        104.56         1.93 o                         
   6  -4   1        364.68        365.56         7.90 o                         
   7  -4   1         14.54         12.94         1.26 o                         
   8  -4   1          4.88          4.72         0.95 o                         
  -7  -3   1          3.02          2.77         0.47 o                         
  -6  -3   1         12.86         12.66         0.79 o                         
  -5  -3   1         76.70         71.82         1.38 o                         
  -4  -3   1         40.50         42.64         0.87 o                         
  -3  -3   1         90.28         95.29         1.30 o                         
  -2  -3   1          0.05          0.00         0.10 o                         
  -1  -3   1       1886.49       1932.01        18.14 o                         
   0  -3   1        913.28        844.57         8.44 o                         
   1  -3   1       1633.06       1616.22        17.83 o                         
   2  -3   1        171.14        176.66         1.68 o                         
   3  -3   1        126.64        119.96         1.40 o                         
   4  -3   1          0.16          0.00         0.14 o                         
   5  -3   1          0.04          0.12         0.28 o                         
   6  -3   1         87.55         86.12         2.35 o                         
   7  -3   1        112.11        105.52         3.23 o                         
   8  -3   1          3.44          4.18         0.39 o                         
  -7  -2   1          1.35          0.63         0.29 o                         
  -6  -2   1         12.73         11.99         0.46 o                         
  -5  -2   1          0.43          0.36         0.18 o                         
  -4  -2   1          4.09          2.97         0.21 o                         
  -3  -2   1         32.77         34.02         0.61 o                         
  -2  -2   1         28.53         25.30         0.39 o                         
  -1  -2   1      19455.34      21192.22       289.44 o                         
   0  -2   1       3298.76       3204.05        38.83 o                         
   1  -2   1        446.64        395.25         3.89 o                         
   2  -2   1        470.47        416.51         4.33 o                         
   3  -2   1          0.11         -0.12         0.08 o                         
   4  -2   1        279.33        280.86         4.93 o                         
   5  -2   1         16.09         19.92         0.44 o                         
   6  -2   1         59.84         60.91         1.17 o                         
   7  -2   1         34.78         37.31         0.98 o                         
   8  -2   1          9.70          8.25         0.54 o                         
  -8  -1   1         20.41         20.28         1.21 o                         
  -7  -1   1          4.17          4.72         0.65 o                         
  -6  -1   1          0.04          0.09         0.15 o                         
  -5  -1   1         41.81         47.15         0.79 o                         
  -4  -1   1        250.69        245.24         2.78 o                         
  -3  -1   1         73.88         75.04         0.96 o                         
  -2  -1   1         74.17         71.75         0.79 o                         
  -1  -1   1       1685.79       1696.58        15.90 o                         
   0  -1   1        316.66        290.66         2.98 o                         
   1  -1   1         49.84         38.77         0.41 o                         
   2  -1   1         36.93         39.55         0.67 o                         
   3  -1   1       1751.25       1840.06        24.66 o                         
   4  -1   1         71.71         81.74         1.37 o                         
   5  -1   1         38.40         37.56         0.71 o                         
   6  -1   1          5.32          4.72         0.27 o                         
   7  -1   1          4.34          4.68         0.40 o                         
   8  -1   1          6.71          7.32         0.62 o                         
  -8   0   1         20.57         20.60         1.65 o                         
  -7   0   1         10.06          9.86         0.61 o                         
  -6   0   1          0.52          0.67         0.18 o                         
  -5   0   1         54.16         55.28         0.78 o                         
  -4   0   1         14.41         13.81         0.32 o                         
  -3   0   1        169.91        181.86         1.81 o                         
  -2   0   1       1055.41       1010.43         9.01 o                         
  -1   0   1         10.07         13.29         0.20 o                         
   0   0   1        937.61        556.67        10.30 o                         
   1   0   1       3462.70       3395.78        29.75 o                         
   2   0   1        653.63        600.11         5.70 o                         
   3   0   1         13.52         21.02         0.31 o                         
   4   0   1        116.26        122.54         1.53 o                         
   5   0   1         10.03          8.69         0.37 o                         
   6   0   1         13.68         14.34         0.60 o                         
   7   0   1         10.91         14.47         0.68 o                         
   8   0   1          3.43          4.17         0.58 o                         
  -8   1   1          9.73         10.17         0.62 o                         
  -7   1   1         74.42         78.73         1.66 o                         
  -6   1   1         27.45         28.82         0.63 o                         
  -5   1   1          0.02         -0.18         0.13 o                         
  -4   1   1          2.12          0.85         0.14 o                         
  -3   1   1          5.36          3.27         0.14 o                         
  -2   1   1        953.29        923.94         8.55 o                         
  -1   1   1        100.78         93.82         0.89 o                         
   0   1   1         29.70         24.53         0.32 o                         
   1   1   1        140.72        122.53         1.59 o                         
   2   1   1        637.45        636.30         6.38 o                         
   3   1   1         39.68         47.14         0.70 o                         
   4   1   1        377.58        393.38         4.61 o                         
   5   1   1         34.86         46.00         0.75 o                         
   6   1   1          1.75          2.04         0.19 o                         
   7   1   1          9.62          8.74         0.58 o                         
   8   1   1          5.16          6.37         1.03 o                         
  -8   2   1         34.12         35.29         1.34 o                         
  -7   2   1        156.93        150.21         2.99 o                         
  -6   2   1        146.86        147.90         2.49 o                         
  -5   2   1        290.17        281.51         3.88 o                         
  -4   2   1          0.10          0.81         0.25 o                         
  -3   2   1        161.76        156.16         1.72 o                         
  -2   2   1       1607.67       1537.20        13.33 o                         
  -1   2   1         52.61         53.58         0.61 o                         
   0   2   1       2246.67       2248.46        23.50 o                         
   1   2   1         14.44         14.74         0.30 o                         
   2   2   1        128.04        114.82         1.31 o                         
   3   2   1         66.16         57.92         0.96 o                         
   4   2   1          2.63          2.19         0.19 o                         
   5   2   1         74.94         71.40         1.10 o                         
   6   2   1          0.44          0.05         0.18 o                         
   7   2   1          6.25          8.92         0.45 o                         
  -8   3   1          0.77          0.87         0.27 o                         
  -7   3   1         22.85         25.87         1.01 o                         
  -6   3   1        310.38        282.51         4.66 o                         
  -5   3   1          0.23          0.59         0.14 o                         
  -4   3   1        477.42        476.90         5.77 o                         
  -3   3   1        247.24        256.99         2.59 o                         
  -2   3   1        179.09        176.70         1.64 o                         
  -1   3   1        667.58        654.66         6.05 o                         
   0   3   1         63.54         59.89         0.85 o                         
   1   3   1          1.66          1.90         0.14 o                         
   2   3   1        184.61        177.49         2.42 o                         
   3   3   1          0.45          0.72         0.15 o                         
   4   3   1          9.31          9.05         0.37 o                         
   5   3   1          6.16          7.85         0.35 o                         
   6   3   1          1.24          1.11         0.36 o                         
   7   3   1          4.24          5.96         0.68 o                         
  -8   4   1         38.67         36.51         0.94 o                         
  -7   4   1          1.10          1.02         0.36 o                         
  -6   4   1         82.58         73.87         1.38 o                         
  -5   4   1         83.03         82.29         1.20 o                         
  -4   4   1        148.70        156.04         2.02 o                         
  -3   4   1         27.70         43.74         0.60 o                         
  -2   4   1        340.27        346.20         3.46 o                         
  -1   4   1        119.07        114.68         1.38 o                         
   0   4   1          0.64          0.29         0.12 o                         
   1   4   1         17.59          9.42         0.32 o                         
   2   4   1          4.20          4.24         0.28 o                         
   3   4   1          1.64          1.38         0.25 o                         
   4   4   1          3.75          3.41         0.30 o                         
   5   4   1         10.28         10.18         1.16 o                         
   6   4   1         25.79         23.41         2.05 o                         
  -8   5   1          0.66          0.39         0.73 o                         
  -7   5   1         13.71         16.04         0.58 o                         
  -6   5   1         43.07         47.92         0.94 o                         
  -5   5   1        234.09        229.17         2.92 o                         
  -4   5   1         12.28          8.80         0.24 o                         
  -3   5   1          3.90          4.11         0.18 o                         
  -2   5   1        214.38        214.43         2.57 o                         
  -1   5   1        205.41        196.04         2.41 o                         
   0   5   1         32.65         37.70         0.83 o                         
   1   5   1        156.13        159.63         2.60 o                         
   2   5   1          0.03         -0.07         0.17 o                         
   3   5   1        179.87        186.32         3.85 o                         
   4   5   1         13.09         14.96         1.03 o                         
   5   5   1          1.15          2.00         0.56 o                         
   6   5   1          0.19          1.24         0.62 o                         
  -8   6   1         21.86         25.51         1.29 o                         
  -7   6   1         10.61         10.56         0.54 o                         
  -6   6   1        316.57        329.65         5.03 o                         
  -5   6   1        118.32        119.36         1.71 o                         
  -4   6   1         22.44         24.08         0.46 o                         
  -3   6   1          7.12          8.67         0.36 o                         
  -2   6   1          0.00         -0.11         0.13 o                         
  -1   6   1       1047.27       1088.63        11.77 o                         
   0   6   1          2.87          2.46         0.26 o                         
   1   6   1        126.83        127.84         2.19 o                         
   2   6   1          0.28          0.32         0.20 o                         
   3   6   1          7.21          7.23         0.54 o                         
   4   6   1          5.68          4.52         0.74 o                         
   5   6   1          0.14         -0.45         0.46 o                         
  -8   7   1         46.43         54.62         1.96 o                         
  -7   7   1          0.71          0.62         0.27 o                         
  -6   7   1          2.15          1.96         0.28 o                         
  -5   7   1         86.09         89.33         1.36 o                         
  -4   7   1         44.31         48.76         0.85 o                         
  -3   7   1        209.14        213.43         2.69 o                         
  -2   7   1         51.28         53.47         0.88 o                         
  -1   7   1         12.78         10.32         0.38 o                         
   0   7   1          0.07          0.28         0.23 o                         
   1   7   1          2.40          1.73         0.32 o                         
   2   7   1          0.17         -0.01         0.34 o                         
   3   7   1         20.74         19.54         1.05 o                         
   4   7   1          3.43          3.91         0.76 o                         
  -7   8   1          2.81          2.17         0.49 o                         
  -6   8   1          0.03          0.25         0.28 o                         
  -5   8   1        133.47        133.75         1.95 o                         
  -4   8   1          0.89          0.74         0.22 o                         
  -3   8   1         37.90         37.61         0.79 o                         
  -2   8   1         19.31         19.16         0.60 o                         
  -1   8   1          3.57          3.79         0.44 o                         
   0   8   1         15.07         14.65         0.71 o                         
   1   8   1         13.90         12.70         1.04 o                         
   2   8   1          2.18          1.29         0.67 o                         
   3   8   1          5.39          7.45         1.02 o                         
   4   8   1          4.09          3.51         1.06 o                         
  -7   9   1         12.41         18.20         0.94 o                         
  -6   9   1         27.31         28.42         1.11 o                         
  -5   9   1         15.80         15.05         0.65 o                         
  -4   9   1          0.98          1.16         0.47 o                         
  -3   9   1          0.02         -0.08         0.26 o                         
  -2   9   1         27.20         24.71         0.96 o                         
  -1   9   1         10.61         11.01         0.56 o                         
   0   9   1          0.61          0.44         0.33 o                         
   1   9   1          0.38          0.17         0.48 o                         
   2   9   1          2.56          1.87         0.68 o                         
  -5  10   1         10.37         12.61         0.64 o                         
  -4  10   1         10.11          8.77         0.61 o                         
  -3  10   1          5.38          7.18         0.54 o                         
  -2  10   1          0.14          0.22         0.29 o                         
  -1  10   1          1.45          0.57         0.34 o                         
   0  10   1         14.93         15.79         0.86 o                         
   1  10   1          1.11         -0.10         0.42 o                         
  -3  11   1          8.97         11.10         1.00 o                         
  -2  11   1          0.19         -0.20         0.54 o                         
   2 -11   2          0.09          0.68         0.42 o                         
   3 -11   2          4.63          4.44         0.85 o                         
  -1 -10   2         11.03          9.36         1.08 o                         
   0 -10   2         24.37         21.07         1.41 o                         
   1 -10   2          1.00          0.53         0.31 o                         
   2 -10   2          6.97          7.71         0.51 o                         
   3 -10   2         17.47         18.45         1.15 o                         
   4 -10   2         35.20         40.15         1.71 o                         
   5 -10   2          9.85          7.80         0.97 o                         
  -3  -9   2          2.69          2.91         0.84 o                         
  -2  -9   2          0.83          0.76         0.58 o                         
  -1  -9   2         14.17         13.74         1.18 o                         
   0  -9   2         67.56         60.70         1.91 o                         
   1  -9   2         32.82         27.52         0.82 o                         
   2  -9   2          6.03          6.73         0.45 o                         
   3  -9   2        106.91        111.81         2.07 o                         
   4  -9   2         24.79         23.10         0.92 o                         
   5  -9   2          0.49         -0.10         0.25 o                         
   6  -9   2          1.26          1.31         0.53 o                         
  -4  -8   2          1.36          1.85         1.06 o                         
  -3  -8   2          8.58         10.84         1.89 o                         
  -2  -8   2         11.03         10.73         1.04 o                         
  -1  -8   2         10.78          9.21         0.74 o                         
   0  -8   2          0.63          0.42         0.37 o                         
   1  -8   2         10.06          9.32         0.68 o                         
   2  -8   2         71.17         69.50         1.31 o                         
   3  -8   2         50.61         48.92         1.03 o                         
   4  -8   2        185.70        186.36         2.54 o                         
   5  -8   2         34.76         39.85         1.14 o                         
   6  -8   2          0.08          0.31         0.39 o                         
   7  -8   2         12.79         12.82         1.10 o                         
  -5  -7   2          0.37         -0.41         0.55 o                         
  -4  -7   2          3.49          4.10         1.45 o                         
  -3  -7   2          0.14          0.05         0.41 o                         
  -2  -7   2          3.87          2.20         0.52 o                         
  -1  -7   2         72.67         73.88         1.75 o                         
   0  -7   2         22.42         23.69         0.92 o                         
   1  -7   2         43.36         41.61         0.93 o                         
   2  -7   2          8.53          7.27         0.31 o                         
   3  -7   2          3.76          4.36         0.24 o                         
   4  -7   2         12.37         12.44         0.37 o                         
   5  -7   2        285.07        289.77         4.45 o                         
   6  -7   2         11.82         14.06         0.79 o                         
   7  -7   2          0.19          0.50         0.49 o                         
  -5  -6   2          0.26          0.27         0.77 o                         
  -4  -6   2          8.02          8.52         0.79 o                         
  -3  -6   2          1.53          2.21         0.52 o                         
  -2  -6   2          0.00         -0.14         0.27 o                         
  -1  -6   2         64.19         66.16         1.37 o                         
   0  -6   2         54.30         56.35         1.01 o                         
   1  -6   2          0.00         -0.16         0.13 o                         
   2  -6   2         96.12         98.10         1.43 o                         
   3  -6   2          2.30          1.86         0.19 o                         
   4  -6   2          1.17          0.80         0.13 o                         
   5  -6   2        207.70        208.84         4.82 o                         
   6  -6   2         44.67         42.74         1.77 o                         
   7  -6   2          2.08          2.32         0.38 o                         
  -6  -5   2         17.22         16.75         1.30 o                         
  -5  -5   2         32.49         31.37         2.81 o                         
  -4  -5   2         52.62         56.96         1.68 o                         
  -3  -5   2          4.37          2.95         0.25 o                         
  -2  -5   2        122.85        120.18         2.07 o                         
  -1  -5   2        140.95        132.08         2.29 o                         
   0  -5   2        306.41        316.94         4.82 o                         
   1  -5   2         26.31         31.91         0.74 o                         
   2  -5   2        159.71        166.44         2.03 o                         
   3  -5   2          7.25          5.60         0.20 o                         
   4  -5   2         88.14         89.06         1.34 o                         
   5  -5   2        278.43        280.85         4.26 o                         
   6  -5   2         35.76         31.20         0.97 o                         
   7  -5   2          0.00         -0.28         0.18 o                         
  -7  -4   2          1.56          1.81         0.56 o                         
  -6  -4   2          6.30          6.85         0.65 o                         
  -5  -4   2          0.51          0.41         0.34 o                         
  -4  -4   2          5.32          5.15         0.33 o                         
  -3  -4   2         64.34         63.46         1.04 o                         
  -2  -4   2       3195.16       3273.90        38.19 o                         
  -1  -4   2        327.54        310.67         4.42 o                         
   0  -4   2        142.83        143.62         2.45 o                         
   1  -4   2        337.93        351.79         4.16 o                         
   2  -4   2        151.35        138.66         1.67 o                         
   3  -4   2        556.04        588.72         6.04 o                         
   4  -4   2         11.03         11.25         0.31 o                         
   5  -4   2         12.64         10.75         0.40 o                         
   6  -4   2        163.12        167.24         2.69 o                         
   7  -4   2         67.86         68.21         3.08 o                         
  -7  -3   2          0.23          0.06         0.36 o                         
  -6  -3   2          0.75          1.46         0.44 o                         
  -5  -3   2        136.01        135.33         2.54 o                         
  -4  -3   2          0.91          0.67         0.28 o                         
  -3  -3   2          2.71          3.87         0.25 o                         
  -2  -3   2         72.83         64.22         0.88 o                         
  -1  -3   2        100.20        111.23         1.26 o                         
   0  -3   2        245.39        232.53         2.48 o                         
   1  -3   2         57.49         61.46         0.94 o                         
   2  -3   2        951.03       1009.93        10.38 o                         
   3  -3   2        500.54        561.97         7.26 o                         
   4  -3   2         68.62         70.63         1.06 o                         
   5  -3   2         23.40         20.08         0.50 o                         
   6  -3   2          3.19          3.67         0.24 o                         
   7  -3   2          5.37          4.34         0.31 o                         
   8  -3   2          2.00          2.19         0.30 o                         
  -7  -2   2          0.08          0.33         0.32 o                         
  -6  -2   2          1.93          1.73         0.28 o                         
  -5  -2   2         20.23         22.03         0.77 o                         
  -4  -2   2         11.44          9.23         0.34 o                         
  -3  -2   2          1.04          1.64         0.17 o                         
  -2  -2   2          0.33          0.07         0.08 o                         
  -1  -2   2       4559.71       4702.69        43.60 o                         
   0  -2   2       2189.96       2140.54        20.04 o                         
   1  -2   2        402.16        391.51         4.86 o                         
   2  -2   2         29.98         32.17         0.42 o                         
   3  -2   2        171.50        190.12         2.35 o                         
   4  -2   2          2.94          4.38         0.18 o                         
   5  -2   2         15.69         16.35         0.41 o                         
   6  -2   2          5.18          4.46         0.28 o                         
   7  -2   2          3.55          3.18         0.31 o                         
   8  -2   2         15.13         16.06         0.81 o                         
  -8  -1   2         21.70         25.45         1.40 o                         
  -7  -1   2          3.46          3.76         0.33 o                         
  -6  -1   2          7.26          8.08         0.42 o                         
  -5  -1   2          0.54          0.35         0.14 o                         
  -4  -1   2         82.32         92.30         1.21 o                         
  -3  -1   2        265.73        246.64         2.61 o                         
  -2  -1   2        583.16        571.92         5.45 o                         
  -1  -1   2         32.92         29.89         0.47 o                         
   0  -1   2       2812.23       2853.30        22.10 o                         
   1  -1   2       2319.37       2353.08        21.90 o                         
   2  -1   2         52.98         74.22         0.93 o                         
   3  -1   2        590.16        613.05         7.00 o                         
   4  -1   2        160.04        189.79         2.66 o                         
   5  -1   2          0.20          0.33         0.13 o                         
   6  -1   2         26.38         25.41         1.02 o                         
   7  -1   2          0.02         -0.03         0.23 o                         
   8  -1   2         21.27         23.80         1.07 o                         
  -8   0   2         45.42         48.81         2.05 o                         
  -7   0   2         47.17         48.01         1.19 o                         
  -6   0   2         24.55         22.52         0.58 o                         
  -5   0   2         64.11         64.80         0.86 o                         
  -4   0   2         72.84         64.80         0.83 o                         
  -3   0   2         64.88         54.90         0.66 o                         
  -2   0   2       2350.54       2304.03        19.20 o                         
  -1   0   2       3940.03       4043.82        31.02 o                         
   0   0   2        250.61        256.61         1.86 o                         
   1   0   2        928.11        896.55         8.41 o                         
   2   0   2        362.51        351.66         3.57 o                         
   3   0   2         33.15         30.16         0.51 o                         
   4   0   2        106.46        118.23         1.61 o                         
   5   0   2         73.81         87.60         1.60 o                         
   6   0   2         19.97         23.13         0.78 o                         
   7   0   2          2.83          1.72         0.42 o                         
   8   0   2          1.33          0.79         0.47 o                         
  -8   1   2         16.69         17.21         0.70 o                         
  -7   1   2        110.37        114.45         3.58 o                         
  -6   1   2          4.64          5.30         0.30 o                         
  -5   1   2         12.73          9.72         0.31 o                         
  -4   1   2         25.34         18.29         0.35 o                         
  -3   1   2         20.39         15.37         0.29 o                         
  -2   1   2         25.21         18.60         0.28 o                         
  -1   1   2       4131.17       4170.89        33.23 o                         
   0   1   2         51.83         65.02         0.67 o                         
   1   1   2         40.55         48.13         0.78 o                         
   2   1   2          5.69          3.63         0.15 o                         
   3   1   2        518.50        524.48         6.04 o                         
   4   1   2         95.64        106.20         1.40 o                         
   5   1   2         13.13         13.51         0.34 o                         
   6   1   2          0.83          1.21         0.19 o                         
   7   1   2          8.52          9.40         0.78 o                         
  -8   2   2          1.02          1.19         0.28 o                         
  -7   2   2         10.64          9.98         0.48 o                         
  -6   2   2         82.20         77.24         1.48 o                         
  -5   2   2        153.58        160.24         2.37 o                         
  -4   2   2        318.41        321.89         4.01 o                         
  -3   2   2         18.21         12.80         0.23 o                         
  -2   2   2        931.10        921.25         8.01 o                         
  -1   2   2        280.07        276.21         2.49 o                         
   0   2   2        423.87        420.31         4.23 o                         
   1   2   2        281.53        264.42         3.15 o                         
   2   2   2        188.81        193.18         2.51 o                         
   3   2   2         20.55         17.63         0.47 o                         
   4   2   2          0.00          0.19         0.13 o                         
   5   2   2         39.53         39.83         0.73 o                         
   6   2   2          4.39          4.56         0.33 o                         
   7   2   2          5.92          4.55         0.40 o                         
  -8   3   2          2.56          3.65         0.37 o                         
  -7   3   2          8.52          7.59         0.47 o                         
  -6   3   2        162.39        171.70         3.33 o                         
  -5   3   2          0.50          0.70         0.15 o                         
  -4   3   2         11.12          8.56         0.25 o                         
  -3   3   2          1.42          2.32         0.13 o                         
  -2   3   2       1335.86       1332.40        14.55 o                         
  -1   3   2        115.44        143.67         1.45 o                         
   0   3   2        720.68        737.90         7.34 o                         
   1   3   2        133.39        128.12         2.22 o                         
   2   3   2        118.30        117.25         1.71 o                         
   3   3   2          1.38          1.11         0.17 o                         
   4   3   2          0.00          0.17         0.16 o                         
   5   3   2         17.90         18.03         1.00 o                         
   6   3   2         14.68         14.51         0.96 o                         
   7   3   2          4.74          5.85         0.53 o                         
  -8   4   2          5.74          7.47         0.47 o                         
  -7   4   2        104.15        107.47         1.94 o                         
  -6   4   2        178.77        173.49         3.37 o                         
  -5   4   2          0.66          0.48         0.15 o                         
  -4   4   2         34.68         34.95         0.53 o                         
  -3   4   2         20.81         20.81         0.49 o                         
  -2   4   2       2432.90       2669.89        26.88 o                         
  -1   4   2         87.93         87.17         1.13 o                         
   0   4   2        170.29        185.66         2.17 o                         
   1   4   2         12.67         15.14         0.43 o                         
   2   4   2        117.96        119.08         1.67 o                         
   3   4   2         23.06         23.80         0.62 o                         
   4   4   2          0.49          0.68         0.21 o                         
   5   4   2         12.80         12.02         1.23 o                         
   6   4   2          3.73          4.64         0.73 o                         
  -8   5   2          2.30          2.71         0.35 o                         
  -7   5   2          0.16          0.17         0.25 o                         
  -6   5   2         66.71         66.34         1.38 o                         
  -5   5   2        116.20        123.20         1.75 o                         
  -4   5   2        305.34        311.28         3.38 o                         
  -3   5   2        150.51        152.15         1.79 o                         
  -2   5   2        152.82        143.62         1.62 o                         
  -1   5   2         38.68         34.74         0.73 o                         
   0   5   2        132.63        139.87         1.77 o                         
   1   5   2         52.60         60.77         1.46 o                         
   2   5   2        120.33        142.90         2.01 o                         
   3   5   2          4.64          4.68         0.38 o                         
   4   5   2         13.60         12.89         0.77 o                         
   5   5   2         11.85         12.39         1.03 o                         
   6   5   2          2.36          1.84         0.68 o                         
  -8   6   2          2.83          3.86         0.41 o                         
  -7   6   2          4.09          4.55         0.38 o                         
  -6   6   2        188.24        182.18         2.82 o                         
  -5   6   2          0.80          0.45         0.20 o                         
  -4   6   2        113.32        107.47         1.37 o                         
  -3   6   2         18.19         21.17         0.47 o                         
  -2   6   2         16.52         18.00         0.46 o                         
  -1   6   2         28.44         25.37         0.58 o                         
   0   6   2          0.06          0.22         0.17 o                         
   1   6   2         56.61         56.25         2.04 o                         
   2   6   2         57.36         61.45         1.22 o                         
   3   6   2          3.24          1.66         0.36 o                         
   4   6   2         18.20         17.81         1.24 o                         
   5   6   2          7.97          7.27         0.92 o                         
  -8   7   2          7.47          9.95         0.69 o                         
  -7   7   2          7.59          6.78         0.48 o                         
  -6   7   2          5.22          4.47         0.41 o                         
  -5   7   2          7.51          7.46         0.39 o                         
  -4   7   2          3.66          3.18         0.23 o                         
  -3   7   2         29.85         29.75         0.66 o                         
  -2   7   2         21.87         22.49         0.81 o                         
  -1   7   2         59.31         57.75         1.14 o                         
   0   7   2          1.78          2.48         0.42 o                         
   1   7   2          6.96          8.09         0.49 o                         
   2   7   2         12.66         12.83         0.70 o                         
   3   7   2         19.18         20.22         1.08 o                         
   4   7   2          1.71          0.31         0.49 o                         
  -7   8   2          3.26          6.25         0.55 o                         
  -6   8   2          2.96          4.40         0.44 o                         
  -5   8   2          3.10          3.57         0.30 o                         
  -4   8   2         13.12         14.24         0.51 o                         
  -3   8   2          1.81          1.67         0.29 o                         
  -2   8   2          0.27          0.03         0.22 o                         
  -1   8   2         12.14         12.04         0.55 o                         
   0   8   2         14.79         13.13         0.72 o                         
   1   8   2          1.97          1.68         0.56 o                         
   2   8   2         25.49         30.73         1.68 o                         
   3   8   2          0.88          1.56         0.87 o                         
  -6   9   2          6.70          5.45         0.60 o                         
  -5   9   2          1.96          1.52         0.33 o                         
  -4   9   2         51.73         49.52         1.28 o                         
  -3   9   2          0.75          0.13         0.26 o                         
  -2   9   2          3.22          2.18         0.34 o                         
  -1   9   2          4.97          6.30         0.48 o                         
   0   9   2          0.29         -0.10         0.56 o                         
   1   9   2          6.06          7.64         0.83 o                         
   2   9   2          0.45          0.77         0.58 o                         
  -5  10   2          0.07          0.19         0.33 o                         
  -4  10   2          6.24          8.64         0.84 o                         
  -3  10   2         19.17         20.18         0.84 o                         
  -2  10   2          1.82          1.13         0.37 o                         
  -1  10   2          0.84          0.85         0.38 o                         
   0  10   2          1.39          1.12         0.42 o                         
   1  10   2          2.38          2.73         0.83 o                         
  -3  11   2          5.10          4.70         0.54 o                         
  -1 -10   3          0.10          0.98         0.64 o                         
   0 -10   3          7.75          7.04         1.37 o                         
   1 -10   3          5.97          5.94         0.49 o                         
   2 -10   3          6.06          6.04         0.70 o                         
   3 -10   3         68.22         70.87         2.16 o                         
   4 -10   3          0.95          0.75         0.52 o                         
   5 -10   3          5.97          8.14         0.72 o                         
  -2  -9   3          1.16          2.82         0.76 o                         
  -1  -9   3          6.12          5.88         1.56 o                         
   0  -9   3          5.18          4.74         0.64 o                         
   1  -9   3          9.05          8.83         0.57 o                         
   2  -9   3         26.63         23.04         0.76 o                         
   3  -9   3          4.35          4.68         0.37 o                         
   4  -9   3        157.08        165.79         3.33 o                         
   5  -9   3          0.04         -0.25         0.29 o                         
   6  -9   3         18.70         20.13         1.58 o                         
  -4  -8   3          0.01         -0.37         0.85 o                         
  -3  -8   3          0.03         -0.16         0.57 o                         
  -2  -8   3          3.76          4.57         0.79 o                         
  -1  -8   3          0.19         -0.19         0.37 o                         
   0  -8   3          0.22          0.22         0.35 o                         
   1  -8   3         25.05         23.35         1.04 o                         
   2  -8   3          0.11          0.16         0.20 o                         
   3  -8   3         48.63         46.12         1.03 o                         
   4  -8   3        291.38        300.29         4.61 o                         
   5  -8   3         29.84         30.22         0.75 o                         
   6  -8   3         27.27         25.92         1.23 o                         
   7  -8   3         22.61         26.29         1.22 o                         
  -5  -7   3          3.68          2.87         0.80 o                         
  -4  -7   3          0.60          0.08         0.55 o                         
  -3  -7   3         19.73         19.41         1.10 o                         
  -2  -7   3         55.89         55.91         1.81 o                         
  -1  -7   3         30.19         26.75         1.00 o                         
   0  -7   3          2.72          2.59         0.36 o                         
   1  -7   3         35.82         35.32         0.86 o                         
   2  -7   3          0.52          0.46         0.17 o                         
   3  -7   3         19.57         19.27         0.56 o                         
   4  -7   3         12.29         13.01         0.42 o                         
   5  -7   3         64.15         65.16         2.02 o                         
   6  -7   3          7.77          7.46         0.63 o                         
   7  -7   3          8.53         11.03         0.75 o                         
  -5  -6   3          6.31          6.98         0.75 o                         
  -4  -6   3          4.06          4.16         0.53 o                         
  -3  -6   3        299.76        275.71         5.63 o                         
  -2  -6   3        140.00        129.18         2.30 o                         
  -1  -6   3         63.96         62.24         1.33 o                         
   0  -6   3         14.06         13.08         0.58 o                         
   1  -6   3         37.21         30.47         0.73 o                         
   2  -6   3         57.89         55.04         0.93 o                         
   3  -6   3          3.44          3.93         0.19 o                         
   4  -6   3         31.45         33.13         0.71 o                         
   5  -6   3         13.15         15.80         1.66 o                         
   6  -6   3         29.34         32.93         1.19 o                         
   7  -6   3          0.44          0.28         0.27 o                         
  -6  -5   3          8.85          7.28         0.74 o                         
  -5  -5   3          7.42          6.24         0.65 o                         
  -4  -5   3          0.48          0.20         0.30 o                         
  -3  -5   3         35.61         31.17         0.70 o                         
  -2  -5   3         43.43         48.68         1.27 o                         
  -1  -5   3          1.28          0.87         0.21 o                         
   0  -5   3         16.19         17.72         0.50 o                         
   1  -5   3         72.42         72.52         1.38 o                         
   2  -5   3        113.11        110.01         1.42 o                         
   3  -5   3         11.46         13.68         0.37 o                         
   4  -5   3         20.19         20.34         0.41 o                         
   5  -5   3         14.72         13.94         0.41 o                         
   6  -5   3         88.56         74.84         1.98 o                         
   7  -5   3          0.46          1.91         0.30 o                         
   8  -5   3          4.31          3.10         0.64 o                         
  -7  -4   3          1.72          1.35         0.66 o                         
  -6  -4   3          0.14          0.10         0.37 o                         
  -5  -4   3          6.60          8.39         0.97 o                         
  -4  -4   3         14.31         16.10         0.64 o                         
  -3  -4   3         14.43         15.86         0.45 o                         
  -2  -4   3        732.04        721.77        10.41 o                         
  -1  -4   3       2289.33       2390.14        21.38 o                         
   0  -4   3         84.64         79.19         1.11 o                         
   1  -4   3         19.05         23.18         0.49 o                         
   2  -4   3        202.19        210.68         2.72 o                         
   3  -4   3         15.25         15.34         0.41 o                         
   4  -4   3         15.08         13.74         0.56 o                         
   5  -4   3          0.78          1.17         0.25 o                         
   6  -4   3          0.17          0.26         0.24 o                         
   7  -4   3          2.36          3.01         0.32 o                         
   8  -4   3          7.05          6.88         0.54 o                         
  -7  -3   3          0.98          0.17         0.37 o                         
  -6  -3   3          6.15          7.66         0.66 o                         
  -5  -3   3          3.85          3.66         0.34 o                         
  -4  -3   3          0.75          1.04         0.21 o                         
  -3  -3   3         20.17         21.78         0.50 o                         
  -2  -3   3          6.80          5.65         0.26 o                         
  -1  -3   3        464.46        455.19         4.26 o                         
   0  -3   3        281.92        281.51         2.83 o                         
   1  -3   3        116.56        116.66         1.32 o                         
   2  -3   3       1026.34       1035.13        13.84 o                         
   3  -3   3         60.60         84.32         1.16 o                         
   4  -3   3          5.16          4.63         0.22 o                         
   5  -3   3          6.44          6.26         0.34 o                         
   6  -3   3          5.58          5.75         0.27 o                         
   7  -3   3         55.57         50.28         1.16 o                         
   8  -3   3          6.99          8.99         0.77 o                         
  -7  -2   3         24.65         25.28         1.16 o                         
  -6  -2   3          4.25          3.82         0.48 o                         
  -5  -2   3          7.46          8.44         0.37 o                         
  -4  -2   3         66.15         66.90         1.08 o                         
  -3  -2   3         45.88         52.70         0.72 o                         
  -2  -2   3         53.13         51.80         0.69 o                         
  -1  -2   3        232.35        223.28         1.98 o                         
   0  -2   3        197.86        167.20         1.56 o                         
   1  -2   3        112.63        122.36         1.33 o                         
   2  -2   3          0.96          0.55         0.08 o                         
   3  -2   3        558.56        627.42         7.11 o                         
   4  -2   3        448.54        446.64         6.06 o                         
   5  -2   3         28.04         19.58         0.43 o                         
   6  -2   3         43.33         39.25         0.78 o                         
   7  -2   3          1.02          0.67         0.31 o                         
   8  -2   3          5.69          3.16         0.46 o                         
  -8  -1   3         16.83         15.70         1.16 o                         
  -7  -1   3          0.98          2.61         0.29 o                         
  -6  -1   3         24.37         23.00         0.61 o                         
  -5  -1   3         14.47         12.65         0.38 o                         
  -4  -1   3          3.94          2.67         0.20 o                         
  -3  -1   3        201.26        187.56         2.06 o                         
  -2  -1   3        172.03        179.63         1.76 o                         
  -1  -1   3       1154.43       1187.20         8.94 o                         
   0  -1   3         25.70         23.51         0.28 o                         
   1  -1   3        233.48        212.86         1.95 o                         
   2  -1   3        629.25        634.23         6.36 o                         
   3  -1   3          0.10          0.33         0.09 o                         
   4  -1   3         42.54         44.52         0.64 o                         
   5  -1   3         10.93          9.23         0.38 o                         
   6  -1   3         22.44         20.71         1.07 o                         
   7  -1   3         11.83         12.29         0.75 o                         
   8  -1   3          0.95          0.97         0.52 o                         
  -8   0   3          4.79          5.18         0.57 o                         
  -7   0   3         59.21         62.03         1.93 o                         
  -6   0   3          2.91          2.03         0.24 o                         
  -5   0   3          0.38          0.55         0.15 o                         
  -4   0   3        102.50         99.01         1.21 o                         
  -3   0   3        420.93        414.68         4.02 o                         
  -2   0   3        149.57        157.16         1.41 o                         
  -1   0   3         23.23         21.91         0.28 o                         
   0   0   3         34.02         27.51         0.28 o                         
   1   0   3         12.09         22.97         0.30 o                         
   2   0   3          0.00         -0.12         0.08 o                         
   3   0   3         54.53         64.94         1.09 o                         
   4   0   3        238.10        250.60         3.23 o                         
   5   0   3         24.11         25.76         0.58 o                         
   6   0   3         25.48         24.27         1.08 o                         
   7   0   3          1.04         -0.23         0.33 o                         
  -8   1   3          0.50          1.04         0.35 o                         
  -7   1   3        113.70        114.01         2.18 o                         
  -6   1   3         19.16         21.05         0.60 o                         
  -5   1   3        118.69        127.16         1.75 o                         
  -4   1   3        291.64        280.56         3.14 o                         
  -3   1   3        176.08        194.96         1.99 o                         
  -2   1   3         10.24         15.99         0.28 o                         
  -1   1   3       2186.70       2357.29        18.78 o                         
   0   1   3          4.51          4.99         0.14 o                         
   1   1   3       2203.00       2169.91        21.28 o                         
   2   1   3        140.83        129.02         1.97 o                         
   3   1   3          1.27          2.64         0.20 o                         
   4   1   3          5.18          3.38         0.19 o                         
   5   1   3         72.84         68.99         1.11 o                         
   6   1   3         47.53         51.34         1.28 o                         
   7   1   3          7.72          9.66         0.80 o                         
  -8   2   3          2.75          1.72         0.33 o                         
  -7   2   3        195.90        208.94         3.54 o                         
  -6   2   3          2.00          0.81         0.27 o                         
  -5   2   3         33.53         28.11         0.68 o                         
  -4   2   3        347.83        320.21         3.50 o                         
  -3   2   3       5351.59       5643.87        53.72 o                         
  -2   2   3          0.20         -0.12         0.13 o                         
  -1   2   3        630.26        603.66         5.32 o                         
   0   2   3         53.83         53.58         0.66 o                         
   1   2   3         44.25         45.03         0.74 o                         
   2   2   3        222.88        229.60         2.81 o                         
   3   2   3         66.91         67.53         1.19 o                         
   4   2   3          0.11         -0.12         0.13 o                         
   5   2   3          2.77          2.75         0.26 o                         
   6   2   3          9.90         11.91         0.57 o                         
   7   2   3          8.72          9.16         0.68 o                         
  -8   3   3          1.04          0.38         0.36 o                         
  -7   3   3          6.68          6.11         0.51 o                         
  -6   3   3        355.28        347.32         5.53 o                         
  -5   3   3        369.00        348.97         4.42 o                         
  -4   3   3         57.42         63.64         0.75 o                         
  -3   3   3         15.25         11.58         0.29 o                         
  -2   3   3         58.99         66.08         0.79 o                         
  -1   3   3         35.27         34.80         0.50 o                         
   0   3   3         64.73         57.99         0.74 o                         
   1   3   3        217.98        239.30         3.21 o                         
   2   3   3        141.52        162.47         2.28 o                         
   3   3   3          0.01         -0.01         0.12 o                         
   4   3   3         15.80         17.03         0.60 o                         
   5   3   3          1.57          2.66         0.54 o                         
   6   3   3          0.02         -0.18         0.43 o                         
  -8   4   3          8.74          8.91         0.47 o                         
  -7   4   3        137.03        129.25         2.35 o                         
  -6   4   3         36.10         34.56         0.93 o                         
  -5   4   3          0.19          0.39         0.15 o                         
  -4   4   3         19.60         18.39         0.38 o                         
  -3   4   3         69.31         78.85         1.40 o                         
  -2   4   3         18.74         21.51         0.41 o                         
  -1   4   3        117.68        114.80         2.11 o                         
   0   4   3        125.37        133.41         1.56 o                         
   1   4   3          0.43          0.27         0.15 o                         
   2   4   3         69.65         69.83         1.12 o                         
   3   4   3          2.97          3.21         0.27 o                         
   4   4   3          0.01         -0.04         0.22 o                         
   5   4   3         57.32         63.53         2.26 o                         
   6   4   3         46.71         47.23         1.95 o                         
  -8   5   3          0.01         -0.39         0.29 o                         
  -7   5   3          0.23          0.55         0.30 o                         
  -6   5   3         16.44         16.88         1.02 o                         
  -5   5   3          7.73          7.42         0.25 o                         
  -4   5   3         47.51         39.64         0.67 o                         
  -3   5   3        137.03        145.38         2.44 o                         
  -2   5   3         15.48         17.05         0.39 o                         
  -1   5   3         13.77         14.94         0.40 o                         
   0   5   3        137.35        133.13         1.70 o                         
   1   5   3        155.99        162.76         3.08 o                         
   2   5   3        270.97        286.24         3.63 o                         
   3   5   3         21.53         18.16         0.73 o                         
   4   5   3         45.46         43.82         2.35 o                         
   5   5   3          7.99          7.78         1.49 o                         
  -8   6   3         10.40         12.95         1.60 o                         
  -7   6   3          0.17         -0.04         0.26 o                         
  -6   6   3         62.60         63.21         1.31 o                         
  -5   6   3          3.85          5.56         0.29 o                         
  -4   6   3         13.87         11.88         0.37 o                         
  -3   6   3         64.46         64.76         1.43 o                         
  -2   6   3        243.01        251.06         3.11 o                         
  -1   6   3         35.98         38.11         0.72 o                         
   0   6   3          0.20         -0.09         0.15 o                         
   1   6   3          0.00         -0.05         0.24 o                         
   2   6   3         17.41         16.17         0.73 o                         
   3   6   3         17.10         21.60         0.95 o                         
   4   6   3         11.79         14.56         1.14 o                         
   5   6   3          6.24          6.41         0.89 o                         
  -8   7   3          0.18          0.62         0.42 o                         
  -7   7   3          8.34          5.99         0.49 o                         
  -6   7   3         13.30          9.95         0.53 o                         
  -5   7   3        126.63        115.27         1.76 o                         
  -4   7   3          5.27          6.14         0.33 o                         
  -3   7   3          0.28          0.56         0.20 o                         
  -2   7   3         34.91         39.78         0.89 o                         
  -1   7   3         44.85         47.41         0.98 o                         
   0   7   3          1.62          1.83         0.29 o                         
   1   7   3          3.30          2.01         0.31 o                         
   2   7   3         18.26         16.27         1.22 o                         
   3   7   3          3.34          3.38         0.59 o                         
   4   7   3          4.14          4.23         1.10 o                         
  -7   8   3          8.14         11.61         1.07 o                         
  -6   8   3          0.47          0.44         0.32 o                         
  -5   8   3          8.39          6.69         0.55 o                         
  -4   8   3         63.15         64.15         1.49 o                         
  -3   8   3          2.38          2.93         0.35 o                         
  -2   8   3          0.61          0.50         0.27 o                         
  -1   8   3         49.03         50.63         1.20 o                         
   0   8   3         14.39         13.42         0.63 o                         
   1   8   3         15.71         16.91         0.95 o                         
   2   8   3          0.34         -0.36         0.45 o                         
   3   8   3          1.89          0.02         0.76 o                         
  -6   9   3          0.09         -0.37         0.26 o                         
  -5   9   3          4.28          3.38         0.42 o                         
  -4   9   3          5.18          4.76         0.47 o                         
  -3   9   3         10.75          9.58         0.80 o                         
  -2   9   3          5.91          6.12         0.48 o                         
  -1   9   3         78.27         79.32         1.76 o                         
   0   9   3         63.16         65.06         1.65 o                         
   1   9   3         15.27         16.20         0.99 o                         
   2   9   3          0.06          0.56         0.57 o                         
  -5  10   3          1.02          1.49         0.39 o                         
  -4  10   3          9.25          9.51         0.64 o                         
  -3  10   3         12.71         15.01         0.77 o                         
  -2  10   3          2.23          2.28         0.44 o                         
  -1  10   3         38.71         41.79         1.47 o                         
   0  10   3          8.08         10.74         0.75 o                         
   0 -10   4          0.38          0.39         0.77 o                         
   1 -10   4          7.39          7.23         0.65 o                         
   2 -10   4          0.48          0.30         0.50 o                         
   3 -10   4         56.56         54.08         2.10 o                         
   4 -10   4         28.79         28.60         1.41 o                         
  -2  -9   4          3.45          2.52         0.76 o                         
  -1  -9   4          1.72          1.33         0.63 o                         
   0  -9   4         13.03         11.92         0.90 o                         
   1  -9   4          1.40          1.52         0.38 o                         
   2  -9   4         22.88         25.01         0.98 o                         
   3  -9   4         41.94         42.19         1.70 o                         
   4  -9   4          1.03          0.73         0.45 o                         
   5  -9   4         14.82         13.04         0.80 o                         
  -3  -8   4         22.16         17.02         1.36 o                         
  -2  -8   4          0.05          0.20         0.51 o                         
  -1  -8   4         11.13         11.09         1.84 o                         
   0  -8   4         21.72         19.36         1.01 o                         
   1  -8   4         32.74         33.71         1.28 o                         
   2  -8   4          5.07          4.78         0.32 o                         
   3  -8   4          1.89          2.45         0.57 o                         
   4  -8   4         53.89         57.02         1.87 o                         
   5  -8   4        105.93        107.27         1.98 o                         
   6  -8   4          0.01         -0.54         0.43 o                         
  -4  -7   4         17.60         14.57         3.18 o                         
  -3  -7   4         26.58         27.25         1.63 o                         
  -2  -7   4          8.03          7.93         0.76 o                         
  -1  -7   4          7.47          6.53         0.71 o                         
   0  -7   4         11.38         10.39         0.63 o                         
   1  -7   4        124.63        117.75         3.47 o                         
   2  -7   4         11.51         10.05         0.44 o                         
   3  -7   4          6.34          6.92         0.39 o                         
   4  -7   4         15.88         16.27         0.61 o                         
   5  -7   4         13.45         12.93         0.87 o                         
   6  -7   4         22.31         16.89         0.99 o                         
   7  -7   4          2.27          3.18         0.53 o                         
  -5  -6   4          0.32          0.43         0.46 o                         
  -4  -6   4          0.67          0.84         0.40 o                         
  -3  -6   4         75.64         67.11         1.72 o                         
  -2  -6   4        623.34        618.70        10.63 o                         
  -1  -6   4          0.46          0.30         0.26 o                         
   0  -6   4          8.23          8.94         0.50 o                         
   1  -6   4          2.62          2.63         0.28 o                         
   2  -6   4        112.85        109.67         1.47 o                         
   3  -6   4         16.46         18.59         0.48 o                         
   4  -6   4          1.44          0.65         0.22 o                         
   5  -6   4         49.91         57.07         1.81 o                         
   6  -6   4         25.77         21.47         2.61 o                         
   7  -6   4          3.30          3.68         0.49 o                         
  -6  -5   4          6.07          6.57         0.73 o                         
  -5  -5   4          0.69          0.73         0.59 o                         
  -4  -5   4          0.10          0.00         0.30 o                         
  -3  -5   4         10.69         10.33         0.56 o                         
  -2  -5   4         96.26         93.87         1.40 o                         
  -1  -5   4         17.43         16.38         0.51 o                         
   0  -5   4        177.00        183.45         2.28 o                         
   1  -5   4        432.55        440.27         6.64 o                         
   2  -5   4        380.95        393.96         4.53 o                         
   3  -5   4        163.61        162.02         2.50 o                         
   4  -5   4         86.39         83.56         1.46 o                         
   5  -5   4         48.81         51.16         1.60 o                         
   6  -5   4         25.06         24.04         1.03 o                         
   7  -5   4          1.42          0.41         0.27 o                         
  -6  -4   4          0.00         -0.03         0.36 o                         
  -5  -4   4          1.79          1.52         0.68 o                         
  -4  -4   4         37.49         37.12         1.00 o                         
  -3  -4   4         27.86         27.02         0.60 o                         
  -2  -4   4         80.59         79.54         1.13 o                         
  -1  -4   4          0.98          2.14         0.26 o                         
   0  -4   4         18.94         15.40         0.41 o                         
   1  -4   4        101.73         98.74         1.26 o                         
   2  -4   4        342.15        359.52         4.64 o                         
   3  -4   4         30.82         27.26         0.68 o                         
   4  -4   4         84.49         93.78         1.34 o                         
   5  -4   4          1.03          0.05         0.22 o                         
   6  -4   4         36.07         37.27         0.91 o                         
   7  -4   4         32.76         29.37         0.89 o                         
  -7  -3   4          0.05          0.17         0.41 o                         
  -6  -3   4          0.00         -0.13         0.37 o                         
  -5  -3   4          1.77          1.32         0.48 o                         
  -4  -3   4          7.45          5.34         0.33 o                         
  -3  -3   4        114.06        120.01         1.63 o                         
  -2  -3   4        184.07        189.76         2.16 o                         
  -1  -3   4         11.67         13.59         0.32 o                         
   0  -3   4         16.25         16.66         0.33 o                         
   1  -3   4         46.23         46.79         0.65 o                         
   2  -3   4        119.39        112.32         1.49 o                         
   3  -3   4        192.19        207.59         2.73 o                         
   4  -3   4          0.37          0.17         0.09 o                         
   5  -3   4        215.05        204.09         2.65 o                         
   6  -3   4          1.29          3.47         0.26 o                         
   7  -3   4         48.38         51.46         1.12 o                         
  -7  -2   4         12.01         10.63         0.73 o                         
  -6  -2   4         34.27         37.05         1.28 o                         
  -5  -2   4          0.15          0.34         0.20 o                         
  -4  -2   4         26.67         23.55         0.59 o                         
  -3  -2   4          3.28          1.99         0.20 o                         
  -2  -2   4        146.02        160.04         1.65 o                         
  -1  -2   4        114.13        123.04         1.29 o                         
   0  -2   4        111.96        109.17         1.09 o                         
   1  -2   4        288.98        282.87         2.63 o                         
   2  -2   4        518.19        546.46         5.80 o                         
   3  -2   4        455.49        463.81         4.94 o                         
   4  -2   4         30.45         31.31         0.54 o                         
   5  -2   4         37.09         31.94         0.69 o                         
   6  -2   4         39.95         43.14         1.14 o                         
   7  -2   4         14.58         16.39         1.52 o                         
  -8  -1   4         16.59         16.32         1.20 o                         
  -7  -1   4         20.41         23.44         0.81 o                         
  -6  -1   4         17.59         19.94         0.60 o                         
  -5  -1   4          1.44          0.87         0.25 o                         
  -4  -1   4        271.62        266.30         4.37 o                         
  -3  -1   4          5.79          6.27         0.25 o                         
  -2  -1   4        280.27        279.66         2.68 o                         
  -1  -1   4         29.43         27.26         0.35 o                         
   0  -1   4       1339.16       1342.86        10.05 o                         
   1  -1   4         22.18         21.29         0.28 o                         
   2  -1   4         27.78         19.16         0.32 o                         
   3  -1   4         17.64         15.97         0.30 o                         
   4  -1   4        170.67        162.88         2.02 o                         
   5  -1   4         60.88         47.34         1.00 o                         
   6  -1   4         41.66         44.31         2.23 o                         
   7  -1   4          7.00          5.48         0.59 o                         
  -8   0   4         19.21         20.26         1.52 o                         
  -7   0   4         17.11         18.70         0.58 o                         
  -6   0   4          7.39          8.07         0.39 o                         
  -5   0   4         46.90         49.23         0.82 o                         
  -4   0   4        575.17        584.58         5.96 o                         
  -3   0   4        155.05        166.42         1.76 o                         
  -2   0   4         89.85        102.52         1.10 o                         
  -1   0   4         45.02         40.26         0.44 o                         
   0   0   4        109.63        117.36         1.04 o                         
   1   0   4        107.79        107.39         1.05 o                         
   2   0   4         21.50         20.04         0.45 o                         
   3   0   4         19.34         15.88         0.47 o                         
   4   0   4          0.04          0.27         0.16 o                         
   5   0   4          4.01          4.87         0.28 o                         
   6   0   4          4.76          3.74         0.52 o                         
   7   0   4          2.19          2.65         0.52 o                         
  -8   1   4          3.50          2.98         0.52 o                         
  -7   1   4         57.71         60.90         1.59 o                         
  -6   1   4          1.00          1.11         0.19 o                         
  -5   1   4          0.43          0.34         0.15 o                         
  -4   1   4         12.31         12.68         0.33 o                         
  -3   1   4        184.14        168.07         1.99 o                         
  -2   1   4          0.05         -0.12         0.08 o                         
  -1   1   4         69.20         61.76         0.63 o                         
   0   1   4         13.09         17.69         0.28 o                         
   1   1   4        123.72        133.59         1.49 o                         
   2   1   4        225.68        238.27         2.94 o                         
   3   1   4        106.76        103.97         1.72 o                         
   4   1   4          2.71          3.50         0.28 o                         
   5   1   4         10.81         13.46         0.57 o                         
   6   1   4         18.06         21.53         0.68 o                         
   7   1   4          5.27          3.58         0.89 o                         
  -8   2   4         29.46         30.84         0.98 o                         
  -7   2   4         24.93         26.02         0.86 o                         
  -6   2   4         69.42         69.63         1.48 o                         
  -5   2   4         33.78         28.85         0.59 o                         
  -4   2   4         22.36         24.09         0.49 o                         
  -3   2   4         51.73         56.15         0.78 o                         
  -2   2   4         45.77         48.00         0.62 o                         
  -1   2   4          0.28          0.12         0.08 o                         
   0   2   4        545.69        572.62         4.93 o                         
   1   2   4        387.80        401.02         4.65 o                         
   2   2   4          2.24          2.54         0.16 o                         
   3   2   4          1.55          1.08         0.32 o                         
   4   2   4         98.67        103.09         2.17 o                         
   5   2   4        122.37        129.46         2.34 o                         
   6   2   4         20.91         18.26         1.06 o                         
   7   2   4          0.14          0.03         0.38 o                         
  -8   3   4          6.11          4.32         0.44 o                         
  -7   3   4          2.66          3.53         0.46 o                         
  -6   3   4          3.34          3.33         0.41 o                         
  -5   3   4          0.01          0.13         0.14 o                         
  -4   3   4          7.57          6.33         0.23 o                         
  -3   3   4         42.25         51.56         0.75 o                         
  -2   3   4          1.40          1.53         0.15 o                         
  -1   3   4         55.05         50.62         0.68 o                         
   0   3   4         15.45         15.24         0.34 o                         
   1   3   4        380.79        404.62         4.77 o                         
   2   3   4         79.93         89.12         1.41 o                         
   3   3   4         44.33         42.14         0.78 o                         
   4   3   4          9.19          9.49         0.38 o                         
   5   3   4         16.35         15.71         1.04 o                         
   6   3   4         15.69         18.61         0.92 o                         
  -8   4   4          0.00         -0.06         0.27 o                         
  -7   4   4         16.97         18.71         0.72 o                         
  -6   4   4         16.00         13.55         0.62 o                         
  -5   4   4          0.19          0.24         0.13 o                         
  -4   4   4         27.66         27.16         0.52 o                         
  -3   4   4         47.57         47.84         0.77 o                         
  -2   4   4          0.59          2.65         0.18 o                         
  -1   4   4         32.95         37.06         0.61 o                         
   0   4   4        176.09        181.16         2.18 o                         
   1   4   4         53.39         56.60         0.97 o                         
   2   4   4         15.32         18.98         0.52 o                         
   3   4   4         19.24         22.84         0.68 o                         
   4   4   4         26.50         28.10         1.57 o                         
   5   4   4         73.21         74.08         2.57 o                         
   6   4   4         12.37         10.88         1.18 o                         
  -8   5   4          1.59          0.83         0.43 o                         
  -7   5   4          5.11          3.74         0.47 o                         
  -6   5   4         46.02         37.78         0.96 o                         
  -5   5   4          1.28          1.37         0.17 o                         
  -4   5   4          9.75          7.95         0.31 o                         
  -3   5   4         56.65         63.52         1.02 o                         
  -2   5   4         92.22         89.71         1.23 o                         
  -1   5   4         43.48         39.74         0.72 o                         
   0   5   4         19.04         17.69         0.50 o                         
   1   5   4          0.46         -0.23         0.17 o                         
   2   5   4          0.00          0.12         0.20 o                         
   3   5   4         12.81         12.97         0.77 o                         
   4   5   4          7.79          7.96         0.87 o                         
   5   5   4         28.43         27.02         1.53 o                         
  -8   6   4          0.24          0.56         0.42 o                         
  -7   6   4          0.02          0.07         0.29 o                         
  -6   6   4         14.20         11.34         0.56 o                         
  -5   6   4         18.40         15.68         0.83 o                         
  -4   6   4         34.56         35.02         0.74 o                         
  -3   6   4          6.21          6.00         0.36 o                         
  -2   6   4         31.00         33.72         0.73 o                         
  -1   6   4         34.10         34.95         0.71 o                         
   0   6   4          8.26          9.20         0.44 o                         
   1   6   4         10.26         10.18         0.53 o                         
   2   6   4          1.55          0.95         0.31 o                         
   3   6   4          2.33          1.54         0.46 o                         
   4   6   4          2.87          2.30         0.67 o                         
  -7   7   4          5.64          5.35         0.52 o                         
  -6   7   4         18.52         14.36         0.43 o                         
  -5   7   4          0.71          0.05         0.20 o                         
  -4   7   4         43.91         38.62         0.88 o                         
  -3   7   4          9.16         11.55         0.46 o                         
  -2   7   4        166.34        169.38         2.52 o                         
  -1   7   4          6.49          6.35         0.41 o                         
   0   7   4        248.90        250.84         3.55 o                         
   1   7   4          0.01          0.15         0.26 o                         
   2   7   4          9.21          9.15         0.55 o                         
   3   7   4          3.18          2.45         0.83 o                         
   4   7   4          0.91          1.40         0.76 o                         
  -7   8   4          3.55          4.81         0.66 o                         
  -6   8   4          0.13          0.36         0.22 o                         
  -5   8   4          4.02          3.52         0.42 o                         
  -4   8   4         10.02          7.01         0.53 o                         
  -3   8   4         13.14         15.89         0.72 o                         
  -2   8   4        264.42        272.40         4.13 o                         
  -1   8   4          3.68          4.04         0.43 o                         
   0   8   4         67.52         69.72         1.70 o                         
   1   8   4          2.55          1.58         0.40 o                         
   2   8   4          0.01         -0.37         0.34 o                         
   3   8   4          2.11          2.29         0.98 o                         
  -6   9   4         11.67         14.84         0.72 o                         
  -5   9   4          0.49          0.04         0.31 o                         
  -4   9   4         33.51         34.42         1.12 o                         
  -3   9   4          5.80          7.15         0.83 o                         
  -2   9   4         18.86         18.12         0.82 o                         
  -1   9   4          7.11          9.43         0.60 o                         
   0   9   4         71.89         75.78         1.86 o                         
   1   9   4          4.64          4.90         0.59 o                         
  -5  10   4          0.05         -0.48         0.32 o                         
  -4  10   4          2.62          1.53         0.41 o                         
  -3  10   4         11.10          8.09         0.64 o                         
  -2  10   4         19.35         21.78         0.95 o                         
  -1  10   4          0.12          0.27         0.43 o                         
   0 -10   5          0.48          0.35         0.77 o                         
   1 -10   5          8.27          7.05         0.90 o                         
   2 -10   5          1.13          1.19         0.56 o                         
   3 -10   5          0.62          0.80         0.54 o                         
  -2  -9   5          1.46          2.09         0.75 o                         
  -1  -9   5          0.03          0.85         0.58 o                         
   0  -9   5          1.60          0.63         0.48 o                         
   1  -9   5         12.27         12.76         0.67 o                         
   2  -9   5          3.59          3.07         0.66 o                         
   3  -9   5          0.03          0.56         0.45 o                         
   4  -9   5         59.68         56.40         1.99 o                         
   5  -9   5          1.89          2.42         0.54 o                         
  -3  -8   5         87.89         87.03         3.21 o                         
  -2  -8   5          8.04          8.78         1.21 o                         
  -1  -8   5          2.99          4.00         0.81 o                         
   0  -8   5          0.13          0.21         0.36 o                         
   1  -8   5          0.92          0.66         0.38 o                         
   2  -8   5         32.24         28.03         0.73 o                         
   3  -8   5          0.58         -0.53         0.48 o                         
   4  -8   5          6.55          7.63         1.51 o                         
   5  -8   5          1.32          1.46         0.28 o                         
   6  -8   5          0.25         -0.26         0.61 o                         
  -4  -7   5          1.43          1.42         1.02 o                         
  -3  -7   5         39.36         34.75         1.79 o                         
  -2  -7   5         17.61         13.70         1.12 o                         
  -1  -7   5         16.34         16.03         0.80 o                         
   0  -7   5         47.05         48.58         1.35 o                         
   1  -7   5         65.42         58.63         1.48 o                         
   2  -7   5         18.77         17.18         0.42 o                         
   3  -7   5          8.61          7.30         0.58 o                         
   4  -7   5         11.85         12.51         0.57 o                         
   5  -7   5         24.36         21.67         1.03 o                         
   6  -7   5          0.49          0.73         0.81 o                         
  -5  -6   5          8.59          8.40         1.06 o                         
  -4  -6   5          1.44          1.54         0.46 o                         
  -3  -6   5         39.22         35.92         1.21 o                         
  -2  -6   5         19.81         18.36         0.76 o                         
  -1  -6   5         23.03         24.74         0.83 o                         
   0  -6   5         25.62         25.90         0.69 o                         
   1  -6   5         34.28         36.96         0.72 o                         
   2  -6   5         36.15         39.19         0.57 o                         
   3  -6   5          5.07          4.58         0.33 o                         
   4  -6   5         54.49         51.07         1.11 o                         
   5  -6   5          6.55          5.80         0.74 o                         
   6  -6   5         48.38         52.68         1.44 o                         
   7  -6   5          1.24          0.44         0.34 o                         
  -6  -5   5          1.19          1.01         0.86 o                         
  -5  -5   5          0.64         -0.54         0.36 o                         
  -4  -5   5         11.51         14.11         1.19 o                         
  -3  -5   5         26.18         23.63         0.94 o                         
  -2  -5   5          1.68          1.56         0.28 o                         
  -1  -5   5          1.45          1.33         0.21 o                         
   0  -5   5          1.53          1.79         0.20 o                         
   1  -5   5         25.10         25.89         0.54 o                         
   2  -5   5        236.67        249.64         3.41 o                         
   3  -5   5         40.92         43.51         0.80 o                         
   4  -5   5         45.18         46.50         0.86 o                         
   5  -5   5         20.35         18.11         0.88 o                         
   6  -5   5         28.32         22.05         0.93 o                         
   7  -5   5         10.20         12.67         0.67 o                         
  -6  -4   5          0.12         -0.21         0.43 o                         
  -5  -4   5          1.88          0.71         0.43 o                         
  -4  -4   5          0.50          0.57         0.45 o                         
  -3  -4   5          6.95          6.91         0.44 o                         
  -2  -4   5         24.14         24.91         0.53 o                         
  -1  -4   5         96.83         96.71         1.35 o                         
   0  -4   5         22.05         21.93         0.45 o                         
   1  -4   5          0.69          0.45         0.10 o                         
   2  -4   5         21.16         24.27         0.60 o                         
   3  -4   5         34.26         35.56         0.67 o                         
   4  -4   5         43.04         32.52         0.61 o                         
   5  -4   5          1.53          2.72         0.36 o                         
   6  -4   5          1.93          2.70         0.39 o                         
   7  -4   5          6.42          5.84         0.68 o                         
  -7  -3   5         10.37          9.84         1.43 o                         
  -6  -3   5          0.22         -0.13         0.38 o                         
  -5  -3   5         24.04         22.12         1.06 o                         
  -4  -3   5          2.66          4.37         0.40 o                         
  -3  -3   5         21.45         22.05         0.50 o                         
  -2  -3   5         20.22         22.39         0.50 o                         
  -1  -3   5         49.52         43.71         0.67 o                         
   0  -3   5         20.67         22.14         0.39 o                         
   1  -3   5        129.57        139.53         1.69 o                         
   2  -3   5         36.54         43.31         0.92 o                         
   3  -3   5          0.01          0.10         0.15 o                         
   4  -3   5        118.46        101.98         1.26 o                         
   5  -3   5         71.68         63.91         0.98 o                         
   6  -3   5         68.34         65.07         1.60 o                         
   7  -3   5         42.67         46.19         1.31 o                         
  -7  -2   5          2.75          2.01         0.57 o                         
  -6  -2   5         17.31         20.04         1.02 o                         
  -5  -2   5        134.50        121.78         1.98 o                         
  -4  -2   5          9.95          8.85         0.48 o                         
  -3  -2   5          0.11          0.10         0.13 o                         
  -2  -2   5          2.20          1.97         0.16 o                         
  -1  -2   5        187.10        183.53         1.71 o                         
   0  -2   5          0.07          0.19         0.15 o                         
   1  -2   5          3.41          2.83         0.14 o                         
   2  -2   5         28.67         32.81         0.57 o                         
   3  -2   5         68.03         73.64         0.97 o                         
   4  -2   5        147.76        155.61         1.72 o                         
   5  -2   5         42.17         40.64         0.65 o                         
   6  -2   5          6.60          6.13         0.61 o                         
   7  -2   5          2.74          2.63         0.56 o                         
  -7  -1   5          0.72          0.27         0.36 o                         
  -6  -1   5          0.18         -0.22         0.23 o                         
  -5  -1   5          0.84          1.01         0.22 o                         
  -4  -1   5         24.72         27.24         0.65 o                         
  -3  -1   5         25.78         24.06         0.50 o                         
  -2  -1   5         90.37         99.50         1.12 o                         
  -1  -1   5        119.91        125.84         1.17 o                         
   0  -1   5          1.55          2.56         0.12 o                         
   1  -1   5        420.64        438.51         3.96 o                         
   2  -1   5        136.37        125.41         1.40 o                         
   3  -1   5         13.83         12.07         0.32 o                         
   4  -1   5          8.61         10.02         0.37 o                         
   5  -1   5         14.20         15.92         0.53 o                         
   6  -1   5          0.87          0.67         0.76 o                         
   7  -1   5          4.58          6.75         0.71 o                         
  -8   0   5         25.15         24.13         2.02 o                         
  -7   0   5         12.34         14.97         0.64 o                         
  -6   0   5          0.08         -0.08         0.17 o                         
  -5   0   5          0.40          0.43         0.19 o                         
  -4   0   5        209.84        213.96         2.57 o                         
  -3   0   5         59.45         61.33         0.83 o                         
  -2   0   5         45.43         43.44         0.60 o                         
  -1   0   5        380.44        399.56         3.14 o                         
   0   0   5        133.95        149.58         1.37 o                         
   1   0   5          1.53          2.51         0.13 o                         
   2   0   5         38.43         34.90         0.86 o                         
   3   0   5          7.07          7.47         0.31 o                         
   4   0   5        173.73        171.01         2.66 o                         
   5   0   5        123.71        126.79         2.29 o                         
   6   0   5         34.76         36.28         0.92 o                         
   7   0   5          5.47          5.45         0.97 o                         
  -8   1   5          1.30          1.97         0.87 o                         
  -7   1   5         30.56         31.83         0.78 o                         
  -6   1   5         22.71         23.16         0.62 o                         
  -5   1   5          0.15          0.02         0.17 o                         
  -4   1   5         14.54         17.21         0.39 o                         
  -3   1   5         87.41         83.75         0.95 o                         
  -2   1   5         83.58         78.13         0.88 o                         
  -1   1   5        300.00        294.78         2.56 o                         
   0   1   5       1031.95       1081.74         9.16 o                         
   1   1   5        236.97        278.89         2.92 o                         
   2   1   5         64.70         62.89         1.00 o                         
   3   1   5         27.00         23.61         0.89 o                         
   4   1   5         11.50         13.37         0.53 o                         
   5   1   5         74.71         74.39         2.25 o                         
   6   1   5          7.99          7.97         0.67 o                         
   7   1   5          4.36          3.03         0.87 o                         
  -8   2   5         17.05         14.82         2.03 o                         
  -7   2   5         28.10         28.58         0.96 o                         
  -6   2   5         11.61         10.42         0.41 o                         
  -5   2   5        168.65        159.02         2.14 o                         
  -4   2   5         72.03         72.26         1.43 o                         
  -3   2   5          0.69          0.31         0.12 o                         
  -2   2   5         98.62         98.62         1.21 o                         
  -1   2   5         91.05         92.52         0.99 o                         
   0   2   5         20.41         15.56         0.31 o                         
   1   2   5         58.50         56.79         0.76 o                         
   2   2   5          5.51          3.43         0.24 o                         
   3   2   5         72.89         74.61         2.29 o                         
   4   2   5        129.18        134.00         2.59 o                         
   5   2   5        114.48        110.34         3.18 o                         
   6   2   5         20.31         19.27         1.11 o                         
  -8   3   5         16.91         17.26         1.35 o                         
  -7   3   5         53.18         47.97         1.26 o                         
  -6   3   5          3.30          2.72         0.27 o                         
  -5   3   5         10.69          8.78         0.34 o                         
  -4   3   5        276.55        279.06         3.21 o                         
  -3   3   5         44.11         41.55         0.68 o                         
  -2   3   5         44.56         49.58         0.71 o                         
  -1   3   5        142.08        142.00         1.56 o                         
   0   3   5        205.54        201.77         2.14 o                         
   1   3   5        112.82        130.74         1.67 o                         
   2   3   5         45.70         43.05         0.73 o                         
   3   3   5          0.02          0.19         0.13 o                         
   4   3   5        145.85        138.26         3.12 o                         
   5   3   5          5.63          7.07         0.67 o                         
   6   3   5          1.95          1.52         0.58 o                         
  -8   4   5          0.74          1.08         0.49 o                         
  -7   4   5          3.25          3.81         0.44 o                         
  -6   4   5         26.19         27.69         0.65 o                         
  -5   4   5         33.45         30.97         0.74 o                         
  -4   4   5          2.41          3.29         0.27 o                         
  -3   4   5        278.11        277.39         3.44 o                         
  -2   4   5         24.05         26.97         0.50 o                         
  -1   4   5        255.31        268.87         2.90 o                         
   0   4   5          4.00          3.60         0.25 o                         
   1   4   5         36.21         46.00         0.81 o                         
   2   4   5          0.12         -0.02         0.14 o                         
   3   4   5          3.65          3.54         0.33 o                         
   4   4   5         30.44         35.18         2.43 o                         
   5   4   5          0.15         -0.17         1.02 o                         
  -8   5   5          0.70          0.77         0.48 o                         
  -7   5   5         23.22         20.30         0.85 o                         
  -6   5   5         17.23         17.64         0.67 o                         
  -5   5   5          4.74          1.36         0.26 o                         
  -4   5   5          0.15          0.01         0.15 o                         
  -3   5   5        211.08        212.20         2.57 o                         
  -2   5   5         61.19         67.40         1.05 o                         
  -1   5   5        141.86        135.60         2.27 o                         
   0   5   5         51.50         50.62         1.02 o                         
   1   5   5          4.01          4.11         0.31 o                         
   2   5   5          0.03         -0.01         0.20 o                         
   3   5   5          2.52          3.05         0.51 o                         
   4   5   5         29.50         32.63         1.66 o                         
   5   5   5          7.87          6.64         0.93 o                         
  -7   6   5          0.17         -0.09         0.46 o                         
  -6   6   5          1.08          1.35         0.22 o                         
  -5   6   5         47.91         41.42         0.86 o                         
  -4   6   5          0.76          0.21         0.18 o                         
  -3   6   5        250.01        252.84         3.23 o                         
  -2   6   5          4.63          5.25         0.32 o                         
  -1   6   5          0.88          1.28         0.27 o                         
   0   6   5          9.20          8.99         0.46 o                         
   1   6   5          0.25          0.89         0.28 o                         
   2   6   5          1.36          0.37         0.25 o                         
   3   6   5          0.35         -0.23         0.49 o                         
   4   6   5          0.06         -0.54         0.50 o                         
  -7   7   5          3.31          5.12         0.65 o                         
  -6   7   5          0.26          0.13         0.21 o                         
  -5   7   5         43.77         41.75         1.39 o                         
  -4   7   5          0.15          0.18         0.27 o                         
  -3   7   5        199.59        196.64         3.14 o                         
  -2   7   5         43.71         47.80         1.17 o                         
  -1   7   5        249.61        254.46         3.90 o                         
   0   7   5          0.01         -0.25         0.28 o                         
   1   7   5         13.14         13.58         0.72 o                         
   2   7   5          1.80          1.98         0.48 o                         
   3   7   5          1.57          2.35         0.65 o                         
  -6   8   5          3.19          4.27         0.47 o                         
  -5   8   5          9.32          7.99         0.60 o                         
  -4   8   5         25.83         22.86         0.92 o                         
  -3   8   5          5.18          4.21         0.48 o                         
  -2   8   5         17.01         18.59         0.76 o                         
  -1   8   5         29.48         33.87         1.04 o                         
   0   8   5         38.62         44.23         1.32 o                         
   1   8   5         27.60         26.72         1.03 o                         
   2   8   5          0.71          1.13         0.60 o                         
  -5   9   5         11.45         13.30         0.76 o                         
  -4   9   5          0.95         -0.06         0.33 o                         
  -3   9   5          0.27          0.50         0.35 o                         
  -2   9   5          0.23          0.46         0.37 o                         
  -1   9   5          0.53          0.13         0.50 o                         
   0   9   5         61.83         62.93         1.69 o                         
   1   9   5         10.93          9.40         0.86 o                         
  -4  10   5          1.15          0.84         0.40 o                         
  -3  10   5          0.48          0.73         0.41 o                         
  -2  10   5          5.50          5.75         0.86 o                         
  -1  -9   6          7.49          6.77         1.39 o                         
   0  -9   6         20.06         19.83         1.92 o                         
   1  -9   6          0.10         -0.56         0.37 o                         
   2  -9   6          1.90          2.72         0.57 o                         
   3  -9   6          6.08          5.77         0.64 o                         
   4  -9   6          3.53          4.30         0.70 o                         
  -3  -8   6         34.53         27.92         1.75 o                         
  -2  -8   6          6.10          6.56         0.96 o                         
  -1  -8   6          0.33         -0.29         0.65 o                         
   0  -8   6         13.32         12.13         0.77 o                         
   1  -8   6          0.61          0.76         0.43 o                         
   2  -8   6         15.90         15.29         0.88 o                         
   3  -8   6          0.35         -0.15         0.35 o                         
   4  -8   6          0.75          1.06         0.38 o                         
   5  -8   6         38.65         37.66         1.18 o                         
  -4  -7   6          3.56          4.59         1.35 o                         
  -3  -7   6          0.44          0.44         0.58 o                         
  -2  -7   6          9.89          9.66         1.06 o                         
  -1  -7   6         27.67         26.10         1.10 o                         
   0  -7   6          9.71          8.91         0.53 o                         
   1  -7   6         74.30         79.56         1.86 o                         
   2  -7   6          0.47          0.09         0.38 o                         
   3  -7   6         95.14         96.56         2.33 o                         
   4  -7   6          0.17         -0.35         0.30 o                         
   5  -7   6         22.51         23.87         1.14 o                         
   6  -7   6         21.62         18.65         1.60 o                         
  -5  -6   6          0.03         -0.31         0.72 o                         
  -4  -6   6          1.12          1.55         0.66 o                         
  -3  -6   6         15.42         14.99         0.85 o                         
  -2  -6   6         21.34         18.92         1.13 o                         
  -1  -6   6         21.89         23.00         0.94 o                         
   0  -6   6         69.63         70.29         1.32 o                         
   1  -6   6        117.92        115.40         1.82 o                         
   2  -6   6         10.12          9.51         0.46 o                         
   3  -6   6          1.95          2.08         0.28 o                         
   4  -6   6         10.85         10.61         0.44 o                         
   5  -6   6          9.44          8.07         0.41 o                         
   6  -6   6         16.26         18.80         0.93 o                         
  -5  -5   6          0.67         -0.38         0.54 o                         
  -4  -5   6          0.82          0.13         0.36 o                         
  -3  -5   6         27.17         30.61         1.19 o                         
  -2  -5   6         18.28         18.97         0.67 o                         
  -1  -5   6          0.36          0.81         0.23 o                         
   0  -5   6          0.61          0.44         0.17 o                         
   1  -5   6         90.22         88.47         1.14 o                         
   2  -5   6         14.58         14.64         0.70 o                         
   3  -5   6         13.33         11.33         0.42 o                         
   4  -5   6         23.54         23.77         0.61 o                         
   5  -5   6         33.95         33.30         0.85 o                         
   6  -5   6          1.81          1.88         0.43 o                         
  -6  -4   6         15.72         13.17         1.81 o                         
  -5  -4   6          1.98          1.64         0.49 o                         
  -4  -4   6          0.06         -0.10         0.33 o                         
  -3  -4   6          9.27         10.80         0.58 o                         
  -2  -4   6          2.67          4.86         0.33 o                         
  -1  -4   6         43.32         44.09         1.08 o                         
   0  -4   6          1.02          0.57         0.14 o                         
   1  -4   6         17.17         18.78         0.45 o                         
   2  -4   6         16.55         16.34         0.52 o                         
   3  -4   6         30.78         34.17         0.70 o                         
   4  -4   6          3.04          3.54         0.26 o                         
   5  -4   6         15.05         11.74         0.38 o                         
   6  -4   6         26.19         27.64         1.51 o                         
   7  -4   6          0.91          0.82         0.40 o                         
  -6  -3   6          4.11          3.49         0.64 o                         
  -5  -3   6         23.91         26.62         1.27 o                         
  -4  -3   6         14.05         12.92         0.69 o                         
  -3  -3   6         15.11         15.52         0.49 o                         
  -2  -3   6         23.85         24.09         0.53 o                         
  -1  -3   6        129.91        148.86         1.80 o                         
   0  -3   6         53.68         53.35         0.71 o                         
   1  -3   6         75.91         73.46         1.04 o                         
   2  -3   6          4.92          8.11         0.36 o                         
   3  -3   6        139.16        149.62         2.01 o                         
   4  -3   6          0.35          0.26         0.17 o                         
   5  -3   6        103.41        102.97         1.68 o                         
   6  -3   6         10.19         10.11         0.65 o                         
   7  -3   6          8.85          6.95         0.74 o                         
  -7  -2   6          0.01         -0.11         0.49 o                         
  -6  -2   6          0.00         -0.14         0.35 o                         
  -5  -2   6         27.15         26.05         1.03 o                         
  -4  -2   6         90.50         83.37         2.11 o                         
  -3  -2   6         49.64         57.62         0.92 o                         
  -2  -2   6        154.18        159.29         1.94 o                         
  -1  -2   6        184.51        187.18         2.36 o                         
   0  -2   6        269.34        284.71         2.60 o                         
   1  -2   6         93.54         93.51         1.09 o                         
   2  -2   6          2.69          3.04         0.27 o                         
   3  -2   6         85.72         89.58         1.08 o                         
   4  -2   6         38.34         37.32         0.62 o                         
   5  -2   6          4.85          3.14         0.22 o                         
   6  -2   6          0.11          0.00         0.31 o                         
   7  -2   6          3.49          2.69         0.48 o                         
  -7  -1   6          2.01          1.97         0.48 o                         
  -6  -1   6         10.18         10.44         0.74 o                         
  -5  -1   6          1.66          1.69         0.30 o                         
  -4  -1   6         11.35         10.31         0.43 o                         
  -3  -1   6         19.08         19.58         0.47 o                         
  -2  -1   6        162.35        181.30         2.47 o                         
  -1  -1   6        162.50        184.85         2.15 o                         
   0  -1   6        617.73        669.36         5.51 o                         
   1  -1   6        107.58        107.20         1.13 o                         
   2  -1   6          0.73          0.45         0.11 o                         
   3  -1   6         14.60         17.70         0.40 o                         
   4  -1   6        108.86        105.60         1.50 o                         
   5  -1   6         72.60         74.79         1.33 o                         
   6  -1   6          0.04         -0.35         0.48 o                         
   7  -1   6          8.27          8.11         1.11 o                         
  -7   0   6          1.39          0.78         0.39 o                         
  -6   0   6          9.07          8.58         0.66 o                         
  -5   0   6          0.00         -0.25         0.19 o                         
  -4   0   6          5.98          5.77         0.32 o                         
  -3   0   6         57.72         53.70         0.80 o                         
  -2   0   6         44.90         41.67         0.67 o                         
  -1   0   6          0.22          0.02         0.10 o                         
   0   0   6          7.39          6.62         0.19 o                         
   1   0   6         56.80         48.32         0.66 o                         
   2   0   6        142.87        134.49         1.58 o                         
   3   0   6        447.38        407.70         6.12 o                         
   4   0   6        145.40        146.53         2.14 o                         
   5   0   6        102.11        102.67         2.02 o                         
   6   0   6          9.18          8.98         0.54 o                         
  -8   1   6          4.93          5.45         1.13 o                         
  -7   1   6          4.82          3.80         0.49 o                         
  -6   1   6          0.13         -0.13         0.27 o                         
  -5   1   6         16.83         18.97         0.53 o                         
  -4   1   6        120.08        119.24         1.63 o                         
  -3   1   6         10.48         11.78         0.32 o                         
  -2   1   6        325.98        337.64         2.86 o                         
  -1   1   6        132.16        129.38         1.33 o                         
   0   1   6         51.59         55.91         0.73 o                         
   1   1   6        193.09        224.14         2.32 o                         
   2   1   6          0.04          0.21         0.14 o                         
   3   1   6        207.95        206.85         3.16 o                         
   4   1   6        124.89        121.68         2.06 o                         
   5   1   6          3.64          3.86         0.63 o                         
   6   1   6          0.10         -0.22         0.39 o                         
  -8   2   6          0.87          1.08         0.84 o                         
  -7   2   6          2.90          2.84         0.30 o                         
  -6   2   6         10.78         11.12         0.51 o                         
  -5   2   6         23.79         23.13         0.58 o                         
  -4   2   6         51.64         61.74         0.95 o                         
  -3   2   6         18.16         19.61         0.42 o                         
  -2   2   6         62.76         59.92         0.83 o                         
  -1   2   6          0.47          0.41         0.12 o                         
   0   2   6          5.20          7.15         0.24 o                         
   1   2   6          0.17          0.10         0.12 o                         
   2   2   6          3.72          1.43         0.20 o                         
   3   2   6        119.62        121.90         1.91 o                         
   4   2   6         13.08         12.57         0.73 o                         
   5   2   6         11.94         13.14         1.51 o                         
   6   2   6          1.74          1.78         1.00 o                         
  -8   3   6          1.75          0.79         0.82 o                         
  -7   3   6          2.14          1.29         0.36 o                         
  -6   3   6         57.04         53.76         1.45 o                         
  -5   3   6          3.49          4.61         0.28 o                         
  -4   3   6        145.20        132.12         1.76 o                         
  -3   3   6         13.35         10.87         0.38 o                         
  -2   3   6        507.28        517.67         6.15 o                         
  -1   3   6         20.87         18.35         0.38 o                         
   0   3   6          9.18         11.15         0.34 o                         
   1   3   6          1.12          0.35         0.13 o                         
   2   3   6         40.21         37.51         0.60 o                         
   3   3   6        131.53        125.56         2.21 o                         
   4   3   6         55.98         59.45         1.69 o                         
   5   3   6         65.52         68.26         2.43 o                         
  -8   4   6          0.61          0.90         0.76 o                         
  -7   4   6          5.36          6.55         0.38 o                         
  -6   4   6          2.89          1.95         0.27 o                         
  -5   4   6         83.01         81.14         1.34 o                         
  -4   4   6        304.45        319.88         4.09 o                         
  -3   4   6          6.59          7.19         0.31 o                         
  -2   4   6         46.86         52.16         0.77 o                         
  -1   4   6         36.38         40.35         0.72 o                         
   0   4   6          0.22          0.16         0.16 o                         
   1   4   6          0.47          0.03         0.16 o                         
   2   4   6          7.14          6.67         0.38 o                         
   3   4   6          7.96          7.87         0.55 o                         
   4   4   6         39.99         39.45         1.23 o                         
   5   4   6          5.72          6.02         0.71 o                         
  -7   5   6          4.90          5.74         0.89 o                         
  -6   5   6          9.59          9.39         0.43 o                         
  -5   5   6         15.26         15.88         0.54 o                         
  -4   5   6         47.34         37.64         0.90 o                         
  -3   5   6          0.97          0.73         0.26 o                         
  -2   5   6        318.47        312.69         3.27 o                         
  -1   5   6         68.94         71.44         1.36 o                         
   0   5   6         17.51         17.09         0.59 o                         
   1   5   6         12.64         12.92         0.58 o                         
   2   5   6          2.29          2.60         0.40 o                         
   3   5   6          8.95          8.84         0.73 o                         
   4   5   6          5.95          5.26         0.64 o                         
  -7   6   6          3.12          2.30         0.67 o                         
  -6   6   6          1.04          1.70         0.46 o                         
  -5   6   6         20.95         17.90         0.76 o                         
  -4   6   6         59.00         60.44         1.35 o                         
  -3   6   6         38.46         37.76         0.97 o                         
  -2   6   6         30.63         36.36         1.01 o                         
  -1   6   6        162.64        160.81         2.69 o                         
   0   6   6         16.36         18.82         0.98 o                         
   1   6   6          1.77          1.73         0.34 o                         
   2   6   6         17.87         17.29         0.74 o                         
   3   6   6         11.94         10.54         0.82 o                         
  -7   7   6          1.64          2.11         0.31 o                         
  -6   7   6          0.04          0.10         0.33 o                         
  -5   7   6         46.73         41.30         1.14 o                         
  -4   7   6          1.74          0.94         0.31 o                         
  -3   7   6         16.47         14.30         0.67 o                         
  -2   7   6         73.83         72.07         1.57 o                         
  -1   7   6        246.04        251.94         3.94 o                         
   0   7   6         63.98         57.39         1.52 o                         
   1   7   6         21.78         21.29         0.91 o                         
   2   7   6          2.85          2.84         0.47 o                         
   3   7   6          0.05          0.23         0.85 o                         
  -6   8   6          0.34         -0.47         0.32 o                         
  -5   8   6          5.11          6.82         0.61 o                         
  -4   8   6         51.63         54.30         1.51 o                         
  -3   8   6          3.94          5.86         0.68 o                         
  -2   8   6         12.03         12.74         0.86 o                         
  -1   8   6         34.17         34.22         1.18 o                         
   0   8   6          0.23          0.36         0.36 o                         
   1   8   6          9.95         10.62         0.73 o                         
  -5   9   6          0.09          0.53         0.38 o                         
  -4   9   6          1.24          1.91         0.53 o                         
  -3   9   6          3.12          3.01         0.50 o                         
  -2   9   6          7.70          8.66         0.69 o                         
  -1   9   6          0.55          0.42         0.41 o                         
   0   9   6          1.51          1.51         0.95 o                         
   0  -9   7         40.81         44.11         2.95 o                         
   1  -9   7          3.32          2.43         0.60 o                         
   2  -9   7          2.35          1.71         0.55 o                         
   3  -9   7          0.92          1.89         0.64 o                         
  -2  -8   7          0.12         -0.44         0.56 o                         
  -1  -8   7          0.05          0.21         0.64 o                         
   0  -8   7          1.07          0.77         0.47 o                         
   1  -8   7         15.40         12.14         0.88 o                         
   2  -8   7          1.57          1.32         0.51 o                         
   3  -8   7          6.03          5.66         0.89 o                         
   4  -8   7          2.80          2.77         0.50 o                         
  -3  -7   7          0.45          0.31         0.59 o                         
  -2  -7   7          0.61          0.43         0.54 o                         
  -1  -7   7          0.99          0.31         0.55 o                         
   0  -7   7          4.64          4.04         0.52 o                         
   1  -7   7         31.59         32.64         1.14 o                         
   2  -7   7          0.91          0.26         0.43 o                         
   3  -7   7         12.65         11.51         1.28 o                         
   4  -7   7         51.72         54.54         1.60 o                         
   5  -7   7          0.54          0.70         0.32 o                         
  -4  -6   7         10.29         10.85         1.63 o                         
  -3  -6   7          0.16         -0.46         0.42 o                         
  -2  -6   7          5.76          8.67         0.77 o                         
  -1  -6   7          0.56          0.54         0.30 o                         
   0  -6   7          7.48          7.36         0.51 o                         
   1  -6   7         32.89         32.74         1.09 o                         
   2  -6   7         88.84         90.42         2.28 o                         
   3  -6   7          2.87          2.55         0.47 o                         
   4  -6   7         23.97         23.09         0.95 o                         
   5  -6   7          5.56          6.26         0.65 o                         
   6  -6   7          1.83          3.20         0.62 o                         
  -5  -5   7          1.96          0.96         0.65 o                         
  -4  -5   7          2.19          2.92         0.53 o                         
  -3  -5   7         18.75         16.74         0.85 o                         
  -2  -5   7          0.94          0.86         0.37 o                         
  -1  -5   7        147.32        155.65         2.80 o                         
   0  -5   7         15.45         15.77         0.56 o                         
   1  -5   7         13.58         12.26         0.43 o                         
   2  -5   7          2.55          2.08         0.34 o                         
   3  -5   7         46.86         46.14         1.10 o                         
   4  -5   7         59.40         55.46         1.37 o                         
   5  -5   7          1.31          1.04         0.24 o                         
   6  -5   7          1.10          0.32         0.65 o                         
  -6  -4   7          3.28          1.62         0.73 o                         
  -5  -4   7         38.75         37.34         1.52 o                         
  -4  -4   7          3.27          2.10         0.44 o                         
  -3  -4   7         40.27         45.73         1.34 o                         
  -2  -4   7          2.52          2.42         0.33 o                         
  -1  -4   7          0.18          0.07         0.23 o                         
   0  -4   7         32.00         32.89         0.56 o                         
   1  -4   7         23.43         25.62         0.54 o                         
   2  -4   7          5.87          5.10         0.34 o                         
   3  -4   7         76.14         76.28         1.26 o                         
   4  -4   7        108.43        106.17         1.87 o                         
   5  -4   7         11.06         12.15         0.48 o                         
   6  -4   7          3.19          1.88         0.55 o                         
  -6  -3   7          0.25         -0.49         0.48 o                         
  -5  -3   7          0.68          0.33         0.45 o                         
  -4  -3   7          0.01          0.05         0.32 o                         
  -3  -3   7          0.41          0.07         0.26 o                         
  -2  -3   7          9.44         10.63         0.44 o                         
  -1  -3   7         65.34         71.82         1.12 o                         
   0  -3   7         37.69         39.59         0.61 o                         
   1  -3   7         45.65         49.63         0.79 o                         
   2  -3   7        101.70         96.63         1.33 o                         
   3  -3   7         98.06         93.29         1.44 o                         
   4  -3   7          4.39          2.86         0.34 o                         
   5  -3   7         68.95         72.19         2.00 o                         
   6  -3   7         18.84         18.78         1.11 o                         
  -6  -2   7          0.49         -0.14         0.41 o                         
  -5  -2   7          9.08         10.25         0.96 o                         
  -4  -2   7          0.39         -0.06         0.29 o                         
  -3  -2   7         60.47         65.05         1.27 o                         
  -2  -2   7         57.89         59.20         0.95 o                         
  -1  -2   7          3.90          2.78         0.27 o                         
   0  -2   7         12.17         14.61         0.33 o                         
   1  -2   7          0.04         -0.12         0.11 o                         
   2  -2   7         36.80         33.63         0.56 o                         
   3  -2   7        478.44        466.38         4.76 o                         
   4  -2   7        214.29        214.76         2.65 o                         
   5  -2   7          0.26          0.30         0.24 o                         
   6  -2   7          1.28          2.11         0.79 o                         
  -7  -1   7          0.34          0.20         0.51 o                         
  -6  -1   7          2.75          1.90         0.48 o                         
  -5  -1   7         32.40         31.36         1.25 o                         
  -4  -1   7          1.93          1.54         0.33 o                         
  -3  -1   7         41.36         43.04         0.80 o                         
  -2  -1   7          4.75          5.65         0.30 o                         
  -1  -1   7          0.84          1.18         0.18 o                         
   0  -1   7        324.63        348.26         3.01 o                         
   1  -1   7          8.53         12.68         0.29 o                         
   2  -1   7        500.09        497.56         4.83 o                         
   3  -1   7          0.53          0.51         0.19 o                         
   4  -1   7        153.82        152.40         2.01 o                         
   5  -1   7          6.66          7.09         0.56 o                         
   6  -1   7         16.99         17.55         0.63 o                         
  -7   0   7          0.13          0.46         0.49 o                         
  -6   0   7          3.22          4.13         0.57 o                         
  -5   0   7          8.27          7.57         0.66 o                         
  -4   0   7         16.70         19.97         0.62 o                         
  -3   0   7         28.40         26.12         0.56 o                         
  -2   0   7         32.46         35.17         0.59 o                         
  -1   0   7         13.72         11.33         0.32 o                         
   0   0   7          4.58          3.57         0.19 o                         
   1   0   7         43.86         38.29         0.59 o                         
   2   0   7        298.47        277.16         3.39 o                         
   3   0   7          2.86          2.44         0.30 o                         
   4   0   7        244.99        244.38         4.63 o                         
   5   0   7         38.18         39.33         1.20 o                         
   6   0   7          0.24         -0.08         0.41 o                         
  -7   1   7         19.49         22.50         1.93 o                         
  -6   1   7          0.77          0.64         0.54 o                         
  -5   1   7         25.60         26.44         0.86 o                         
  -4   1   7         41.92         48.65         0.91 o                         
  -3   1   7        158.32        164.72         1.66 o                         
  -2   1   7         31.53         39.67         0.62 o                         
  -1   1   7          5.72          8.25         0.28 o                         
   0   1   7          0.98          0.28         0.13 o                         
   1   1   7          2.39          2.69         0.19 o                         
   2   1   7         12.58         12.59         0.41 o                         
   3   1   7        136.42        133.54         2.81 o                         
   4   1   7         64.57         65.35         1.71 o                         
   5   1   7          0.89          0.47         0.35 o                         
   6   1   7         14.20         15.50         1.02 o                         
  -7   2   7         12.34         11.97         0.97 o                         
  -6   2   7         29.78         31.86         1.07 o                         
  -5   2   7         76.70         76.84         1.44 o                         
  -4   2   7         20.37         15.62         0.45 o                         
  -3   2   7         29.57         33.21         0.74 o                         
  -2   2   7          3.32          2.22         0.22 o                         
  -1   2   7          2.82          2.86         0.22 o                         
   0   2   7         19.48         23.73         0.49 o                         
   1   2   7          3.97          5.16         0.25 o                         
   2   2   7          6.26          5.80         0.34 o                         
   3   2   7         11.08         10.65         0.72 o                         
   4   2   7         13.41         13.03         0.79 o                         
   5   2   7         13.27         11.66         0.92 o                         
  -7   3   7          5.43          5.16         1.34 o                         
  -6   3   7          0.05         -0.23         0.31 o                         
  -5   3   7         50.40         50.12         1.11 o                         
  -4   3   7         20.19         23.67         0.98 o                         
  -3   3   7        271.69        263.67         3.15 o                         
  -2   3   7         35.48         30.36         0.64 o                         
  -1   3   7        112.16        112.07         1.46 o                         
   0   3   7          3.91          3.51         0.27 o                         
   1   3   7          1.11          0.66         0.17 o                         
   2   3   7          2.64          1.26         0.18 o                         
   3   3   7         58.96         54.52         1.43 o                         
   4   3   7         28.30         29.69         1.60 o                         
   5   3   7          2.43          3.50         0.55 o                         
  -7   4   7          0.25          0.22         0.34 o                         
  -6   4   7         14.47         11.60         0.69 o                         
  -5   4   7         17.40         14.94         0.67 o                         
  -4   4   7         18.89         14.19         0.56 o                         
  -3   4   7        179.52        180.85         2.49 o                         
  -2   4   7        166.64        151.04         1.80 o                         
  -1   4   7         39.41         40.26         0.76 o                         
   0   4   7         28.85         24.89         0.60 o                         
   1   4   7         42.56         34.92         0.77 o                         
   2   4   7         13.38          9.41         0.41 o                         
   3   4   7          3.04          3.31         0.47 o                         
   4   4   7          0.39          0.84         0.39 o                         
  -7   5   7          5.38          6.62         0.59 o                         
  -6   5   7         31.35         25.00         0.88 o                         
  -5   5   7         11.85          9.72         0.58 o                         
  -4   5   7          0.64          1.45         0.37 o                         
  -3   5   7         90.43         85.63         1.51 o                         
  -2   5   7        324.21        336.49         4.22 o                         
  -1   5   7        124.59        126.35         2.04 o                         
   0   5   7         18.19         17.57         0.67 o                         
   1   5   7          0.05          0.09         0.21 o                         
   2   5   7          4.26          4.58         0.45 o                         
   3   5   7          1.37          1.51         0.42 o                         
   4   5   7          2.76          2.09         0.48 o                         
  -7   6   7          0.03          0.00         0.36 o                         
  -6   6   7          0.78          0.31         0.35 o                         
  -5   6   7         53.29         49.20         1.28 o                         
  -4   6   7          0.22          0.60         0.31 o                         
  -3   6   7         71.31         69.30         1.52 o                         
  -2   6   7         14.47         15.34         0.94 o                         
  -1   6   7          0.41          0.01         0.32 o                         
   0   6   7         28.56         26.48         0.99 o                         
   1   6   7         17.72         14.78         0.77 o                         
   2   6   7         33.94         35.37         1.19 o                         
   3   6   7         12.22         12.07         0.86 o                         
  -6   7   7          1.63          0.48         0.43 o                         
  -5   7   7          6.06          4.92         0.51 o                         
  -4   7   7          0.04         -0.14         0.29 o                         
  -3   7   7         12.96         13.87         0.68 o                         
  -2   7   7         18.21         15.69         0.74 o                         
  -1   7   7          5.99          6.72         0.60 o                         
   0   7   7          9.32          8.10         0.64 o                         
   1   7   7          1.42          0.77         0.40 o                         
   2   7   7          8.39          8.45         0.97 o                         
  -5   8   7          9.68         13.65         0.82 o                         
  -4   8   7          5.77          6.95         0.57 o                         
  -3   8   7          4.99          5.75         0.66 o                         
  -2   8   7          1.43          1.69         0.45 o                         
  -1   8   7          0.97          0.23         0.53 o                         
   0   8   7          0.73          0.72         0.51 o                         
  -3   9   7         14.43         17.54         1.28 o                         
  -2   9   7          1.84          3.99         0.84 o                         
  -1  -8   8          0.10          0.12         0.96 o                         
   0  -8   8          0.42         -0.31         0.69 o                         
   1  -8   8          7.37          6.16         0.78 o                         
   2  -8   8          4.72          6.28         0.74 o                         
   3  -8   8         11.53         10.42         0.82 o                         
  -2  -7   8          4.17          2.72         0.77 o                         
  -1  -7   8          0.85          0.38         0.62 o                         
   0  -7   8          0.51         -0.48         0.37 o                         
   1  -7   8         11.63          9.49         1.05 o                         
   2  -7   8          8.10          9.73         1.10 o                         
   3  -7   8         47.25         48.06         1.61 o                         
   4  -7   8          0.79          1.30         0.45 o                         
  -4  -6   8          1.94          1.13         0.92 o                         
  -3  -6   8          5.45          5.69         0.92 o                         
  -2  -6   8         13.57         14.11         0.97 o                         
  -1  -6   8          1.28          1.03         0.61 o                         
   0  -6   8          3.76          4.27         0.55 o                         
   1  -6   8         12.84         12.19         0.74 o                         
   2  -6   8         11.07          9.25         0.78 o                         
   3  -6   8         24.60         26.36         2.29 o                         
   4  -6   8          0.03          0.22         0.35 o                         
   5  -6   8          5.81          5.32         0.58 o                         
  -4  -5   8          3.73          2.40         1.03 o                         
  -3  -5   8          9.70         11.45         1.61 o                         
  -2  -5   8         50.50         50.52         1.70 o                         
  -1  -5   8          7.99          8.92         0.50 o                         
   0  -5   8          6.88          6.87         0.46 o                         
   1  -5   8         14.79         14.93         0.77 o                         
   2  -5   8         31.25         31.70         1.58 o                         
   3  -5   8          0.35          0.04         0.42 o                         
   4  -5   8          9.55         10.77         0.69 o                         
   5  -5   8          0.03          0.07         0.29 o                         
  -5  -4   8          0.87          0.49         0.90 o                         
  -4  -4   8          0.53          0.54         0.42 o                         
  -3  -4   8          0.05          0.16         0.35 o                         
  -2  -4   8          6.99          6.02         0.57 o                         
  -1  -4   8          0.03         -0.02         0.23 o                         
   0  -4   8         23.80         23.69         0.63 o                         
   1  -4   8         39.21         40.59         0.88 o                         
   2  -4   8         91.09         96.22         1.83 o                         
   3  -4   8        293.22        288.33         5.66 o                         
   4  -4   8         11.62         10.78         0.70 o                         
   5  -4   8          2.43          2.17         0.40 o                         
  -6  -3   8          0.46         -0.08         0.58 o                         
  -5  -3   8          4.23          4.57         0.91 o                         
  -4  -3   8          4.83          5.26         0.57 o                         
  -3  -3   8          9.68         11.82         0.72 o                         
  -2  -3   8         19.25         17.82         0.65 o                         
  -1  -3   8        116.44        124.51         1.87 o                         
   0  -3   8         10.78         11.75         0.51 o                         
   1  -3   8        169.67        165.75         2.24 o                         
   2  -3   8         31.55         30.68         0.76 o                         
   3  -3   8         21.17         21.86         1.02 o                         
   4  -3   8         36.11         34.52         1.22 o                         
   5  -3   8          9.46          9.98         0.65 o                         
  -6  -2   8          0.58          0.63         0.58 o                         
  -5  -2   8          0.02          0.23         0.46 o                         
  -4  -2   8         17.65         14.76         0.85 o                         
  -3  -2   8          8.86          8.70         0.62 o                         
  -2  -2   8         22.85         26.10         1.06 o                         
  -1  -2   8         24.25         27.02         0.59 o                         
   0  -2   8         11.28         10.57         0.34 o                         
   1  -2   8        162.52        170.10         1.89 o                         
   2  -2   8         11.61         12.27         0.44 o                         
   3  -2   8        116.21        117.26         2.21 o                         
   4  -2   8          0.06          0.08         0.37 o                         
   5  -2   8          4.37          1.82         0.64 o                         
  -6  -1   8          8.96          6.81         0.89 o                         
  -5  -1   8         20.07         21.66         1.19 o                         
  -4  -1   8          0.73          0.27         0.34 o                         
  -3  -1   8          8.53         10.51         0.53 o                         
  -2  -1   8          1.81          1.20         0.23 o                         
  -1  -1   8         25.22         28.21         0.62 o                         
   0  -1   8         45.14         46.50         0.69 o                         
   1  -1   8         74.30         70.82         0.89 o                         
   2  -1   8         59.35         60.64         0.98 o                         
   3  -1   8        297.43        287.35         4.49 o                         
   4  -1   8         36.40         34.74         1.10 o                         
   5  -1   8          5.08          5.59         0.69 o                         
  -7   0   8          7.66          8.21         1.25 o                         
  -6   0   8          5.21          4.84         0.65 o                         
  -5   0   8         15.04         14.05         0.89 o                         
  -4   0   8         12.18         11.69         0.63 o                         
  -3   0   8          8.81          9.58         0.47 o                         
  -2   0   8          0.49          0.92         0.19 o                         
  -1   0   8         33.19         33.30         0.63 o                         
   0   0   8         20.94         21.15         0.43 o                         
   1   0   8         59.63         53.90         0.81 o                         
   2   0   8         77.41         71.12         1.24 o                         
   3   0   8         35.08         35.09         0.86 o                         
   4   0   8          3.02          2.91         0.36 o                         
   5   0   8         18.65         18.55         0.95 o                         
  -7   1   8          1.16          1.39         0.68 o                         
  -6   1   8         17.66         21.56         1.16 o                         
  -5   1   8         25.68         26.91         1.03 o                         
  -4   1   8        130.35        132.19         2.39 o                         
  -3   1   8         18.24         17.69         0.59 o                         
  -2   1   8        185.00        177.79         2.04 o                         
  -1   1   8         17.87         17.60         0.46 o                         
   0   1   8          0.65          0.41         0.16 o                         
   1   1   8          0.16         -0.13         0.15 o                         
   2   1   8          3.35          3.03         0.30 o                         
   3   1   8         29.60         32.43         0.86 o                         
   4   1   8          3.98          4.30         0.42 o                         
   5   1   8          8.36          8.34         1.10 o                         
  -7   2   8          0.10          0.10         0.44 o                         
  -6   2   8         28.24         26.45         1.50 o                         
  -5   2   8         21.92         20.87         0.91 o                         
  -4   2   8        191.45        181.97         2.77 o                         
  -3   2   8        112.47        109.06         1.72 o                         
  -2   2   8          4.62          2.82         0.29 o                         
  -1   2   8          7.68          8.36         0.39 o                         
   0   2   8          3.91          4.12         0.35 o                         
   1   2   8          6.74          4.98         0.35 o                         
   2   2   8         48.32         42.48         1.02 o                         
   3   2   8         80.57         78.09         1.69 o                         
   4   2   8          1.31          1.05         0.35 o                         
   5   2   8         19.71         20.87         1.29 o                         
  -7   3   8         10.56         10.79         0.90 o                         
  -6   3   8         35.02         28.55         1.08 o                         
  -5   3   8          0.22          0.15         0.31 o                         
  -4   3   8        172.55        180.48         2.76 o                         
  -3   3   8        211.12        220.16         3.18 o                         
  -2   3   8        285.65        300.98         3.86 o                         
  -1   3   8         10.80         10.92         0.46 o                         
   0   3   8         30.31         28.60         0.66 o                         
   1   3   8        105.73        101.61         1.66 o                         
   2   3   8          0.04          0.15         0.27 o                         
   3   3   8          0.43          0.24         0.31 o                         
   4   3   8         15.77         15.01         0.76 o                         
  -7   4   8          0.84          1.08         0.51 o                         
  -6   4   8         41.25         41.54         1.33 o                         
  -5   4   8         15.34         13.31         0.69 o                         
  -4   4   8         18.20         13.72         0.73 o                         
  -3   4   8         29.57         29.97         0.87 o                         
  -2   4   8         13.87         16.92         0.66 o                         
  -1   4   8         18.72         17.19         0.63 o                         
   0   4   8         26.43         22.51         0.85 o                         
   1   4   8         14.35         13.41         0.50 o                         
   2   4   8         72.67         67.80         1.49 o                         
   3   4   8         25.55         25.36         1.15 o                         
   4   4   8          2.81          3.39         0.50 o                         
  -6   5   8          0.83          0.81         0.42 o                         
  -5   5   8          0.63          0.04         0.32 o                         
  -4   5   8         39.65         43.83         1.20 o                         
  -3   5   8          0.62          0.47         0.29 o                         
  -2   5   8         38.12         33.74         0.87 o                         
  -1   5   8         75.18         69.28         1.30 o                         
   0   5   8          0.58          0.40         0.25 o                         
   1   5   8         59.88         56.35         1.37 o                         
   2   5   8          0.13          0.61         0.31 o                         
   3   5   8          1.47          1.47         0.38 o                         
  -6   6   8         31.14         36.22         2.14 o                         
  -5   6   8          2.48          1.38         0.38 o                         
  -4   6   8         16.66         16.08         0.76 o                         
  -3   6   8          1.62          1.74         0.38 o                         
  -2   6   8         21.78         18.93         0.68 o                         
  -1   6   8          5.37          6.01         0.50 o                         
   0   6   8          3.38          2.67         0.36 o                         
   1   6   8          3.92          3.01         0.44 o                         
   2   6   8          0.02         -0.38         0.35 o                         
  -5   7   8          5.58          3.83         0.61 o                         
  -4   7   8          0.44          1.26         0.42 o                         
  -3   7   8          6.74          7.30         0.58 o                         
  -2   7   8          0.09         -0.08         0.28 o                         
  -1   7   8          3.88          3.23         0.44 o                         
   0   7   8          1.99          3.03         0.57 o                         
   1   7   8          2.41          2.32         0.59 o                         
  -4   8   8          0.07          0.12         0.54 o                         
  -3   8   8          3.89          3.66         0.56 o                         
  -2   8   8          1.96          1.03         0.48 o                         
  -1   8   8          0.00         -0.50         0.34 o                         
  -1  -7   9          0.00         -0.24         0.59 o                         
   0  -7   9          2.85          2.66         1.00 o                         
   1  -7   9          3.48          4.87         0.74 o                         
   2  -7   9          0.79          0.41         0.50 o                         
   3  -7   9          0.03          0.08         0.46 o                         
  -3  -6   9          1.45          0.62         0.64 o                         
  -2  -6   9          4.33          3.96         1.31 o                         
  -1  -6   9          3.54          2.18         0.72 o                         
   0  -6   9          0.65          0.35         0.42 o                         
   1  -6   9         15.37         17.10         1.36 o                         
   2  -6   9        114.94        120.19         3.00 o                         
   3  -6   9          7.14          6.63         0.69 o                         
   4  -6   9          1.49          1.34         0.50 o                         
  -4  -5   9          0.37         -0.71         0.84 o                         
  -3  -5   9          2.06          2.85         0.77 o                         
  -2  -5   9         41.11         39.87         1.53 o                         
  -1  -5   9         38.23         39.79         1.50 o                         
   0  -5   9        102.08        102.40         2.33 o                         
   1  -5   9          0.12         -0.56         0.37 o                         
   2  -5   9         21.36         22.39         1.15 o                         
   3  -5   9         15.61         15.03         1.22 o                         
   4  -5   9         18.97         18.68         0.96 o                         
  -4  -4   9          8.88          8.03         1.47 o                         
  -3  -4   9          0.50          0.94         0.48 o                         
  -2  -4   9          1.05          1.40         0.46 o                         
  -1  -4   9          9.40         10.36         0.52 o                         
   0  -4   9         49.32         56.60         1.36 o                         
   1  -4   9          0.57          1.44         0.39 o                         
   2  -4   9        227.44        225.26         4.72 o                         
   3  -4   9          0.07         -0.11         0.38 o                         
   4  -4   9         18.67         16.35         0.90 o                         
   5  -4   9          7.61          7.73         0.64 o                         
  -5  -3   9          0.56          0.82         0.65 o                         
  -4  -3   9          0.36         -0.03         0.42 o                         
  -3  -3   9          3.86          3.97         0.53 o                         
  -2  -3   9          2.08          1.93         0.48 o                         
  -1  -3   9          3.48          1.70         0.30 o                         
   0  -3   9          8.59          9.08         0.42 o                         
   1  -3   9         28.77         29.70         0.77 o                         
   2  -3   9        180.40        178.70         3.91 o                         
   3  -3   9         14.36         13.64         0.86 o                         
   4  -3   9         12.04         13.00         0.82 o                         
   5  -3   9          5.27          4.38         0.66 o                         
  -5  -2   9         18.52         20.87         1.66 o                         
  -4  -2   9          0.07          0.39         0.40 o                         
  -3  -2   9          4.15          1.89         0.46 o                         
  -2  -2   9          2.64          3.87         0.49 o                         
  -1  -2   9          1.55          1.42         0.23 o                         
   0  -2   9          0.73          0.95         0.20 o                         
   1  -2   9          8.55          7.38         0.34 o                         
   2  -2   9         40.12         42.57         1.15 o                         
   3  -2   9         55.56         51.56         2.00 o                         
   4  -2   9          0.09         -0.36         0.47 o                         
   5  -2   9          0.17          0.31         0.45 o                         
  -6  -1   9          4.51          5.14         0.87 o                         
  -5  -1   9         34.86         33.92         1.44 o                         
  -4  -1   9         25.22         24.89         1.05 o                         
  -3  -1   9         40.29         44.43         1.24 o                         
  -2  -1   9          0.56          0.68         0.29 o                         
  -1  -1   9          0.05          0.08         0.21 o                         
   0  -1   9         21.01         23.06         0.55 o                         
   1  -1   9         41.03         40.64         0.72 o                         
   2  -1   9        248.33        250.32         3.70 o                         
   3  -1   9          0.15          0.51         0.33 o                         
   4  -1   9         33.44         34.17         1.60 o                         
   5  -1   9          5.47          6.02         0.78 o                         
  -6   0   9          9.44          9.23         0.99 o                         
  -5   0   9         66.46         67.55         2.10 o                         
  -4   0   9         50.77         51.70         1.35 o                         
  -3   0   9          4.47          3.67         0.46 o                         
  -2   0   9         15.70         20.44         0.76 o                         
  -1   0   9          4.62          5.31         0.33 o                         
   0   0   9          1.98          1.45         0.21 o                         
   1   0   9          0.07         -0.10         0.18 o                         
   2   0   9          9.44          9.31         0.48 o                         
   3   0   9         26.41         25.75         0.82 o                         
   4   0   9         14.71         15.54         1.13 o                         
  -6   1   9          0.40          0.54         0.54 o                         
  -5   1   9         97.34        110.25         2.47 o                         
  -4   1   9         82.67         90.59         2.49 o                         
  -3   1   9        220.33        227.70         3.33 o                         
  -2   1   9          7.63          6.85         0.41 o                         
  -1   1   9          0.16          0.20         0.21 o                         
   0   1   9         12.65         11.49         0.48 o                         
   1   1   9          5.98          6.92         0.37 o                         
   2   1   9         52.57         53.44         1.20 o                         
   3   1   9          1.65          1.24         0.30 o                         
   4   1   9          3.24          3.39         0.47 o                         
  -6   2   9          9.28          9.96         0.85 o                         
  -5   2   9          9.45          8.03         0.67 o                         
  -4   2   9          7.10          7.76         0.53 o                         
  -3   2   9          3.48          3.00         0.40 o                         
  -2   2   9         56.11         56.84         1.22 o                         
  -1   2   9         65.60         63.52         1.18 o                         
   0   2   9         96.23         92.18         1.58 o                         
   1   2   9         28.05         23.21         0.66 o                         
   2   2   9         53.38         52.54         1.14 o                         
   3   2   9         31.39         32.12         0.93 o                         
   4   2   9          3.56          5.04         0.49 o                         
  -6   3   9          0.14          0.45         0.44 o                         
  -5   3   9         10.19         11.63         0.76 o                         
  -4   3   9          0.60          0.32         0.33 o                         
  -3   3   9         40.50         39.97         1.04 o                         
  -2   3   9         90.63         79.57         1.53 o                         
  -1   3   9         17.90         15.43         0.61 o                         
   0   3   9         34.59         30.03         0.82 o                         
   1   3   9         41.79         39.95         1.00 o                         
   2   3   9          0.01         -0.36         0.25 o                         
   3   3   9          1.51          2.89         0.44 o                         
  -6   4   9          0.89          0.91         0.59 o                         
  -5   4   9          4.45          4.83         0.52 o                         
  -4   4   9          0.02         -0.02         0.31 o                         
  -3   4   9         16.58         14.52         0.67 o                         
  -2   4   9          1.67          0.72         0.31 o                         
  -1   4   9          3.06          4.54         0.43 o                         
   0   4   9         16.93         16.21         0.67 o                         
   1   4   9          9.13          8.70         0.63 o                         
   2   4   9          1.42          0.07         0.34 o                         
   3   4   9          2.09          2.90         0.59 o                         
  -6   5   9          0.04          0.60         0.52 o                         
  -5   5   9          1.44          2.27         0.44 o                         
  -4   5   9          3.47          6.31         0.55 o                         
  -3   5   9          1.24          1.60         0.36 o                         
  -2   5   9         12.57         14.75         0.66 o                         
  -1   5   9         16.26         19.85         0.79 o                         
   0   5   9          5.33          3.60         0.41 o                         
   1   5   9         27.26         27.22         1.06 o                         
   2   5   9          3.38          3.73         0.59 o                         
  -5   6   9          5.80          7.21         0.81 o                         
  -4   6   9          2.30          5.17         0.55 o                         
  -3   6   9          4.54          5.74         0.54 o                         
  -2   6   9          0.51          0.69         0.32 o                         
  -1   6   9         15.20         17.56         0.73 o                         
   0   6   9          0.88          0.60         0.38 o                         
   1   6   9         20.49         21.53         0.92 o                         
  -4   7   9          0.86         -0.60         0.45 o                         
  -3   7   9          8.78         12.05         0.93 o                         
  -2   7   9          1.38          1.53         0.50 o                         
  -1   7   9          4.73          4.32         0.60 o                         
  -1  -6  10         25.70         24.09         1.62 o                         
   0  -6  10          1.08          0.11         0.89 o                         
   1  -6  10         90.71         98.82         2.73 o                         
   2  -6  10         14.29         14.72         1.02 o                         
  -3  -5  10          4.01          3.29         1.20 o                         
  -2  -5  10          0.06          0.48         0.65 o                         
  -1  -5  10         12.00         12.20         0.93 o                         
   0  -5  10          4.13          3.50         0.85 o                         
   1  -5  10         92.45        101.48         2.73 o                         
   2  -5  10         10.90         11.60         0.90 o                         
   3  -5  10          1.01          0.75         0.54 o                         
  -4  -4  10          0.19         -0.56         0.87 o                         
  -3  -4  10          6.16          4.46         0.88 o                         
  -2  -4  10          4.25          3.85         0.64 o                         
  -1  -4  10          0.54         -0.34         0.39 o                         
   0  -4  10          0.57          0.90         0.43 o                         
   1  -4  10         68.18         74.06         3.46 o                         
   2  -4  10         30.06         27.72         1.28 o                         
   3  -4  10          7.55          6.69         0.72 o                         
  -4  -3  10         33.65         38.29         2.81 o                         
  -3  -3  10          0.00         -0.53         0.42 o                         
  -2  -3  10          1.06          0.20         0.42 o                         
  -1  -3  10          0.45          1.38         0.46 o                         
   0  -3  10          0.00         -0.04         0.31 o                         
   1  -3  10         65.20         67.19         1.79 o                         
   2  -3  10          4.26          4.06         0.77 o                         
   3  -3  10         11.29         10.54         0.82 o                         
   4  -3  10          7.03          8.56         0.90 o                         
  -5  -2  10         12.37         12.51         1.23 o                         
  -4  -2  10          5.08          4.10         0.91 o                         
  -3  -2  10          4.74          1.98         0.70 o                         
  -2  -2  10          1.31          2.05         0.57 o                         
  -1  -2  10          0.13          0.53         0.44 o                         
   0  -2  10          4.99          5.08         0.36 o                         
   1  -2  10         78.00         82.16         1.63 o                         
   2  -2  10          3.24          1.88         0.64 o                         
   3  -2  10          6.85          4.88         0.79 o                         
   4  -2  10          4.53          4.79         0.76 o                         
  -5  -1  10         10.98         12.03         1.21 o                         
  -4  -1  10         86.22         99.48         2.75 o                         
  -3  -1  10          6.76          3.90         0.63 o                         
  -2  -1  10         10.94         12.06         0.71 o                         
  -1  -1  10         40.91         50.96         1.40 o                         
   0  -1  10          0.42          0.14         0.25 o                         
   1  -1  10          3.02          3.69         0.58 o                         
   2  -1  10         49.32         47.66         1.59 o                         
   3  -1  10          0.17         -0.21         0.61 o                         
   4  -1  10          5.61          7.66         0.90 o                         
  -5   0  10          5.83          5.86         0.96 o                         
  -4   0  10          3.17          5.35         0.75 o                         
  -3   0  10         42.11         35.87         1.13 o                         
  -2   0  10         11.26         12.74         0.84 o                         
  -1   0  10          0.08          0.55         0.28 o                         
   0   0  10         99.31        101.05         1.58 o                         
   1   0  10         54.79         50.18         1.03 o                         
   2   0  10          1.80          1.85         0.44 o                         
   3   0  10         24.29         27.81         1.55 o                         
   4   0  10         16.86         19.76         1.31 o                         
  -5   1  10          0.22          0.04         0.48 o                         
  -4   1  10          0.25          0.60         0.40 o                         
  -3   1  10        169.16        180.19         3.15 o                         
  -2   1  10         19.46         15.14         0.65 o                         
  -1   1  10         72.55         68.72         1.47 o                         
   0   1  10          4.54          4.94         0.39 o                         
   1   1  10         17.36         19.90         0.76 o                         
   2   1  10          4.45          3.96         0.47 o                         
   3   1  10          2.31          2.22         0.47 o                         
  -6   2  10          2.29          2.49         0.73 o                         
  -5   2  10          0.15         -0.28         0.45 o                         
  -4   2  10          8.35          8.26         0.77 o                         
  -3   2  10         24.04         23.02         1.33 o                         
  -2   2  10         10.23         11.07         0.75 o                         
  -1   2  10         52.15         50.27         1.22 o                         
   0   2  10          1.32          0.92         0.30 o                         
   1   2  10         82.39         68.57         1.52 o                         
   2   2  10          7.57          9.79         0.64 o                         
   3   2  10          2.43          2.51         0.43 o                         
  -5   3  10          1.96          0.46         0.50 o                         
  -4   3  10          0.35          0.49         0.36 o                         
  -3   3  10         20.30         21.23         0.88 o                         
  -2   3  10          2.33          2.93         0.42 o                         
  -1   3  10         11.45         15.54         1.16 o                         
   0   3  10         25.68         25.25         0.98 o                         
   1   3  10          1.27          0.76         0.36 o                         
   2   3  10          1.41          1.70         0.47 o                         
  -5   4  10          3.98          5.13         1.06 o                         
  -4   4  10          1.35          2.72         0.48 o                         
  -3   4  10         15.33         18.00         0.94 o                         
  -2   4  10          3.32          3.19         0.44 o                         
  -1   4  10          1.23          1.55         0.37 o                         
   0   4  10          5.84          6.97         0.80 o                         
   1   4  10          0.43         -0.19         0.36 o                         
   2   4  10          6.17          4.13         0.77 o                         
  -5   5  10          0.04          0.11         0.47 o                         
  -4   5  10         10.30          7.70         0.63 o                         
  -3   5  10          0.76          1.33         0.40 o                         
  -2   5  10          1.25          2.31         0.54 o                         
  -1   5  10          8.41         10.17         0.75 o                         
   0   5  10          7.09          5.14         0.82 o                         
   1   5  10          6.84          7.12         0.75 o                         
  -3   6  10          8.44         13.54         0.97 o                         
  -2   6  10          1.77          0.95         0.50 o                         
  -1   6  10         15.73         18.17         1.16 o                         
  -1  -5  11          0.02         -0.59         0.62 o                         
   0  -5  11         29.25         30.57         2.51 o                         
   1  -5  11          0.11          1.72         0.92 o                         
  -2  -4  11          1.20          0.83         1.12 o                         
  -1  -4  11          0.32          0.45         0.89 o                         
   0  -4  11         11.29         12.76         1.10 o                         
   1  -4  11          8.54          8.61         1.54 o                         
   2  -4  11          2.70          2.32         0.61 o                         
  -3  -3  11          0.93          0.27         0.69 o                         
  -2  -3  11          2.49          2.64         0.72 o                         
  -1  -3  11          1.55          1.38         0.63 o                         
   0  -3  11          2.55          1.82         0.50 o                         
   1  -3  11          1.23          2.16         0.59 o                         
   2  -3  11          0.88          0.89         0.59 o                         
  -4  -2  11         14.24         17.02         2.08 o                         
  -3  -2  11         10.09          8.79         1.29 o                         
  -2  -2  11          3.07          4.56         1.27 o                         
  -1  -2  11          5.36          4.76         0.56 o                         
   0  -2  11         39.86         41.28         1.25 o                         
   1  -2  11          6.89          8.65         2.10 o                         
   2  -2  11          0.11          0.86         0.62 o                         
   3  -2  11         13.70         16.17         1.29 o                         
  -4  -1  11         54.04         54.27         3.42 o                         
  -3  -1  11         24.74         32.39         1.70 o                         
  -2  -1  11         16.19         17.29         0.87 o                         
  -1  -1  11          3.57          5.07         0.65 o                         
   0  -1  11          3.44          2.94         0.44 o                         
   1  -1  11          0.32         -0.23         0.37 o                         
   2  -1  11          0.00          0.33         0.56 o                         
   3  -1  11          2.42          2.08         0.70 o                         
  -4   0  11          2.05          1.39         0.57 o                         
  -3   0  11          0.40          0.87         0.43 o                         
  -2   0  11         31.17         28.22         1.55 o                         
  -1   0  11          2.64          4.41         0.45 o                         
   0   0  11         22.34         21.13         0.76 o                         
   1   0  11          4.67          4.17         0.59 o                         
   2   0  11         15.00         14.09         1.24 o                         
  -4   1  11         26.54         26.35         1.15 o                         
  -3   1  11          0.06          0.74         0.41 o                         
  -2   1  11          2.39          2.96         0.67 o                         
  -1   1  11          5.51          4.67         0.47 o                         
   0   1  11         43.50         39.65         1.24 o                         
   1   1  11         10.19         11.38         0.75 o                         
   2   1  11          3.72          7.47         0.97 o                         
  -4   2  11          3.85          3.15         0.56 o                         
  -3   2  11          2.57          3.39         0.49 o                         
  -2   2  11         15.95         19.10         0.82 o                         
  -1   2  11         19.28         21.66         0.83 o                         
   0   2  11          2.68          2.80         0.48 o                         
   1   2  11          0.27          0.72         0.40 o                         
   2   2  11          1.89          3.02         0.70 o                         
  -4   3  11          1.21          2.41         0.48 o                         
  -3   3  11          4.68          6.27         0.65 o                         
  -2   3  11          2.41          1.96         0.51 o                         
  -1   3  11          0.93          1.58         0.44 o                         
   0   3  11          5.92          4.80         0.58 o                         
   1   3  11          1.06          0.79         0.43 o                         
  -4   4  11          0.68          1.25         0.69 o                         
  -3   4  11          0.00          0.72         0.42 o                         
  -2   4  11          9.78         13.35         0.74 o                         
  -1   4  11          3.91          4.97         0.61 o                         
   0   4  11         17.80         16.15         0.89 o                         
  -2  -2  12          0.54          0.44         0.54 o                         
  -1  -2  12         38.27         37.98         1.55 o                         
   0  -2  12          4.96          3.40         1.19 o                         
  -2  -1  12          1.46          1.62         0.74 o                         
  -1  -1  12         12.88         11.58         0.77 o                         
   0  -1  12          3.03          2.63         1.16 o                         
   1  -1  12          4.92          5.59         1.42 o                         
  -3   0  12          0.03          0.52         0.50 o                         
  -2   0  12          0.11          0.14         0.39 o                         
  -1   0  12          7.23          8.40         0.84 o                         
   0   0  12          9.90          7.08         0.79 o                         
  -3   1  12         12.28         12.09         0.95 o                         
  -2   1  12          8.59          7.61         0.62 o                         
  -1   1  12         22.91         20.89         1.00 o                         
   0   1  12          7.73          7.07         1.00 o                         
  -2   2  12         15.97         20.21         0.89 o                         
  -1   2  12          1.44          1.60         0.48 o                         
                                                                                
